# Supplementary material for: A software platform for real-time and adaptive neuroscience experiments
Source: Nat Commun. 2025 Nov 11;16:9909. doi: 10.1038/s41467-025-64856-3 (PMC12606217; doi:10.1038/s41467-025-64856-3)
Supplement: Supplementary file 3 — Supplementary Data 1 [file 41467_2025_64856_MOESM3_ESM.csv]

-9.984700682844818709e-02
-9.957372843382143734e-02
-9.918667904679728808e-02
-9.870929328242661338e-02
-9.817695771595619236e-02
-9.768840979867859931e-02
-9.722223384055089790e-02
-9.684297696313189097e-02
-9.648802191736700895e-02
-9.617750693007001694e-02
-9.588158594463853934e-02
-9.555726582737179842e-02
-9.514447092421771113e-02
-9.475773446713001147e-02
-9.438375627494356712e-02
-9.403697762199528243e-02
-9.372751790644551217e-02
-9.345607632450453339e-02
-9.325292348492288108e-02
-9.308034343313263681e-02
-9.292139969952667444e-02
-9.279649908424519866e-02
-9.267745760216980488e-02
-9.257384968789109103e-02
-9.245603752570501210e-02
-9.233173852045198360e-02
-9.217202594584671116e-02
-9.200078088577028079e-02
-9.182158592419573107e-02
-9.167517204340636106e-02
-9.155155513284161939e-02
-9.143661287597305842e-02
-9.130960271505011994e-02
-9.117750221622882012e-02
-9.105879662158450349e-02
-9.096425507756250584e-02
-9.087719512346706385e-02
-9.081556098929877141e-02
-9.081176228540949191e-02
-9.082005411660483418e-02
-9.081479829923309877e-02
-9.082370555531815715e-02
-9.084747548887374402e-02
-9.087610227790036965e-02
-9.091627172404050106e-02
-9.105717536990175220e-02
-9.125077843735623917e-02
-9.154301987216112435e-02
-9.186182641774295887e-02
-9.219558228538909939e-02
-9.249754700058832046e-02
-9.273469250190798097e-02
-9.294347565519255061e-02
-9.309498120269314725e-02
-9.321190605507533034e-02
-9.326935731857324829e-02
-9.331773291256817426e-02
-9.333860757477133174e-02
-9.330494844819169076e-02
-9.316419273252701805e-02
-9.304948661806941579e-02
-9.293015176554988988e-02
-9.277595302134852839e-02
-9.253356915404988003e-02
-9.228830999194481688e-02
-9.206395646020137935e-02
-9.185390051345869444e-02
-9.156176056479389813e-02
-9.123865696486418986e-02
-9.094078544725490987e-02
-9.074743167813457967e-02
-9.068780972775848659e-02
-9.070528854394807605e-02
-9.074155765121859341e-02
-9.080342870034194269e-02
-9.082153010738805432e-02
-9.081337678089504428e-02
-9.068948490247491501e-02
-9.057061318571173192e-02
-9.043956589535362411e-02
-9.025380922318591848e-02
-8.999022367629944119e-02
-8.959269072172477977e-02
-8.913415544394401313e-02
-8.865376393374943542e-02
-8.814202689213593289e-02
-8.758458922332749974e-02
-8.709561155824682710e-02
-8.658481351315930330e-02
-8.614198227878223924e-02
-8.566452576036859279e-02
-8.517630371451158366e-02
-8.470221835694324852e-02
-8.423953019278376808e-02
-8.377984465786643409e-02
-7.716221692058328196e-02
-7.680439153484747150e-02
-7.118817171912311670e-02
-7.089337227773405414e-02
-7.061199560940405184e-02
-6.191282378210510862e-02
-5.511632917208835608e-02
-5.222558858494338180e-02
-4.964159223280156102e-02
-4.730402544043699892e-02
-4.727358052804028765e-02
-4.318752083252597879e-02
-3.975455190443950848e-02
-3.821504498691627449e-02
-3.549839047158410976e-02
-3.427694301201969496e-02
-3.426732897566862890e-02
-3.426271650339998698e-02
-3.314658907264986937e-02
-3.211003652124716501e-02
-3.212853667303170596e-02
-3.214578562049999477e-02
-3.117542267359869890e-02
-3.025969627452070043e-02
-3.028140071997009741e-02
-3.030413917824749739e-02
-2.943372775867363761e-02
-2.860901552794311783e-02
-2.863198410894220863e-02
-2.786283243891616093e-02
-2.713198589215478143e-02
-2.644385044780505137e-02
-2.647788560884806533e-02
-2.652115932746796148e-02
-2.587672014181039912e-02
-2.591307145330105921e-02
-2.407484617402844140e-02
-2.353176492413432130e-02
-2.300658175934978955e-02
-2.301674221141104815e-02
-2.250326050451481250e-02
-2.200842267111532968e-02
-2.200334542238361821e-02
-2.199601007787898785e-02
-2.199027753986972783e-02
-2.151342532815423217e-02
-2.151127327507647985e-02
-2.150963256920772337e-02
-2.150707792645132135e-02
-2.150248370480814519e-02
-2.104426051186636393e-02
-2.060919528594709962e-02
-2.061040758172234463e-02
-2.061405586605982720e-02
-1.980603116325689930e-02
-1.943444208360539313e-02
-1.872473391260575173e-02
-1.874754993484242099e-02
-1.877146376218142426e-02
-1.879454149968132551e-02
-1.882244118816617587e-02
-1.885168845543883087e-02
-1.819142177800417079e-02
-1.821341870076175276e-02
-1.823226167278419255e-02
-1.792078714451462301e-02
-1.761675522629605264e-02
-1.762590462729112656e-02
-1.732790945141154254e-02
-1.733367736393963410e-02
-1.704280146424938178e-02
-1.704567880262844101e-02
-1.648560663274138000e-02
-1.648650201738153381e-02
-1.648663153649679650e-02
-1.648640383764065145e-02
-1.648654205251039520e-02
-1.648631663340174858e-02
-1.648581308532792722e-02
-1.621821559726828801e-02
-1.595893736743844368e-02
-1.570760196272348933e-02
-1.570689270932563650e-02
-1.570631726291673788e-02
-1.570576555621305478e-02
-1.570507718090357122e-02
-1.546307132297852251e-02
-1.500173901633624664e-02
-1.478463955536555956e-02
-1.457366952814063803e-02
-1.457718978878751702e-02
-1.458025256541805974e-02
-1.458221031752281877e-02
-1.458197363283351283e-02
-1.458108165035185318e-02
-1.458113207063218945e-02
-1.458142951303626964e-02
-1.458070301541912646e-02
-1.437014902253849410e-02
-1.436965753834718376e-02
-1.436875097771625996e-02
-1.436705777038362053e-02
-1.416174096396601197e-02
-1.415980512967523683e-02
-1.415823276688749424e-02
-1.415718824879141392e-02
-1.415595463574600456e-02
-1.415471059999124682e-02
-1.415362252031724527e-02
-1.395556555389685510e-02
-1.376297882291075379e-02
-1.376265294757221362e-02
-1.376201491179898477e-02
-1.357425756790447101e-02
-1.357321700523382406e-02
-1.357248266662876637e-02
-1.357181892868496165e-02
-1.357186419927583487e-02
-1.357239779725931232e-02
-1.357293302766277888e-02
-1.357375585899590030e-02
-1.357465354692867845e-02
-1.357524150538838396e-02
-1.339376394037338630e-02
-1.339379366406795967e-02
-1.339388745734056141e-02
-1.321704750943588844e-02
-1.321768168095737404e-02
-1.304612231783354448e-02
-1.304665738573321590e-02
-1.304745528642555635e-02
-1.304909927268541221e-02
-1.305132533870258064e-02
-1.305490515645787650e-02
-1.305917496945450083e-02
-1.306445112362514087e-02
-1.307082937375491326e-02
-1.290873664392863836e-02
-1.275057086047588426e-02
-1.275740272906433423e-02
-1.260278883724513278e-02
-1.260818520570207608e-02
-1.261276405507806737e-02
-1.245939739056825361e-02
-1.246263951825738077e-02
-1.231169125389223497e-02
-1.216389272048699725e-02
-1.187687406424897847e-02
-1.173918122165449815e-02
-1.147096593486989988e-02
-1.134148260396345906e-02
-1.134145195966820147e-02
-1.134136880482245445e-02
-1.134062048515366294e-02
-1.133956612553336379e-02
-1.133791868504870765e-02
-1.133619829394549514e-02
-1.133435105750052116e-02
-1.133273532822940549e-02
-1.133137701786109119e-02
-1.132997447118855132e-02
-1.132855717399506267e-02
-1.132704773876937188e-02
-1.132545338374255084e-02
-1.119712752315069233e-02
-1.119533129126473563e-02
-1.119317223139626970e-02
-1.119083060882535008e-02
-1.118877952067116530e-02
-1.118719862290127633e-02
-1.118662300750426775e-02
-1.118578049979092326e-02
-1.118370254117825174e-02
-1.118061009279011642e-02
-1.117657479055537105e-02
-1.104851823290403830e-02
-1.104265390289474978e-02
-1.103553646746638361e-02
-1.102775086420822864e-02
-1.089868882273793173e-02
-1.065747086351218238e-02
-1.053654261109925397e-02
-1.052664665198331691e-02
-1.040659932081156036e-02
-1.028968944516454875e-02
-1.027893089723249352e-02
-1.006102534226086670e-02
-9.950216173474966605e-03
-9.841432355084398301e-03
-9.831334552799889798e-03
-9.726481625731175570e-03
-9.623178694873611369e-03
-9.522724666134272514e-03
-9.423670162439877832e-03
-9.412878831583601849e-03
-9.401927810795523630e-03
-9.302165733456399174e-03
-9.290432571663677710e-03
-9.279969756858633817e-03
-9.270930146569161465e-03
-9.178265791942608401e-03
-9.171786679558523517e-03
-9.165768016974549723e-03
-9.076522444763602745e-03
-9.070376623774198746e-03
-9.064633070282993726e-03
-9.058572249995061956e-03
-9.052841872609417723e-03
-8.966001919613122983e-03
-8.881257970816137590e-03
-8.798610817117892557e-03
-8.794480200312952342e-03
-8.790688704360762051e-03
-8.786936288659522032e-03
-8.783439840781811017e-03
-8.779947498828854710e-03
-8.776309188934442243e-03
-8.772609813235885540e-03
-8.770148899964622102e-03
-8.768833005479498982e-03
-8.769023222636194992e-03
-8.770543495877972801e-03
-8.774368617857349756e-03
-8.780758945426457227e-03
-8.790528175062024482e-03
-8.804573289428184110e-03
-8.820518802225708888e-03
-8.836458171984820642e-03
-8.853471103294305311e-03
-8.870371575052648019e-03
-8.807332427339668174e-03
-8.821614066767671444e-03
-8.835028941014330672e-03
-8.847611447851053135e-03
-8.859407310495642784e-03
-8.791514105245739480e-03
-8.800336505802341600e-03
-8.731584008536505404e-03
-8.738658155143647771e-03
-8.745782315416643013e-03
-8.754070850159919107e-03
-8.763070756911094106e-03
-8.695298231111946163e-03
-8.703096096467171500e-03
-8.710201787286668898e-03
-8.716211186741819675e-03
-8.721413674181234185e-03
-8.725914614387639268e-03
-8.729659997254500189e-03
-8.732875467714418596e-03
-8.660040654482319827e-03
-8.588059338313391508e-03
-8.590396249912091164e-03
-8.592609314769355730e-03
-8.521316552589204563e-03
-8.450997465910374540e-03
-8.381717051094325285e-03
-8.244662914100519061e-03
-8.245522388141034859e-03
-8.112481973855027381e-03
-8.113074303285366939e-03
-8.113684219190281724e-03
-8.114179974543370491e-03
-8.114661626550430037e-03
-8.115098555432194438e-03
-8.050094994371899751e-03
-7.986156689205433507e-03
-7.923016203442921970e-03
-7.923071460089815485e-03
-7.922841132061210837e-03
-7.859934807660572814e-03
-7.737724126109555602e-03
-7.737176265700500787e-03
-7.736361000284620176e-03
-7.735533262850728328e-03
-7.675490583216462194e-03
-7.616326968963572225e-03
-7.501346875424386509e-03
-7.389629297861660673e-03
-7.388549323999929648e-03
-7.387204848083600388e-03
-7.331468820267003465e-03
-7.329627883200291565e-03
-7.327151869642529493e-03
-7.323697418196173543e-03
-7.266701329867634486e-03
-7.263376051370717783e-03
-7.260034750369142101e-03
-7.257156113810712440e-03
-7.254350077836589292e-03
-7.148064651959793424e-03
-7.045282306469969127e-03
-6.993921848994786965e-03
-6.991909463434052563e-03
-6.893417240304724677e-03
-6.843938479147920056e-03
-6.795208661809709963e-03
-6.702125841146847236e-03
-6.700410642382368179e-03
-6.698832494355925170e-03
-6.652734340660188851e-03
-6.607602551831657373e-03
-6.563142664698037171e-03
-6.519487820876352160e-03
-6.518517335099639591e-03
-6.517547484692267495e-03
-6.474123939224806466e-03
-6.431198575219396370e-03
-6.388771692907110715e-03
-6.346960722983508579e-03
-6.345772285679263623e-03
-6.344430553355288535e-03
-6.342928624842304915e-03
-6.341268667257699346e-03
-6.339666926020422547e-03
-6.338134199625826762e-03
-6.336872587411883362e-03
-6.295861305624489944e-03
-6.294708190509985812e-03
-6.293655649997776519e-03
-6.292726750644172910e-03
-6.252553597981298263e-03
-6.252004700393776204e-03
-6.251632247563424644e-03
-6.251255832733398562e-03
-6.251247159093698859e-03
-6.251194974361138496e-03
-6.251375244674407458e-03
-6.251911470187291632e-03
-6.214395206242600417e-03
-6.217548432272206570e-03
-6.221861125415125739e-03
-6.225999245430945822e-03
-6.230196357105125329e-03
-6.234344878702093896e-03
-6.238214483167922077e-03
-6.242082283926980377e-03
-6.245548501243051477e-03
-6.248671530955628335e-03
-6.251326826857354045e-03
-6.253668814366398522e-03
-6.255786955136039863e-03
-6.257592151486052190e-03
-6.259119863231829388e-03
-6.221437323212252769e-03
-6.184102945504784191e-03
-6.185049122768938000e-03
-6.147824514920898105e-03
-6.110871922974025691e-03
-6.111329489745658504e-03
-6.074573649396428771e-03
-6.074899269127688808e-03
-6.038656965869558697e-03
-6.039128509304774947e-03
-6.039584907265697217e-03
-6.040010888743604055e-03
-6.040307025370728923e-03
-5.968619574909826003e-03
-5.933651591304550318e-03
-5.934175886167741484e-03
-5.934433340943380542e-03
-5.934309648842973732e-03
-5.898834383416609595e-03
-5.898306238357027553e-03
-5.897650846595470751e-03
-5.862440982024228441e-03
-5.827677806702047034e-03
-5.826992521343959779e-03
-5.826338901607222391e-03
-5.825473886396702848e-03
-5.791137587618629991e-03
-5.757084634378039668e-03
-5.723588278808415530e-03
-5.690552359649400302e-03
-5.690122113778010166e-03
-5.689720494615501875e-03
-5.689360548973099695e-03
-5.656817286822555906e-03
-5.656553167521147923e-03
-5.656264192973299056e-03
-5.655932480548587701e-03
-5.623900068945467644e-03
-5.592226144165489063e-03
-5.592034980042513356e-03
-5.560656345223190938e-03
-5.499165063141226058e-03
-5.439016922735546468e-03
-5.438551202527511924e-03
-5.408314311328196733e-03
-5.407388826039671512e-03
-5.406377588270416291e-03
-5.405236626785134973e-03
-5.374808374625303885e-03
-5.344858266540385323e-03
-5.315210773232641878e-03
-5.313923070164637032e-03
-5.312825510332261011e-03
-5.311811188179160238e-03
-5.311067249514257391e-03
-5.282364167039979401e-03
-5.281975654962370315e-03
-5.281820863222313513e-03
-5.253916150395794744e-03
-5.226397189787446856e-03
-5.199271394330112935e-03
-5.199311131712424684e-03
-5.172622924264755860e-03
-5.146477970414579418e-03
-5.146712079617486550e-03
-5.146596556692817521e-03
-5.146509315438235928e-03
-5.146628478161874992e-03
-5.146893356230023385e-03
-5.147602154008152839e-03
-5.148301627089673684e-03
-5.122762660927966324e-03
-5.097387289806268491e-03
-5.072230600749868742e-03
-5.047299269624165759e-03
-5.022525375603639243e-03
-5.023103603339244133e-03
-4.998497295952993198e-03
-4.998933184275339454e-03
-4.999263604885958480e-03
-4.999461893580320164e-03
-4.999352909520101904e-03
-4.998796407586859024e-03
-4.997962277533969655e-03
-4.972302460943158267e-03
-4.971450449684167161e-03
-4.945971595262037973e-03
-4.945036536231035146e-03
-4.943720729141992849e-03
-4.942291620318811640e-03
-4.940918112251519584e-03
-4.939922192332231975e-03
-4.938728913629212083e-03
-4.937636142030529286e-03
-4.912622029242448909e-03
-4.887787178343012441e-03
-4.887114463074666848e-03
-4.886516778167791959e-03
-4.861943381169630228e-03
-4.837692808618086759e-03
-4.837268808079129255e-03
-4.836918930048468741e-03
-4.813323007195539731e-03
-4.789929450786121166e-03
-4.789576939917178193e-03
-4.789313175386922770e-03
-4.789099019995570958e-03
-4.788836976986497219e-03
-4.788502131272541484e-03
-4.765382307982489636e-03
-4.765405065265657797e-03
-4.743130955149055250e-03
-4.721173823184043883e-03
-4.721694096797620505e-03
-4.722140166283538693e-03
-4.722504376752259363e-03
-4.722715138069021219e-03
-4.722795176410998774e-03
-4.700439963196293390e-03
-4.700118219621696354e-03
-4.699767546796751634e-03
-4.699410391463030613e-03
-4.698910005718914644e-03
-4.698222925650251923e-03
-4.697567129117746591e-03
-4.697057973178989793e-03
-4.674728458268422732e-03
-4.652809600433968976e-03
-4.652834876622278029e-03
-4.653038132393731360e-03
-4.653339637620078524e-03
-4.653805753979447027e-03
-4.654476464739718336e-03
-4.655441501257267210e-03
-4.656749589119680080e-03
-4.658141414295856493e-03
-4.659634272205140544e-03
-4.639534065966680748e-03
-4.619818755376625327e-03
-4.621525706274752683e-03
-4.601924252809779479e-03
-4.603489952939831750e-03
-4.583696603214159997e-03
-4.584883510699134558e-03
-4.565009882989507980e-03
-4.565896245303974893e-03
-4.566683041900462467e-03
-4.567404774583093581e-03
-4.568066125682069753e-03
-4.568619988530063687e-03
-4.569043076384097894e-03
-4.569368138537175522e-03
-4.569622246015990312e-03
-4.569875411695558873e-03
-4.570155086180557706e-03
-4.570404590157683272e-03
-4.570652521798974389e-03
-4.570963189927647330e-03
-4.571270311915386422e-03
-4.550706846094335067e-03
-4.550959145786925321e-03
-4.551142611719978699e-03
-4.530702613458115202e-03
-4.530950537307933124e-03
-4.531344802813796861e-03
-4.531888693482003135e-03
-4.511982845142970683e-03
-4.512488953463047493e-03
-4.513003280970469787e-03
-4.513602518818839691e-03
-4.514162938552830455e-03
-4.514579949595009731e-03
-4.514872246841421070e-03
-4.515052660239329656e-03
-4.515119602695273626e-03
-4.474674329593275948e-03
-4.434836270707909374e-03
-4.415167611308712207e-03
-4.415102345199463374e-03
-4.395631792206027878e-03
-4.395512137694348835e-03
-4.395387650206182030e-03
-4.375997448535702897e-03
-4.375906088815621243e-03
-4.375778584027712782e-03
-4.375667741029247264e-03
-4.375523545867680136e-03
-4.375340930706730566e-03
-4.356114993508292468e-03
-4.318266731844611246e-03
-4.281030113257770255e-03
-4.262472348544829072e-03
-4.244030842573629989e-03
-4.225654487311205840e-03
-4.224894455939203798e-03
-4.224080326526906057e-03
-4.223250658674408860e-03
-4.222525693613975693e-03
-4.204162246897485966e-03
-4.186168843966417245e-03
-4.185773198199761562e-03
-4.185476853851146511e-03
-4.167754827864687470e-03
-4.150161148397843794e-03
-4.149967164927669677e-03
-4.149857886112660529e-03
-4.149726179589254341e-03
-4.149638195836357311e-03
-4.149529509869276898e-03
-4.149428108956027504e-03
-4.132136175090550360e-03
-4.131914757145916696e-03
-4.131683803695671356e-03
-4.114446427280918882e-03
-4.114236675058386208e-03
-4.097201054776703107e-03
-4.096977597529940368e-03
-4.096839342419307008e-03
-4.096765280451152361e-03
-4.096768122044243399e-03
-4.096913113998639291e-03
-4.097140062781521284e-03
-4.097421996549656560e-03
-4.097720256014380710e-03
-4.097915552296253587e-03
-4.098031389863131604e-03
-4.098128605223309330e-03
-4.098190804084077786e-03
-4.098214086377757574e-03
-4.098137451573626543e-03
-4.081268807280037832e-03
-4.081083855191619883e-03
-4.080983890722627433e-03
-4.080996414979936628e-03
-4.081062241787379932e-03
-4.064642970987924868e-03
-4.064852744083571542e-03
-4.048634108438665773e-03
-4.048959696807988458e-03
-4.049336060832373595e-03
-4.049795336146096332e-03
-4.033950008888252670e-03
-4.018189451283166354e-03
-4.002502754022074609e-03
-3.986925551449097861e-03
-3.987251632410436335e-03
-3.987582034607696849e-03
-3.956376495997806358e-03
-3.956680710279827755e-03
-3.941345635749553440e-03
-3.941599578863523579e-03
-3.941822471462336393e-03
-3.941974348027193868e-03
-3.926613072348369288e-03
-3.926727363241448721e-03
-3.911474500374884609e-03
-3.911592846248316407e-03
-3.911743350256378232e-03
-3.911928752587130048e-03
-3.881742934445898789e-03
-3.881914956417875217e-03
-3.882065948662550506e-03
-3.882234652497197364e-03
-3.882345509267411381e-03
-3.882424544459784320e-03
-3.882304891339409016e-03
-3.882062571637032774e-03
-3.881824754976156977e-03
-3.881535793517951628e-03
-3.881336441455131986e-03
-3.866288994043771184e-03
-3.851392636079434707e-03
-3.836612858973098041e-03
-3.821964978539149193e-03
-3.822069647827548537e-03
-3.807617293918646485e-03
-3.807677851142081491e-03
-3.793294560523278406e-03
-3.793425014860142205e-03
-3.779166438270956888e-03
-3.764978733710094404e-03
-3.764925820309875278e-03
-3.750775303394883464e-03
-3.750808431257695360e-03
-3.750820042913046142e-03
-3.736809818994098892e-03
-3.709169440918910765e-03
-3.709239457442127172e-03
-3.709319507896477897e-03
-3.709380918154345057e-03
-3.709453245237952484e-03
-3.709517972560620429e-03
-3.709503890975283848e-03
-3.709449893631298380e-03
-3.709298506067518382e-03
-3.709009490996581591e-03
-3.708682119808263608e-03
-3.708243449746989173e-03
-3.694026509585869155e-03
-3.693504043887098180e-03
-3.693013919642164269e-03
-3.692666449736761117e-03
-3.692364267328942032e-03
-3.692036584996837966e-03
-3.691733429788888934e-03
-3.691471332309185800e-03
-3.677657206350331762e-03
-3.677437834211734827e-03
-3.677194686796736618e-03
-3.677016167391849479e-03
-3.676681485877614404e-03
-3.676430755858460520e-03
-3.676274279731105675e-03
-3.676198048927207217e-03
-3.676223083479079716e-03
-3.676378804022571289e-03
-3.676531998547858792e-03
-3.676688484420460781e-03
-3.676848332314452353e-03
-3.676987385318942602e-03
-3.677061966553345305e-03
-3.677196347190727754e-03
-3.663845934312039837e-03
-3.650565598796235833e-03
-3.637310592014438709e-03
-3.624156769647372649e-03
-3.624178286921444104e-03
-3.624174409600156715e-03
-3.624169833967974107e-03
-3.611056473334855760e-03
-3.598019296640495631e-03
-3.584949507878821499e-03
-3.571989669703668629e-03
-3.559046469622303890e-03
-3.546193610635626266e-03
-3.533303286270788983e-03
-3.520300017700872964e-03
-3.507305094937940380e-03
-3.506535407296384847e-03
-3.493464017012856779e-03
-3.492707010832552146e-03
-3.492057285870139426e-03
-3.491584546377638279e-03
-3.491232906661625914e-03
-3.478783934569574989e-03
-3.478515689819552774e-03
-3.478315173842427919e-03
-3.466090625593329540e-03
-3.454053818892155805e-03
-3.442149576497119823e-03
-3.442134781011520553e-03
-3.442192526208867880e-03
-3.442209940768219730e-03
-3.442226143037378869e-03
-3.442253325683257859e-03
-3.442304284076918870e-03
-3.442410580422565827e-03
-3.442394425573852296e-03
-3.442119570448079827e-03
-3.441653540808741786e-03
-3.441131020522801825e-03
-3.428808779962025724e-03
-3.428335236289116114e-03
-3.427956861823283543e-03
-3.427741327458528817e-03
-3.427525916426337003e-03
-3.427392065331585653e-03
-3.415593307600406272e-03
-3.403875201798772353e-03
-3.403906194167234320e-03
-3.403923730471533626e-03
-3.392381364490047822e-03
-3.392360757102429441e-03
-3.380852542890746843e-03
-3.380827312613600248e-03
-3.380818204641988095e-03
-3.380833621265412134e-03
-3.380914631255646768e-03
-3.380979411591323626e-03
-3.381119937331813433e-03
-3.369875143838777301e-03
-3.370136990533193801e-03
-3.359250855410499635e-03
-3.359750077536018294e-03
-3.360339138506353036e-03
-3.360969501365873406e-03
-3.361571118671285302e-03
-3.362119844107695852e-03
-3.362619121889097191e-03
-3.363027241818295626e-03
-3.363433761666554354e-03
-3.363873797590166519e-03
-3.364295761317237336e-03
-3.364644771060531364e-03
-3.364889464260938101e-03
-3.353746052783844033e-03
-3.331468057733952357e-03
-3.331486747640765092e-03
-3.331466859312810953e-03
-3.331406144779969127e-03
-3.331342319418986644e-03
-3.331277627917266469e-03
-3.320196372848621853e-03
-3.309269967694606403e-03
-3.298609737071175451e-03
-3.298936912133500817e-03
-3.299292989004993463e-03
-3.288761545735030371e-03
-3.289014643212941937e-03
-3.289237096077539998e-03
-3.289396452836888200e-03
-3.289499137340670936e-03
-3.289603047443749335e-03
-3.289706006858268608e-03
-3.289772420321839669e-03
-3.289847283635334227e-03
-3.289891492808109507e-03
-3.289929429997858097e-03
-3.289947232819109141e-03
-3.289996040115145473e-03
-3.290044938709402525e-03
-3.290079600812853902e-03
-3.290118786216389164e-03
-3.290126526863286494e-03
-3.290143059471481706e-03
-3.290129615090429255e-03
-3.290067524645192993e-03
-3.290008534183553376e-03
-3.289928086660075506e-03
-3.289828286669402042e-03
-3.289701143729588904e-03
-3.289654758591744037e-03
-3.289658385007054875e-03
-3.278890020409613686e-03
-3.278922218893388311e-03
-3.278954250832914492e-03
-3.268276549178285827e-03
-3.257664942622457913e-03
-3.257657896682272011e-03
-3.257642154468098298e-03
-3.257597405362388718e-03
-3.257552220471535490e-03
-3.257537083463875587e-03
-3.257587235631367872e-03
-3.257670458931532804e-03
-3.257768214710122807e-03
-3.247320629267146357e-03
-3.247419474506316271e-03
-3.247503928311412658e-03
-3.247640628968948527e-03
-3.247808720573818961e-03
-3.248005412422510195e-03
-3.248195662637907814e-03
-3.248358605518629396e-03
-3.248542219250076524e-03
-3.238173216301232140e-03
-3.238283723886121838e-03
-3.238417397522974552e-03
-3.238548072539467870e-03
-3.238646434387872867e-03
-3.238708812953094030e-03
-3.238703030528745658e-03
-3.238684505753737855e-03
-3.238673867947610991e-03
-3.238703361200799200e-03
-3.238753010786370092e-03
-3.238790004521050706e-03
-3.238833087588561827e-03
-3.238845659115586507e-03
-3.238883936680951679e-03
-3.238926139909225742e-03
-3.238978924997862590e-03
-3.239073996478664640e-03
-3.218301012179851546e-03
-3.218388402349289280e-03
-3.218494372677459334e-03
-3.218608441411971183e-03
-3.208394506930196868e-03
-3.208535293654140707e-03
-3.208651698856910140e-03
-3.208764537793559486e-03
-3.198579457142696966e-03
-3.198646131821834132e-03
-3.198693713675236378e-03
-3.188531826062840184e-03
-3.178447290567639871e-03
-3.168382005975211180e-03
-3.168342393720339958e-03
-3.158306249906729906e-03
-3.148326515278772678e-03
-3.138340134321046786e-03
-3.138208089672945688e-03
-3.138104440689627652e-03
-3.137962574468037159e-03
-3.137833544830664987e-03
-3.137751357679185570e-03
-3.127856152106120273e-03
-3.118041182432876746e-03
-3.108221838723445284e-03
-3.098305025929727098e-03
-3.088316940026197745e-03
-3.078185178915211848e-03
-3.068083194268668087e-03
-3.067430454505694262e-03
-3.066672703641881628e-03
-3.056438993476144096e-03
-3.055626684628065266e-03
-3.054900204214534322e-03
-3.054192394849979380e-03
-3.044289549175143231e-03
-3.043802440634738298e-03
-3.043342025418947425e-03
-3.043033955682622124e-03
-3.033520442381082774e-03
-3.033308092426596075e-03
-3.032846514304108915e-03
-3.032242580674093975e-03
-3.022376467665154227e-03
-3.012543881643773517e-03
-3.002828654563461947e-03
-3.002182812729207659e-03
-3.001716303182648451e-03
-3.001284908766356768e-03
-3.000804974355938091e-03
-3.000369282837007413e-03
-2.999973957169031931e-03
-2.999589929030575114e-03
-2.990274802311982706e-03
-2.981071644827890370e-03
-2.980780301265360029e-03
-2.980520146107309368e-03
-2.980160012704314958e-03
-2.970866833120385572e-03
-2.970285051233095049e-03
-2.969833797038860107e-03
-2.969495205863229188e-03
-2.969270895358794467e-03
-2.960276039480895516e-03
-2.960175714347810724e-03
-2.960213267907092077e-03
-2.951511832675848390e-03
-2.942850813976596088e-03
-2.942813432966673651e-03
-2.942711728508671121e-03
-2.942593627374271749e-03
-2.942669487713062831e-03
-2.942916970892432704e-03
-2.934675807367599296e-03
-2.926505470932940899e-03
-2.926869914611492790e-03
-2.927224152038294686e-03
-2.918931745272882513e-03
-2.910568729322378628e-03
-2.910605698590377089e-03
-2.910556796395111657e-03
-2.901960405246377123e-03
-2.893362661406655156e-03
-2.884919617447205889e-03
-2.868204131869328023e-03
-2.859790184810448704e-03
-2.859536469299150084e-03
-2.843224012283927880e-03
-2.835173036537598328e-03
-2.835266878531867395e-03
-2.835334591282331375e-03
-2.835425994861816550e-03
-2.835557493462168531e-03
-2.835587584898502551e-03
-2.835595116903524837e-03
-2.835657875613667618e-03
-2.835695955292285436e-03
-2.835722843629502350e-03
-2.835737175195680946e-03
-2.835736367950836626e-03
-2.835618394784041214e-03
-2.835441134815474499e-03
-2.835262647965048656e-03
-2.835100776349944954e-03
-2.835056855053158780e-03
-2.835144017423157480e-03
-2.835116331604469950e-03
-2.835024528022571638e-03
-2.834913671146940643e-03
-2.834794747383652651e-03
-2.834635785034900646e-03
-2.834437746418160767e-03
-2.834253407464600374e-03
-2.826086751562655649e-03
-2.825976421900354071e-03
-2.825904131161986830e-03
-2.817854880081830174e-03
-2.817725500319341169e-03
-2.817578479427682286e-03
-2.809501669267802908e-03
-2.801469829512885472e-03
-2.801415527559822892e-03
-2.801486565774180711e-03
-2.793922833341988196e-03
-2.794309384889524794e-03
-2.794832432314848982e-03
-2.795333116852286200e-03
-2.788024239446402434e-03
-2.780738974175126464e-03
-2.781185816766007946e-03
-2.781648947925888238e-03
-2.782221319152845297e-03
-2.782791846755227737e-03
-2.783351999068776374e-03
-2.783911954068214647e-03
-2.769026078413092378e-03
-2.769496359784157525e-03
-2.769893231749262410e-03
-2.770237740402496304e-03
-2.770552139218964826e-03
-2.770847340457350573e-03
-2.771118802124936716e-03
-2.771322142151019796e-03
-2.771490459230243394e-03
-2.771625956090385031e-03
-2.771769407732643537e-03
-2.771962766120936433e-03
-2.772166344515809063e-03
-2.764620156190936238e-03
-2.764794723801798984e-03
-2.764968357166576289e-03
-2.757482925024908570e-03
-2.757703266735722723e-03
-2.757942784436265282e-03
-2.758186967843177708e-03
-2.758414122258720774e-03
-2.758598571825257410e-03
-2.758743566376545622e-03
-2.758851607905329038e-03
-2.758964255177313342e-03
-2.759094363305640042e-03
-2.759216183058981701e-03
-2.759300221774176401e-03
-2.759405271753667243e-03
-2.751919137006682281e-03
-2.752028033195851996e-03
-2.744532422809502301e-03
-2.744535206638368079e-03
-2.744380041571009912e-03
-2.744176623927205121e-03
-2.744008499813132326e-03
-2.743868601139632865e-03
-2.743765137288851734e-03
-2.743756022029945549e-03
-2.743806873612849705e-03
-2.743822077001419925e-03
-2.743786113665663048e-03
-2.743701969658354778e-03
-2.743621021246786355e-03
-2.743521857443917585e-03
-2.735964250141681257e-03
-2.728442871421039254e-03
-2.728365747584266584e-03
-2.728238239575709548e-03
-2.727965512538779811e-03
-2.727482238231973468e-03
-2.726803973827224455e-03
-2.725945116944368269e-03
-2.717131126979961502e-03
-2.700576473431939156e-03
-2.691422518458014973e-03
-2.689833466930475168e-03
-2.681398428488140570e-03
-2.673258125575189541e-03
-2.672536120993476184e-03
-2.664859086169829843e-03
-2.664448779413920807e-03
-2.656943922509260540e-03
-2.649454543010444640e-03
-2.649104550849893259e-03
-2.648801658929789311e-03
-2.648504843334431244e-03
-2.648194249067301921e-03
-2.647910620474225232e-03
-2.647671296053499303e-03
-2.647376467590134477e-03
-2.646980795529407272e-03
-2.646542596391388523e-03
-2.646101178625006375e-03
-2.645632656652964401e-03
-2.645160479454034767e-03
-2.644664743760208499e-03
-2.637137397878050286e-03
-2.636489774110635509e-03
-2.635791817294951510e-03
-2.635034075605224412e-03
-2.634225266857156619e-03
-2.633411678966382681e-03
-2.632691663431717052e-03
-2.631981662167675543e-03
-2.631280399450896569e-03
-2.630631256475161883e-03
-2.630001541526493652e-03
-2.629439890375119895e-03
-2.628833655451529982e-03
-2.628172122612807294e-03
-2.627454972291533731e-03
-2.626657492895282005e-03
-2.625779322852897588e-03
-2.611269305366309326e-03
-2.604099531499352253e-03
-2.604252274642964663e-03
-2.604710942548467325e-03
-2.605578844654514187e-03
-2.607308352648768281e-03
-2.609513304627917446e-03
-2.611694479483593363e-03
-2.613732149315672361e-03
-2.615695028645480431e-03
-2.617351187851996511e-03
-2.611911049204380334e-03
-2.606245030108833485e-03
-2.607146018932543757e-03
-2.607842822824032406e-03
-2.608462945620673538e-03
-2.608952228731416505e-03
-2.602487680246658597e-03
-2.602725922603839857e-03
-2.602843575078951557e-03
-2.602908106077502816e-03
-2.602922293483831556e-03
-2.602980529940443922e-03
-2.603095459836446413e-03
-2.603192304044050186e-03
-2.596586845579232621e-03
-2.596762657609844472e-03
-2.596898091505865647e-03
-2.597060385464515335e-03
-2.597351612464619298e-03
-2.597837878808644755e-03
-2.598447773557570686e-03
-2.599194711522822415e-03
-2.599876778235095387e-03
-2.600488526141970895e-03
-2.601068715765027326e-03
-2.601538740891814073e-03
-2.601898269179134769e-03
-2.602201382483718042e-03
-2.602474824931745763e-03
-2.602678851168840034e-03
-2.602864807882751454e-03
-2.603072097746091280e-03
-2.603257170243128069e-03
-2.603460923503351631e-03
-2.603774746066309532e-03
-2.604089001990373114e-03
-2.604370900250643512e-03
-2.604586189991038407e-03
-2.604707433433893320e-03
-2.604786407878416366e-03
-2.604865754979561552e-03
-2.604993716210438071e-03
-2.598334990457729608e-03
-2.598413993966458991e-03
-2.591733602131669322e-03
-2.591772397847837139e-03
-2.591771817153175946e-03
-2.585041506374879255e-03
-2.585032207432340530e-03
-2.585065951573844133e-03
-2.578435566090859967e-03
-2.571845486401094436e-03
-2.571920260875290663e-03
-2.572012120246738170e-03
-2.572124330839046548e-03
-2.572249888997498856e-03
-2.572399150723676982e-03
-2.572540228990891683e-03
-2.572633431824071677e-03
-2.572740855975404715e-03
-2.572858308296558771e-03
-2.572935415237666886e-03
-2.573045850751869493e-03
-2.566624925200584537e-03
-2.566868262883254589e-03
-2.567120415309329020e-03
-2.567378430988417198e-03
-2.567627417886442307e-03
-2.567887213782431895e-03
-2.568161010596829632e-03
-2.568419722663073217e-03
-2.568631604030474549e-03
-2.568827556815853497e-03
-2.568988778829658665e-03
-2.569082937758863927e-03
-2.569117785781795203e-03
-2.569118451660160670e-03
-2.569056958126965471e-03
-2.569004974361876938e-03
-2.568961079947169358e-03
-2.568804203504248228e-03
-2.568590030808342792e-03
-2.568337576651709853e-03
-2.568071176652658542e-03
-2.567844882110004515e-03
-2.567717135463374201e-03
-2.567529300654783873e-03
-2.567296576722046583e-03
-2.566979564241281351e-03
-2.566553579054963331e-03
-2.566097355987056929e-03
-2.565626746861145516e-03
-2.565280323550221415e-03
-2.565004142442935554e-03
-2.564773380451709425e-03
-2.557964531402659534e-03
-2.557732257184917087e-03
-2.557508303315623489e-03
-2.557239892744926808e-03
-2.556915571145591641e-03
-2.556544087744797109e-03
-2.556095200321520204e-03
-2.555653921068087430e-03
-2.555297464894217517e-03
-2.555057946862733086e-03
-2.554871922989665825e-03
-2.554643259506950755e-03
-2.547936573977439140e-03
-2.547767805318379951e-03
-2.541113259700591553e-03
-2.534498093971512909e-03
-2.534353593354870485e-03
-2.534201859322793293e-03
-2.534064337876807630e-03
-2.533928484920888128e-03
-2.533775330579694958e-03
-2.533674511332897547e-03
-2.533628098189623108e-03
-2.533605497035056747e-03
-2.533586111986211101e-03
-2.533596710938132955e-03
-2.533664515295540754e-03
-2.533792919102425666e-03
-2.533962912070723481e-03
-2.534158968658715202e-03
-2.534384473274292789e-03
-2.534683906751163552e-03
-2.535037162623703967e-03
-2.535432042695690957e-03
-2.535878156669764925e-03
-2.536331985151495712e-03
-2.536760663448090185e-03
-2.537181819190936338e-03
-2.537622729709633224e-03
-2.538117201781011495e-03
-2.538666481163275642e-03
-2.532793849876798040e-03
-2.526914035005801539e-03
-2.520967436298796396e-03
-2.515012526003826496e-03
-2.515373053382839383e-03
-2.515713934792951530e-03
-2.516009800657380280e-03
-2.516271954804668535e-03
-2.516549054901246179e-03
-2.516794462414748135e-03
-2.510753326708222224e-03
-2.504778367554775717e-03
-2.505094899356804551e-03
-2.505395300177622447e-03
-2.505664058478585150e-03
-2.505922267815532609e-03
-2.506153148799758652e-03
-2.500097832666603372e-03
-2.500261585134670467e-03
-2.500375366903700991e-03
-2.500421568932799810e-03
-2.500467931581140928e-03
-2.500520741756608392e-03
-2.500558152145698331e-03
-2.494348862738642210e-03
-2.494361537840374295e-03
-2.494357457888593792e-03
-2.494338307230713984e-03
-2.488117586687486546e-03
-2.488099601033708173e-03
-2.481859272579676166e-03
-2.481775826062941875e-03
-2.481759508080773249e-03
-2.481739792636063723e-03
-2.475597772284873592e-03
-2.475613632390329544e-03
-2.469538502332687888e-03
-2.469592096551630027e-03
-2.469633699281297522e-03
-2.463583771777098919e-03
-2.463591819644358680e-03
-2.463570351901994519e-03
-2.463544720867670481e-03
-2.463542785999884958e-03
-2.463501958686195419e-03
-2.463447735427472512e-03
-2.463386138173870483e-03
-2.463309989090290905e-03
-2.463255590292337278e-03
-2.463179943831702266e-03
-2.463056794544798370e-03
-2.456916538098648933e-03
-2.456827128846698471e-03
-2.456743449899785776e-03
-2.456675753454897609e-03
-2.456657852447485108e-03
-2.456650495367378086e-03
-2.456643150567422787e-03
-2.456620200826490491e-03
-2.456610320179769980e-03
-2.456600372052009616e-03
-2.456592152955576654e-03
-2.456569591689605325e-03
-2.456554184695391909e-03
-2.456580741374110848e-03
-2.456630547984655494e-03
-2.456707202038132566e-03
-2.456796981492645211e-03
-2.456885537013561022e-03
-2.457001790514301044e-03
-2.457117488643187093e-03
-2.457247671601752153e-03
-2.457366126274051869e-03
-2.457476092558099311e-03
-2.451548509558110992e-03
-2.445650722236923213e-03
-2.445751390100822653e-03
-2.439888055389888722e-03
-2.439979629388828054e-03
-2.440081179853272227e-03
-2.440157912089064088e-03
-2.440212717180147064e-03
-2.440262840195901468e-03
-2.440322317563030537e-03
-2.440368536246205478e-03
-2.440419088372209819e-03
-2.440466272982014240e-03
-2.440515633161615891e-03
-2.440577767589607091e-03
-2.440634117997744507e-03
-2.440710196438744626e-03
-2.440804813764509747e-03
-2.440894510488586609e-03
-2.440963143936468200e-03
-2.441036526281293879e-03
-2.441087410623892732e-03
-2.441064697906105904e-03
-2.440901257431694546e-03
-2.440548810154983313e-03
-2.440073198091315121e-03
-2.439494542547368527e-03
-2.438983072076117246e-03
-2.438720522185906184e-03
-2.438382946532415604e-03
-2.438156632406005518e-03
-2.437955869563752497e-03
-2.437788099402777870e-03
-2.437606725777747077e-03
-2.437455482356725572e-03
-2.437298191202525235e-03
-2.437111078242719647e-03
-2.436901850401265463e-03
-2.436693899014513200e-03
-2.436500348302271003e-03
-2.436334718543447467e-03
-2.436201388181215722e-03
-2.436074775907729438e-03
-2.435934987568075770e-03
-2.435841584879143169e-03
-2.429858429680685581e-03
-2.429816380784140771e-03
-2.429799639326313525e-03
-2.429765205179603739e-03
-2.429735521334454480e-03
-2.429703272616281183e-03
-2.429664267545994689e-03
-2.429633384073978403e-03
-2.429611540579706790e-03
-2.423689589344853006e-03
-2.417786347596534349e-03
-2.417732555101593291e-03
-2.417656319628520064e-03
-2.417568090913192486e-03
-2.417487873990773264e-03
-2.405758701721706812e-03
-2.399875194645489929e-03
-2.394034090140391424e-03
-2.393932055074688391e-03
-2.388107937684775736e-03
-2.388036281307776617e-03
-2.388000332196526295e-03
-2.388016996173249109e-03
-2.388086555603266287e-03
-2.388270618573919146e-03
-2.388593929901597617e-03
-2.388947650910625952e-03
-2.389347963531205776e-03
-2.389729079389916241e-03
-2.390064134488036930e-03
-2.390365774570746282e-03
-2.390637621436372123e-03
-2.390875823516678666e-03
-2.391060338134475254e-03
-2.391185348298026370e-03
-2.391278051047177923e-03
-2.391365827844399265e-03
-2.385730843638246470e-03
-2.380085190829323363e-03
-2.380079336643221768e-03
-2.380057172030174487e-03
-2.380020757712794036e-03
-2.374280573631799927e-03
-2.374150364124941355e-03
-2.373996701132467368e-03
-2.373819524259435012e-03
-2.368024152646190216e-03
-2.362255525481709098e-03
-2.362100564506175102e-03
-2.361961020332823628e-03
-2.361814739228934416e-03
-2.361711393254957089e-03
-2.361613981866995515e-03
-2.361535811640252079e-03
-2.361479435293641939e-03
-2.361409631165896101e-03
-2.361370198661244795e-03
-2.361319994051631118e-03
-2.361269551913462456e-03
-2.361222422899537932e-03
-2.361161230922135222e-03
-2.361064279378658187e-03
-2.360991906002307683e-03
-2.360896824844685091e-03
-2.360814079227977619e-03
-2.355169707534918513e-03
-2.355071840814370633e-03
-2.354904901027517032e-03
-2.354749677036474358e-03
-2.354608745435736797e-03
-2.348924330171019061e-03
-2.348769798157961282e-03
-2.348628351819007695e-03
-2.348509107497076271e-03
-2.348395850530332011e-03
-2.348250877854303649e-03
-2.348122115221489264e-03
-2.347991243551523360e-03
-2.347876427965044088e-03
-2.347745432816632834e-03
-2.342165741059619270e-03
-2.342116972959993378e-03
-2.342024134711532569e-03
-2.336480065559935673e-03
-2.330995784584029024e-03
-2.330920561434956465e-03
-2.325277562467169355e-03
-2.324784356680543920e-03
-2.324333503016703419e-03
-2.318390097475912359e-03
-2.317964654233770939e-03
-2.317592100483300329e-03
-2.317246654033031528e-03
-2.316957285783063578e-03
-2.316777924012501395e-03
-2.316580286732123229e-03
-2.316471157808798215e-03
-2.316430969023540194e-03
-2.311041311876006147e-03
-2.305668797751915175e-03
-2.305600455906716990e-03
-2.305585336024725158e-03
-2.300262693474163043e-03
-2.300259411280328615e-03
-2.294973989839099206e-03
-2.294923980198619248e-03
-2.294822593983060401e-03
-2.294789304467622325e-03
-2.289451739128436480e-03
-2.284119260157608817e-03
-2.284032033668780947e-03
-2.283954951865876416e-03
-2.283905235742759218e-03
-2.283898835694533024e-03
-2.283893548102345142e-03
-2.283926022059485240e-03
-2.283968283851986556e-03
-2.284003291707515076e-03
-2.283976890923091439e-03
-2.283933791732846962e-03
-2.283877417653158281e-03
-2.283814594060986931e-03
-2.283719022263929442e-03
-2.283611018811407788e-03
-2.283470329024076331e-03
-2.283365359845116252e-03
-2.283298408712784982e-03
-2.283206758170735692e-03
-2.283195303611539138e-03
-2.283194804175563922e-03
-2.283200953651527958e-03
-2.283231118753247836e-03
-2.283375736920458497e-03
-2.283777024049322719e-03
-2.284220129639314908e-03
-2.284745818390474231e-03
-2.285276267244944204e-03
-2.280501306155538303e-03
-2.280936616863233138e-03
-2.281316944015287628e-03
-2.281674947646091835e-03
-2.281994014050784270e-03
-2.282280160826460035e-03
-2.282489240522370209e-03
-2.282635966799869201e-03
-2.282750034294672627e-03
-2.282813289777232447e-03
-2.282859013381398783e-03
-2.282835818677497308e-03
-2.282787883596756190e-03
-2.282718531611270616e-03
-2.282710063425483910e-03
-2.277591103824306174e-03
-2.277692734123225315e-03
-2.277796345766172539e-03
-2.277890402210753715e-03
-2.277956633673382681e-03
-2.277963987206266423e-03
-2.277798585515819572e-03
-2.277508594115897674e-03
-2.277224895407189368e-03
-2.276861020323782837e-03
-2.276354186760062674e-03
-2.275724971757113382e-03
-2.269717193909737748e-03
-2.263844818626816174e-03
-2.258249786589193887e-03
-2.257872462865510420e-03
-2.257717976400769495e-03
-2.257514908005085578e-03
-2.257370944756405349e-03
-2.257201572020979107e-03
-2.257092650721531386e-03
-2.257049804235902821e-03
-2.257039151817084258e-03
-2.257036143814516310e-03
-2.257077607444841084e-03
-2.257113139435512443e-03
-2.252125883138033410e-03
-2.252200500082625258e-03
-2.252229550437836493e-03
-2.252239979922898098e-03
-2.252237314005453399e-03
-2.252224220421187965e-03
-2.252179346782954335e-03
-2.252129024597743397e-03
-2.252048340830054268e-03
-2.251949248187227765e-03
-2.251821166877611760e-03
-2.251715421181534147e-03
-2.246555319058294448e-03
-2.246426293226232510e-03
-2.246282630015057537e-03
-2.241115038080420015e-03
-2.241025664593421750e-03
-2.240988255446939390e-03
-2.235936226237148373e-03
-2.235898890809321325e-03
-2.235862190560495687e-03
-2.230828449423110076e-03
-2.225847816034548076e-03
-2.225856326210272351e-03
-2.225873704757732816e-03
-2.220976708233966205e-03
-2.221162438633616024e-03
-2.221479724842575013e-03
-2.221823098373547096e-03
-2.217328574710750524e-03
-2.217840758349955317e-03
-2.218402132789583543e-03
-2.219018286865393971e-03
-2.219622213772785586e-03
-2.220142649123754783e-03
-2.220556440100900000e-03
-2.220907864250386363e-03
-2.216257683491484019e-03
-2.216487849712561655e-03
-2.216659104203119388e-03
-2.216786933367716119e-03
-2.216862705032019310e-03
-2.216906370689065639e-03
-2.216943652119292892e-03
-2.216986142054811707e-03
-2.217031628688105431e-03
-2.217072006364149278e-03
-2.217107402599192111e-03
-2.217132647818561512e-03
-2.212252234493749560e-03
-2.212273820900023582e-03
-2.212325317091862545e-03
-2.212369130146261444e-03
-2.212426251203119046e-03
-2.212483638888171865e-03
-2.212523262167506114e-03
-2.207698444945036670e-03
-2.207745817045588844e-03
-2.207786378303089585e-03
-2.207839652559976176e-03
-2.207960416968838928e-03
-2.208099932287655321e-03
-2.208261618206437855e-03
-2.208412847832369290e-03
-2.208547186829331460e-03
-2.208701459106263837e-03
-2.208830283684676613e-03
-2.208936225583032174e-03
-2.209004806180452345e-03
-2.209092022771002705e-03
-2.209153579949448432e-03
-2.204300864950387538e-03
-2.204283173936531001e-03
-2.204256643919032602e-03
-2.204245933928638494e-03
-2.204226554689465902e-03
-2.204201854491049783e-03
-2.204199420928054567e-03
-2.204232251784620476e-03
-2.204245743496746450e-03
-2.204239728818775928e-03
-2.204224781620258821e-03
-2.199375760324953112e-03
-2.199389267555885378e-03
-2.199402361854177739e-03
-2.199417772844701816e-03
-2.199426035166060587e-03
-2.199385171215344735e-03
-2.199311523558046978e-03
-2.199239778993958717e-03
-2.199192763259653384e-03
-2.194316787906438419e-03
-2.194297000110138028e-03
-2.194291200512120052e-03
-2.194261097977203041e-03
-2.194230024970866225e-03
-2.194226215947678218e-03
-2.194244727764420051e-03
-2.189460770338762675e-03
-2.189493957250112765e-03
-2.189543557639623671e-03
-2.189572397994672681e-03
-2.184814492398771263e-03
-2.184828831187007013e-03
-2.184852612849801003e-03
-2.184897254564326964e-03
-2.184918652788975322e-03
-2.184881729783451181e-03
-2.184821389122933080e-03
-2.184750105941135265e-03
-2.184710933552179435e-03
-2.184653876582663169e-03
-2.184591030967720192e-03
-2.179772137824831368e-03
-2.174992934559528447e-03
-2.174960509091529871e-03
-2.174943031010524372e-03
-2.174953867167012111e-03
-2.174985620424577104e-03
-2.175042259462427099e-03
-2.170374224713086334e-03
-2.170438756336777724e-03
-2.170515284125220778e-03
-2.170577937419437137e-03
-2.170629483237294238e-03
-2.170661053300026663e-03
-2.170697319117578794e-03
-2.170705664182997433e-03
-2.170656299317177355e-03
-2.170588049212891345e-03
-2.170516586711952831e-03
-2.170408725315488199e-03
-2.170298040412901950e-03
-2.170231485691452231e-03
-2.170212906154550189e-03
-2.170211940144100606e-03
-2.165509502387471825e-03
-2.160825006147914975e-03
-2.160792930885705680e-03
-2.160707114543813229e-03
-2.155935981825099837e-03
-2.155786119635696128e-03
-2.155571211423524744e-03
-2.150664854770634529e-03
-2.150365513964420938e-03
-2.150083372054480656e-03
-2.149842534215246157e-03
-2.144988190978846902e-03
-2.140230372533426760e-03
-2.140122169201889423e-03
-2.140035381455622499e-03
-2.135343925473579332e-03
-2.130664344093190134e-03
-2.126035155792626707e-03
-2.125891968788643904e-03
-2.125700614346926528e-03
-2.125504770746649078e-03
-2.125323828536293969e-03
-2.125192937074573026e-03
-2.125102438648617236e-03
-2.120524058472700573e-03
-2.115970310610388976e-03
-2.115922401764291656e-03
-2.111428631785286242e-03
-2.111398501363962940e-03
-2.106937195733044922e-03
-2.106906511111672920e-03
-2.106870676396135119e-03
-2.106836233920057755e-03
-2.106773100385516892e-03
-2.102282246954064859e-03
-2.097836925879857650e-03
-2.097833883768804569e-03
-2.097864273787458916e-03
-2.097932419709255467e-03
-2.098038796517142160e-03
-2.098163244068760973e-03
-2.098277697367721684e-03
-2.098399865673309869e-03
-2.094117203365475875e-03
-2.094210540503171295e-03
-2.094268914957549653e-03
-2.089956571097633612e-03
-2.090021531334197193e-03
-2.090081363421803645e-03
-2.090141376430636449e-03
-2.090221259542378220e-03
-2.090315540682991576e-03
-2.090451105156823901e-03
-2.090665547103173327e-03
-2.090904714283029625e-03
-2.086764690697394745e-03
-2.086950067601516575e-03
-2.087109413695428361e-03
-2.087218799707698125e-03
-2.087281327756979402e-03
-2.087296770962784268e-03
-2.087325299834124660e-03
-2.087309681303507400e-03
-2.087241698962822613e-03
-2.087230689375950236e-03
-2.087329978071204503e-03
-2.087451581110267261e-03
-2.087584798100824979e-03
-2.087723704057816050e-03
-2.087872621992534466e-03
-2.088012691257677602e-03
-2.088119146038347040e-03
-2.083824957550945399e-03
-2.083853461213925218e-03
-2.079551697129781648e-03
-2.079586717629304526e-03
-2.079615010695145660e-03
-2.079635323665155692e-03
-2.079663010810669024e-03
-2.079740438429637708e-03
-2.079830161580755680e-03
-2.079908263495005866e-03
-2.079975743956273722e-03
-2.080046799463151387e-03
-2.080097459514810253e-03
-2.080139374917525357e-03
-2.075847224858242291e-03
-2.075884798496582719e-03
-2.075928207707069314e-03
-2.075984317703833629e-03
-2.076049825252898086e-03
-2.076109450930868627e-03
-2.076150698389875576e-03
-2.076180609593460298e-03
-2.076178286995104035e-03
-2.076142465888343967e-03
-2.075990595618017794e-03
-2.075770149621951766e-03
-2.075550540594842119e-03
-2.075206536000398158e-03
-2.074660087877473833e-03
-2.074177329692065280e-03
-2.073931496308079048e-03
-2.073760546854467972e-03
-2.073665260790959718e-03
-2.073631147408175768e-03
-2.073618218699511788e-03
-2.073617003160318616e-03
-2.073618323820964129e-03
-2.069390212410032650e-03
-2.065187000298039817e-03
-2.065231521998469461e-03
-2.065257131283058240e-03
-2.065302535123162558e-03
-2.065329069435710950e-03
-2.065347974618272735e-03
-2.065322320258968294e-03
-2.065233622493940161e-03
-2.065137434692445977e-03
-2.060771460047765378e-03
-2.060670185081177937e-03
-2.060566976083648156e-03
-2.051996140894676943e-03
-2.051843826354604345e-03
-2.047439213480184341e-03
-2.043042289873522443e-03
-2.038683820494807848e-03
-2.038430268040527203e-03
-2.038207861869223338e-03
-2.037961973209882933e-03
-2.037699301997599691e-03
-2.037380011270349331e-03
-2.032847162530374528e-03
-2.028282425915955457e-03
-2.023663148585991799e-03
-2.023091237784750088e-03
-2.022393889960013603e-03
-2.017553127500072187e-03
-2.016793553134204036e-03
-2.016040700330525102e-03
-2.015350805414933052e-03
-2.014784686933104516e-03
-2.014334188077545294e-03
-2.014061509387935194e-03
-2.013912397936576566e-03
-2.013909120575209464e-03
-2.014024167359242459e-03
-2.014150543971864656e-03
-2.014214054351717419e-03
-2.014246854137531021e-03
-2.014236853377665819e-03
-2.014176758853380208e-03
-2.014053060233124068e-03
-2.013876266435075772e-03
-2.013638421732264448e-03
-2.013355323117187179e-03
-2.013082988169915492e-03
-2.012821432926332078e-03
-2.012686215562437334e-03
-2.012556186205331950e-03
-2.012449746919675771e-03
-2.012370786869901139e-03
-2.008297749478717836e-03
-2.008302358783414440e-03
-2.008324724036937309e-03
-2.008356900764909046e-03
-2.008377898754359556e-03
-2.008405302823135924e-03
-2.008444912902934958e-03
-2.008519863258878286e-03
-2.008638135958203553e-03
-2.004745838134200549e-03
-2.000894381918982574e-03
-1.997089052041611107e-03
-1.993297207029715197e-03
-1.993469581315769276e-03
-1.993666585585072027e-03
-1.993917767212262035e-03
-1.990285362943776219e-03
-1.990694432682070178e-03
-1.991165338486412979e-03
-1.991640211327486143e-03
-1.992180827866647710e-03
-1.992796949178236680e-03
-1.993490767379080524e-03
-1.994206455553977457e-03
-1.994848123516846945e-03
-1.995429699590189117e-03
-1.995954762135797918e-03
-1.996404587944890490e-03
-1.996776537252316439e-03
-1.997097157535495694e-03
-1.993393913314522523e-03
-1.993634612300397655e-03
-1.993835277054137236e-03
-1.994014449940176379e-03
-1.994206703564235621e-03
-1.994410313253824635e-03
-1.994629569057555785e-03
-1.994862838972887280e-03
-1.995138122699837736e-03
-1.991433670658655265e-03
-1.987695700294286362e-03
-1.987895636680038491e-03
-1.988042901433204751e-03
-1.988145603814740585e-03
-1.984279644668297728e-03
-1.984323374300394575e-03
-1.984352694731460285e-03
-1.984334856695078517e-03
-1.984324932150865594e-03
-1.980371804440743053e-03
-1.980372609073949037e-03
-1.976489126907530602e-03
-1.976531375886643981e-03
-1.976599182152767153e-03
-1.976650401146137943e-03
-1.976704859880691525e-03
-1.976746074148664351e-03
-1.976766230846937946e-03
-1.976774440736474812e-03
-1.976778884147146770e-03
-1.976785271171501053e-03
-1.976763823523960267e-03
-1.976696521708106846e-03
-1.976601991163552414e-03
-1.976507863012040914e-03
-1.976386321917252952e-03
-1.976267681900151663e-03
-1.972196707380754078e-03
-1.971994065191307564e-03
-1.971805139517610658e-03
-1.971642615477799381e-03
-1.967684503821376472e-03
-1.967616120953229360e-03
-1.967567495742376764e-03
-1.967563188415786309e-03
-1.967568114296118411e-03
-1.967546256971893989e-03
-1.967533454499508817e-03
-1.967543707914045075e-03
-1.967571159363933498e-03
-1.967590444088309493e-03
-1.967599052276711169e-03
-1.967601796569309457e-03
-1.967593323394745564e-03
-1.967585412987958495e-03
-1.967585509699627117e-03
-1.967578238010119201e-03
-1.967564892117578800e-03
-1.967531429547644210e-03
-1.963664006000313909e-03
-1.963668954970517605e-03
-1.963660702276026279e-03
-1.963641240027032015e-03
-1.963610450585081147e-03
-1.963564247296832859e-03
-1.963504774446973595e-03
-1.963425723976810772e-03
-1.963330560138466969e-03
-1.963218723860970377e-03
-1.963077456896066691e-03
-1.962947146467677872e-03
-1.962780880689717240e-03
-1.962594663294848097e-03
-1.962405367155653502e-03
-1.962251212689295355e-03
-1.962125582889039446e-03
-1.962029049420137804e-03
-1.961976634566582264e-03
-1.961981187874510014e-03
-1.962001380063455643e-03
-1.962051866316291953e-03
-1.962119404770958087e-03
-1.962205475121596432e-03
-1.962319763725701299e-03
-1.962459635937038437e-03
-1.962585907823347076e-03
[truncated: 872 more rows]
