# Supplementary material for: A software platform for real-time and adaptive neuroscience experiments
Source: Nat Commun. 2025 Nov 11;16:9909. doi: 10.1038/s41467-025-64856-3 (PMC12606217; doi:10.1038/s41467-025-64856-3)
Supplement: Supplementary file 4 — Supplementary Data 2 [file 41467_2025_64856_MOESM4_ESM.csv]

0.000000000000000000e+00	7.350516417943105030e-06	3.862682313322016430e-03	3.980974669130487101e-03	6.101182530716480444e-03	5.649506557880597073e-03	3.921362311705629475e-03	6.669816323855753265e-03	6.827735640091602692e-03	1.758550079344796142e-03	1.229980570638279126e-02
3.333333333333333287e-02	1.489855642822614581e-04	9.603058170748565714e-02	8.248412897447300607e-02	7.732620118462399383e-02	1.272597808733900993e-01	1.271533212294443105e-01	1.152952998955024122e-01	1.158255277438910574e-01	2.874469497075456126e-02	1.528186234569645918e-01
6.666666666666666574e-02	5.174925101378929047e-04	2.375752425002476131e-01	2.053929607858775430e-01	1.506403506544516102e-01	3.294063862969607293e-01	3.640430056175836815e-01	2.688519551402744345e-01	2.298492774434285624e-01	9.675733331101877416e-03	2.955837843419177879e-01
1.000000000000000056e-01	1.933142630608763990e-04	7.878216962291234582e-02	6.265621132694042250e-02	5.265198620220158665e-02	1.088021148006994981e-01	1.183432148823498203e-01	7.980512259988856161e-02	6.184639370540862685e-02	2.850113138331613130e-03	7.889660709596213461e-02
1.333333333333333315e-01	2.457925992428306437e-04	8.135385201538813948e-02	5.565930481762360743e-02	5.905004687312240957e-02	1.186594284085348422e-01	1.274316430471041650e-01	6.183335708918619167e-02	1.892358265011380436e-02	3.034713637414867063e-02	2.468690394248965886e-02
1.666666666666666574e-01	4.631759600442200350e-04	1.399425309007018003e-01	8.581494800056879702e-02	1.282604327829022783e-01	2.599631502564463958e-01	2.813177371360554013e-01	4.503508375620768334e-02	2.226164175545273516e-01	2.479430118827573304e-01	2.792456253365245278e-01
2.000000000000000111e-01	2.245901874264449860e-04	7.068018848306945046e-02	4.477146388704866808e-02	7.570164254355271627e-02	1.596414608867767204e-01	1.775062992726004207e-01	6.450213352495713821e-03	2.275558438042393772e-01	2.237024033686909052e-01	2.889948622506433584e-01
2.333333333333333370e-01	3.219369830510681495e-05	1.547303244843004251e-02	1.556134853353107091e-02	1.979918317108224357e-02	5.671062838650586108e-02	7.107847025753306902e-02	2.565973579393687472e-04	1.234179719799863156e-01	1.217181111372433039e-01	1.602791053856993664e-01
2.666666666666666630e-01	7.851613115463202763e-05	9.818141930390194422e-03	9.759338736119697530e-03	1.063033761047703363e-02	1.657711731345374792e-02	4.226554341262778181e-02	1.527893360711155869e-02	9.336319294841076422e-02	1.129522582598396219e-01	1.338927079362010331e-01
2.999999999999999889e-01	2.465904062012330591e-04	4.579638293936851706e-02	1.655558641508926218e-02	8.006331941071587188e-02	3.993563926418021437e-02	3.849790330798336796e-02	8.880517532299087025e-02	4.239598779929234368e-02	1.586061766586520649e-01	1.164550203615759144e-01
3.333333333333333148e-01	4.867405721743036425e-04	1.024091250733890207e-01	4.383804633776929027e-02	2.295681670117667161e-01	1.318045585992403956e-01	7.084551179937603749e-02	2.539417458539531824e-01	7.615515099938720278e-02	2.594139578047829908e-01	6.255368909400089994e-02
3.666666666666666408e-01	3.622563471444186075e-04	7.976507206989609522e-02	3.769880854529190917e-02	1.928226070420184790e-01	1.092882320648850131e-01	5.762835126120415680e-02	2.126696901961973862e-01	9.668772079051779489e-02	1.851456249729990233e-01	5.910757916553685369e-03
4.000000000000000222e-01	2.189496339311679425e-04	4.988739682511673934e-02	2.560005642590149066e-02	1.263055604870531590e-01	6.948143246489697777e-02	3.836646661725724716e-02	1.393598851934010341e-01	7.574207021163813225e-02	1.095415100552877830e-01	1.355830271770043331e-02
4.333333333333333481e-01	1.645419791220744700e-04	3.887105784219219845e-02	2.245305339404406186e-02	1.035858350194600597e-01	5.345306480867074300e-02	3.341802814029856683e-02	1.127723816616756497e-01	7.037967934797799419e-02	8.023717234371260942e-02	2.470727557383889383e-02
4.666666666666666741e-01	1.333933539830375859e-04	3.185077297456844619e-02	2.155616446373792919e-02	8.860274130488335342e-02	4.045233191729803723e-02	3.165587152597355847e-02	9.157474223728127860e-02	6.367306411603219918e-02	5.883483579171126104e-02	3.262438001129744358e-02
5.000000000000000000e-01	1.260360866352238946e-04	2.816665690793643956e-02	2.320444574419627121e-02	7.907795716894037985e-02	2.835033825934509324e-02	3.255879555636675277e-02	7.231092109063309847e-02	5.470008468906208815e-02	4.139973734442665282e-02	3.924197675688077119e-02
5.333333333333333259e-01	1.646159889733225692e-04	3.181088593257412611e-02	3.217946066071600969e-02	8.573097975076164612e-02	1.729594921168684310e-02	4.302685423918176100e-02	5.936021314754590106e-02	4.794914499104669520e-02	2.807324180891205070e-02	5.391839364130277673e-02
5.666666666666666519e-01	2.921523436728022433e-04	4.930342574123378063e-02	5.521944980771691797e-02	1.182712293151638172e-01	1.137554427792476612e-03	7.543442326099410178e-02	3.869487148919852071e-02	3.019720819046815830e-02	6.886144463136009870e-03	8.794727405763409778e-02
5.999999999999999778e-01	5.197622442668867757e-04	8.325207346900813377e-02	8.915859027515084245e-02	1.710859999552576949e-01	3.303509476452137078e-02	1.315984976677404827e-01	1.035885415670525188e-02	2.212894939970810881e-02	3.390042120558300204e-02	1.360998177077036020e-01
6.333333333333333037e-01	5.733206676496883491e-04	9.067769274184526995e-02	9.234350767195081966e-02	1.702467685009715070e-01	5.017029165770752613e-02	1.451240754885314288e-01	5.000681989744349548e-02	6.477482419736141361e-02	5.947121646298363096e-02	1.385656798199174089e-01
6.666666666666666297e-01	4.293165448732509638e-04	6.725221100164781307e-02	6.810827122216639440e-02	1.221543921600364707e-01	4.433416160789527966e-02	1.126250164634680501e-01	5.263740886088495718e-02	6.483609001089458979e-02	5.459029657367273775e-02	1.024637404185693157e-01
6.999999999999999556e-01	3.415740596275647465e-04	5.339587228385881540e-02	5.424126344484912765e-02	9.540049210018304582e-02	4.114700097516747063e-02	9.549270477024400516e-02	5.357176256549184279e-02	6.451634465493430448e-02	5.148560948995611203e-02	8.237405616021049870e-02
7.333333333333332815e-01	3.650613127039019639e-04	5.893627919282323074e-02	5.438265222050127357e-02	9.848820823764163623e-02	4.800687488053508728e-02	1.044020371011063208e-01	7.365760982920879774e-02	8.903994959742377036e-02	6.238659249634400522e-02	8.150637916798778027e-02
7.666666666666667185e-01	5.081906547696356984e-04	8.725943533146275632e-02	6.036171216653707372e-02	1.235456845430566303e-01	5.935114241681076902e-02	1.272948176817728927e-01	1.193831371687501669e-01	1.502556451036632379e-01	8.548720260112327440e-02	8.366501307963020162e-02
8.000000000000000444e-01	5.856585004055648268e-04	1.047326849615048544e-01	5.157191026088692870e-02	1.249145895519626071e-01	5.217936221851916107e-02	1.168930538243313777e-01	1.398031482624856603e-01	1.851447853897598417e-01	8.759297715226625758e-02	6.168207727117730466e-02
8.333333333333333703e-01	4.379441079005949870e-04	8.043507210583450417e-02	2.896554872265433983e-02	8.531000275809226541e-02	2.814474994744592048e-02	7.096905089209390449e-02	1.025519795480359792e-01	1.423069054115373433e-01	5.806341237603547534e-02	2.821374718536286477e-02
8.666666666666666963e-01	2.869323770263581554e-04	5.479749488183174866e-02	1.351865829869103135e-02	5.445195042388873558e-02	1.114997358206186624e-02	3.979426242999578589e-02	6.667100109441141675e-02	9.796636962780833069e-02	3.472031002152722867e-02	9.917627204310063699e-03
9.000000000000000222e-01	2.112804912158188040e-04	4.341125776725361651e-02	5.499589843341124405e-03	4.265422726113483887e-02	1.606011037074428233e-03	2.742588062036719135e-02	5.037504479862692230e-02	8.012442876500144862e-02	2.475824551564537179e-02	2.452306204061458286e-03
9.333333333333333481e-01	1.705900167712441477e-04	3.944360336037081027e-02	6.530383359533134720e-05	4.021452805725226481e-02	5.664632314461445772e-03	2.299283579860887661e-02	4.363797171407070297e-02	7.598980635388194460e-02	2.099916592695899586e-02	8.925384035976189874e-04
9.666666666666666741e-01	1.347652806008879450e-04	3.748588159867683595e-02	4.963251486621699654e-03	4.144227704842112781e-02	1.305831404383494751e-02	2.134792438893358749e-02	3.908941651005199552e-02	7.539711516368510780e-02	1.946115821871746698e-02	1.836775272175126096e-03
1.000000000000000000e+00	7.241812993039905113e-05	3.435852066102693114e-02	1.442405345394106100e-02	4.516257007744369639e-02	2.653555580418870755e-02	2.323621532147177385e-02	3.156731391168440121e-02	7.840151310539139606e-02	1.964332433212189616e-02	4.847394903554660657e-04
1.033333333333333437e+00	1.329270529485882999e-04	1.915595516346441790e-02	4.521798593389293047e-02	4.991193472776121048e-02	6.399335714581989853e-02	3.927385236132354546e-02	9.289547882428994888e-03	9.394669704079565420e-02	2.518070614448893879e-02	6.089975084066940117e-03
1.066666666666666652e+00	8.505818088102057610e-04	4.565679312798031492e-02	1.445553066922878882e-01	4.835070215484834483e-02	1.691114521643994340e-01	1.059900140297908439e-01	5.791555313150740375e-02	1.432723242770662098e-01	5.017857773202197974e-02	3.127898569188220651e-02
1.100000000000000089e+00	1.500152877175634468e-03	1.174808084166694272e-01	2.215808277854807717e-01	2.678253687100406663e-02	2.391739950302804452e-01	1.611257812689827484e-01	1.192283800835539226e-01	1.577464456024729733e-01	6.800758696843499373e-02	5.473350382864859004e-02
1.133333333333333304e+00	1.039808821749496279e-03	8.839246259006233730e-02	1.469266787629392168e-01	7.509589114974232933e-03	1.539047912342619284e-01	1.068605084824590518e-01	8.615924464666534222e-02	9.010100966033308956e-02	4.307089245559413831e-02	3.824430937236567712e-02
1.166666666666666741e+00	6.407140089577810418e-04	5.680529761530696969e-02	8.853089256625824854e-02	4.313769544308523017e-04	9.067814726200926212e-02	6.462811738148960261e-02	5.554298495958388815e-02	4.782976140654340846e-02	2.535977642304932875e-02	2.451333018866535055e-02
1.199999999999999956e+00	4.812277338956806420e-04	4.419965967406352253e-02	6.560171206342910177e-02	2.951532170659246050e-03	6.521983093477250193e-02	4.870371498344212846e-02	4.462998878055272900e-02	2.993359754396437630e-02	1.890602439991508760e-02	2.032723310274867773e-02
1.233333333333333393e+00	4.346118582789540419e-04	4.177903582844980784e-02	5.831694100642251244e-02	6.681099173240884551e-03	5.509900397437014069e-02	4.520710625094713497e-02	4.399303348548166959e-02	1.970456756177079924e-02	1.762388458143520839e-02	2.167544284204075272e-02
1.266666666666666607e+00	4.394863938407120502e-04	4.509149376660474828e-02	5.696719220445874837e-02	1.229289405193397140e-02	4.908145907114488254e-02	4.779840836263903048e-02	4.802153617573102357e-02	9.835856686489652043e-03	1.891334928948385993e-02	2.662002116790520775e-02
1.300000000000000044e+00	4.657857582013993154e-04	5.142352634113899618e-02	5.663333549937497879e-02	1.958931302348530107e-02	4.153680243475067757e-02	5.289397063156751205e-02	5.190159585892233779e-02	1.612428169549548831e-03	2.131827097136650140e-02	3.302426254211696804e-02
1.333333333333333259e+00	4.850653420029092471e-04	5.666037996500312285e-02	5.419415556286345109e-02	2.610864650015589164e-02	3.050826821579471007e-02	5.648725942936743544e-02	5.062713225989848992e-02	1.255589921566811241e-02	2.312850776239918152e-02	3.727786706403377753e-02
1.366666666666666696e+00	4.841221595336975291e-04	5.784948766288117855e-02	4.990271180530846812e-02	2.948860096404566297e-02	1.829516131918584171e-02	5.660030341331614284e-02	4.314311516242562428e-02	1.969757844453866660e-02	2.341886534335841166e-02	3.713630619839011771e-02
1.399999999999999911e+00	4.810517045827757761e-04	5.652977356673487275e-02	4.712782789105227771e-02	3.031471241561187191e-02	8.091563372289924116e-03	5.548469089312402236e-02	3.278798521446157910e-02	2.265719103008112176e-02	2.297621751558261149e-02	3.388434123402140480e-02
1.433333333333333348e+00	4.938156501287056322e-04	5.480830633313896194e-02	4.831581289026906645e-02	3.006793794526674973e-02	6.655292769509713697e-04	5.562890830820656218e-02	2.180155867611541926e-02	2.298522978463088742e-02	2.265158340079489324e-02	2.910870306716127273e-02
1.466666666666666563e+00	5.124609878287246989e-04	5.160156071460879346e-02	5.310233779865426718e-02	2.867037224871718526e-02	4.297987703198656063e-03	5.655641695464977414e-02	1.011825439091070325e-02	2.138345467511532788e-02	2.212333596754625237e-02	2.261526679428193382e-02
1.500000000000000000e+00	5.133175107064754869e-04	4.474784028941531516e-02	5.957460320833721928e-02	2.556621116883580833e-02	6.860528571181107906e-03	5.654379469320996998e-02	1.775010567536179119e-03	1.821982572175973383e-02	2.080448586629421448e-02	1.434873342657876603e-02
1.533333333333333437e+00	4.833289581364454460e-04	3.396693940997597139e-02	6.562395202930999816e-02	2.100565898946965201e-02	7.361500169103331152e-03	5.469282079352974502e-02	1.232177732245346921e-02	1.456335335988400391e-02	1.866012212684596550e-02	5.541052742642126917e-03
1.566666666666666652e+00	4.269209901466654083e-04	2.112577927500005823e-02	6.957001405452653553e-02	1.577135357403224719e-02	6.637156354161203795e-03	5.110424608898337523e-02	2.022125886176183787e-02	1.173683469163919885e-02	1.601340142455889501e-02	2.160113437098128489e-03
1.600000000000000089e+00	3.593679092492122482e-04	8.982784624261556244e-03	7.046131083546096352e-02	1.049260458883709800e-02	5.470098634927579757e-03	4.632481698592504082e-02	2.519203169591214056e-02	1.046258093546473082e-02	1.314380568658762849e-02	7.713255714962101266e-03
1.633333333333333304e+00	2.970554377904572143e-04	2.626796036132313756e-04	6.835951507030725571e-02	5.447226501148152815e-03	4.215198574931831171e-03	4.102887920863701465e-02	2.784216777075051649e-02	1.064447991369053478e-02	1.020171727388827568e-02	1.099819316547539366e-02
1.666666666666666741e+00	2.532724168604187664e-04	5.830200829931657912e-03	6.477586540499440104e-02	6.388658169231971285e-04	2.939915604787110993e-03	3.614760507379583682e-02	2.942540572607039301e-02	1.198574525629815188e-02	7.309987781803166905e-03	1.264555827232413665e-02
1.699999999999999956e+00	2.583832752415951366e-04	9.254136338234197207e-03	6.747483209487818712e-02	5.166355773028937816e-03	2.147379003854234247e-03	3.539904358186602568e-02	3.457191841406072330e-02	1.717706486801494001e-02	4.524252094069988218e-03	1.473547127947719311e-02
1.733333333333333393e+00	6.195819419581253401e-04	9.143750350730089904e-03	1.236545656074238136e-01	3.913547452741322069e-02	6.799519983182472464e-03	6.328399806532514216e-02	8.627617268516299398e-02	7.594739301811079257e-02	9.788023043070420356e-03	2.780365682804634975e-02
1.766666666666666607e+00	6.166382453991872507e-03	7.889239559039946670e-01	9.505823181527046917e-03	4.972027887831344528e-01	1.431336934108619341e-01	1.319846628206327865e-01	5.289631002037780139e-01	5.384522185641680281e-01	3.132648240846719889e-01	3.584188184108252212e-02
1.800000000000000044e+00	8.306193689765065721e-04	1.162350260265937602e-01	1.429506885418886826e-02	6.856874322919906395e-02	2.076048474355162224e-02	1.114985112693183192e-02	6.701100277981085485e-02	7.154333760995001956e-02	4.506634696743172519e-02	1.463605236402289872e-03
1.833333333333333259e+00	6.683674341013160977e-04	1.132403511866665463e-01	4.063689070479085952e-02	5.453103002133926486e-02	2.053276792598365125e-02	3.033276717562679095e-03	4.408192550707373814e-02	4.815949354567087420e-02	3.926033084259616945e-02	4.626036398642051697e-03
1.866666666666666696e+00	8.514067916850407390e-04	2.294810641308456522e-01	1.509210306714964811e-01	4.491438114527895181e-02	6.206492526258723663e-02	4.428608687802786797e-02	1.100142415379423699e-02	3.525885405343164719e-02	4.674866700378364076e-02	1.736970098454540881e-02
1.899999999999999911e+00	1.123015634429073723e-03	5.229724124059217383e-01	3.982524986720338833e-01	1.821875632129195399e-02	2.093391120621359014e-01	1.388598554732159152e-01	8.296429662427370899e-02	3.409322524049640535e-01	4.466429230084743851e-02	2.465911422909910361e-02
1.933333333333333348e+00	3.769393974023961644e-04	1.933510574528252146e-01	1.458047258244775657e-01	2.229913629875373421e-02	8.878517028053820037e-02	5.557223209171548856e-02	4.264792775285995707e-02	1.640674220728050858e-01	9.029588431502449941e-03	1.768689798491740982e-03
1.966666666666666563e+00	3.035436307804980694e-04	1.199376952480901010e-01	7.610529877483125649e-02	2.555271316465091563e-02	6.966803950991336258e-02	3.799699741017483617e-02	3.332251371594305289e-02	1.383967662010385791e-01	1.580520626519806709e-03	1.403636414473219234e-02
2.000000000000000000e+00	4.176943895538284606e-04	9.006716844279805123e-02	1.890556931439815735e-02	3.086390949069686002e-02	9.046256045745951213e-02	3.716617259548871122e-02	2.565686405672590320e-02	1.707438389411558566e-01	2.107421109674359819e-03	5.102307600438306390e-02
2.033333333333333215e+00	2.348984994165876066e-04	9.053484413096522798e-03	7.717303696186374184e-02	3.320238512511578845e-03	1.570298366716139926e-01	4.591866943381994054e-02	1.998506243617724498e-02	2.149759107285298676e-01	2.394315101323310491e-02	1.307739507596497319e-01
2.066666666666666874e+00	6.404703487568144150e-04	1.244548241156119284e-01	1.353599411355231596e-01	8.282603990009390627e-02	2.398816670712675125e-01	6.890981937362478105e-02	9.412231066689233372e-02	2.088732578254542671e-01	6.709077055825313218e-02	1.960101943464327701e-01
2.100000000000000089e+00	8.492020707314799910e-04	1.425244978591276579e-01	9.170364832061841942e-02	1.071211024089851749e-01	1.861234799587724031e-01	6.097662095491934026e-02	9.335948671734940751e-02	1.188527948832277664e-01	6.312684028228211786e-02	1.407139151708506897e-01
2.133333333333333304e+00	6.264019586380229756e-04	1.100521458586701667e-01	4.641030306818050288e-02	9.442680022152523389e-02	1.178708558774249071e-01	4.739305271605004366e-02	6.569421449381121492e-02	5.749808878077789648e-02	4.497466350107470756e-02	8.065355235376558962e-02
2.166666666666666519e+00	4.328205982292122000e-04	9.279084888673445886e-02	2.165574339488883851e-02	9.409865001728488776e-02	8.667443333866038657e-02	4.650720010689931433e-02	4.663221579820474305e-02	2.988512957815567597e-02	3.722378226470547669e-02	4.996064501387267875e-02
2.200000000000000178e+00	3.225946912374657530e-04	9.809200096230116794e-02	6.457208121539708291e-04	1.223797242795482132e-01	8.493832088359729027e-02	6.407480527958278604e-02	3.162401273345779446e-02	1.249057506965199280e-02	4.185313037644724371e-02	3.175510398193923806e-02
2.233333333333333393e+00	3.293037290885852692e-04	1.183286999696599728e-01	4.274665783481108178e-02	1.828016185559877826e-01	1.054616529215978010e-01	1.042339132346201402e-01	5.810111365748617772e-03	1.161408170276930114e-02	5.743202245548839624e-02	5.671412495034378748e-03
2.266666666666666607e+00	4.559552260557497155e-04	1.192734121078924819e-01	9.016944444694927063e-02	2.153430210158547298e-01	1.199647126851609708e-01	1.314611297354360275e-01	2.788099606582530865e-02	3.730488442854940773e-02	6.635581383113167697e-02	2.748262805524553931e-02
2.299999999999999822e+00	5.461889153089895949e-04	8.444336065581153905e-02	9.518500596946680159e-02	1.646764506977503872e-01	1.002883665835832966e-01	1.054176308568868514e-01	3.949762705815992869e-02	4.235670786839144941e-02	5.373362410002551631e-02	3.824105464172529445e-02
2.333333333333333481e+00	5.627645231244754812e-04	5.171487608524107105e-02	7.769875483265718807e-02	1.023906080560951920e-01	7.408075923647007566e-02	6.809496808575336846e-02	3.379432781055201340e-02	3.511421553688148789e-02	3.758123291401087307e-02	3.273744774905310712e-02
2.366666666666666696e+00	4.805256052700214247e-04	3.191282374084784129e-02	5.966363089528684688e-02	6.375766440066495122e-02	5.298470001156250359e-02	4.384791564864776864e-02	2.585667059577933038e-02	2.650910814842072014e-02	2.559278352422357170e-02	2.568612787154135255e-02
2.399999999999999911e+00	2.488652035516658351e-04	1.988259451332289804e-02	4.382263177385414821e-02	4.673664594613988199e-02	3.297097577731894491e-02	3.316184011310671642e-02	2.106366955748574868e-02	1.875206947350659126e-02	1.617635629918248025e-02	2.141942775620554740e-02
2.433333333333333126e+00	1.805695274180418018e-04	1.157886611686191614e-02	3.086802666080112542e-02	4.894062101501309853e-02	1.049219896378664890e-02	3.584828678095832583e-02	2.268164870721137150e-02	1.253885989689449906e-02	7.810167036368322220e-03	2.226088594097373058e-02
2.466666666666666785e+00	1.059847398723080640e-03	5.440405778601069622e-04	1.407558747484310459e-02	7.156093707730692977e-02	2.654246268368638112e-02	5.455365063648190405e-02	3.524620928788772811e-02	5.523536089610583608e-03	4.271621395998411765e-03	3.046772002094593618e-02
2.500000000000000000e+00	2.650270244717175053e-03	2.187640684177849515e-02	1.983838546882095780e-02	1.108541058550705088e-01	8.916070322634525591e-02	8.940076483919123795e-02	6.473197505084041237e-02	4.917659910463853187e-03	2.541832633929208204e-02	4.623147119597098564e-02
2.533333333333333215e+00	4.130368030775820841e-03	5.003730332935790032e-02	6.333021554620343885e-02	1.343044667445812412e-01	1.426967052572044869e-01	1.165724554372845612e-01	1.011386475319703132e-01	1.207176497888586171e-02	4.447022768806152548e-02	5.759428422615473636e-02
2.566666666666666874e+00	4.492118118249191494e-03	6.778866753289673752e-02	9.202553932710977325e-02	1.197290825945897114e-01	1.475388691858500467e-01	1.151876379020377872e-01	1.251756192037041804e-01	8.586382448984882301e-03	4.627056621909732270e-02	5.400718673579459755e-02
2.600000000000000089e+00	4.261899332124719636e-03	7.678899356495116901e-02	1.124180205359377183e-01	8.866620671358507733e-02	1.243500147786861243e-01	1.004587921245679860e-01	1.422869365475996628e-01	2.686756528062451185e-03	3.684558629597409207e-02	4.171805845816126818e-02
2.633333333333333304e+00	3.428632682965731312e-03	7.096354685584500832e-02	1.183107938232025591e-01	4.799129575820940824e-02	8.049249436023442339e-02	7.269630906788231151e-02	1.391745839519520911e-01	1.672242758897937720e-02	1.822419192614642067e-02	2.020445732383884668e-02
2.666666666666666519e+00	2.354394289580862432e-03	5.342253794068543837e-02	1.075226485520858338e-01	1.392295897216591291e-02	3.727291699018397964e-02	4.250724708588576872e-02	1.151499971502817771e-01	2.525023531418646092e-02	7.155409326907981532e-04	2.247769463718849500e-03
2.700000000000000178e+00	1.606091075918879719e-03	3.813778590469513868e-02	9.806498487335400804e-02	6.641245649116441635e-03	9.416521032727578205e-03	2.189702797740695345e-02	9.393971632777162184e-02	2.987702122546273889e-02	1.480953862671387580e-02	1.971487026539373716e-02
2.733333333333333393e+00	1.157659664448046615e-03	2.906787409840557584e-02	9.413610706406994044e-02	2.032966383607060640e-02	9.039786735038685475e-03	9.446390011507866530e-03	8.425103544355991292e-02	3.550303193658903983e-02	2.656495005600936765e-02	3.293706779799433076e-02
2.766666666666666607e+00	8.056079970180239809e-04	2.351899463172517704e-02	8.038792602652540531e-02	2.596576046142445859e-02	1.843731248618131827e-02	3.235430625459565293e-03	7.487224556118363128e-02	3.683956419090513024e-02	3.049984891974821810e-02	3.443481610680803467e-02
2.799999999999999822e+00	5.828870031613815617e-04	2.102611636983927126e-02	5.932796451153792699e-02	2.293050315207023279e-02	1.737610971921040026e-02	2.881473467773357656e-03	6.354098144186294539e-02	3.180722415186577196e-02	2.471482894798508051e-02	2.431406020474709967e-02
2.833333333333333481e+00	5.562402274042184489e-04	2.456826226984598974e-02	5.153503338553129531e-02	2.262399378430202807e-02	1.710948317886436601e-02	5.255727968003918310e-03	6.723946624872746691e-02	3.280922330737822551e-02	2.189905372630815764e-02	1.672573159466102591e-02
2.866666666666666696e+00	5.291998594991917078e-04	2.844943888550462499e-02	4.945619536440954561e-02	2.617590394222302566e-02	2.135742199044242742e-02	6.475743293129445147e-03	7.597225835901597057e-02	3.859493322180490571e-02	2.381466146534248068e-02	1.390227078692313732e-02
2.899999999999999911e+00	3.767060903753289463e-04	2.295489629889527899e-02	4.361819849796086390e-02	2.690226511859584654e-02	2.382442946053816776e-02	3.189800468942845940e-03	6.633200087257312694e-02	3.763967713852921226e-02	2.545365826572641363e-02	1.657497075944579235e-02
2.933333333333333126e+00	2.490075668725118046e-04	1.274692114813563010e-02	4.014375147049369097e-02	2.467329707959439733e-02	2.195913021986699992e-02	2.014764703712478965e-03	4.655665338771376033e-02	3.118562066238419334e-02	2.587900741386295334e-02	2.348949700104599123e-02
2.966666666666666785e+00	1.953848965611730928e-04	3.699380621273196893e-03	4.882605716195988904e-02	2.799333719378100868e-02	2.433065384563411551e-02	8.886352259418054886e-03	3.517983685042250230e-02	3.115529243368903717e-02	3.364157483130870985e-02	3.951726128077508171e-02
3.000000000000000000e+00	7.719492559993402613e-05	6.819842859596541955e-03	6.694760187099278725e-02	3.994034818931069958e-02	3.561851117157191493e-02	1.993898433261418607e-02	3.097679411728905888e-02	4.073431674091870791e-02	5.429366922818718022e-02	6.932305068559396766e-02
3.033333333333333215e+00	2.222437573944169114e-04	1.528045470978988893e-02	7.481132258595395157e-02	5.439503078278629111e-02	5.266582001397417112e-02	3.040106421344047904e-02	3.282938913780225620e-02	5.477218031708067786e-02	7.861832517068198523e-02	9.591516714874126492e-02
3.066666666666666874e+00	5.190349624262078796e-04	1.611167171981376517e-02	6.239447569167564517e-02	5.939609027276435832e-02	6.302105001064901846e-02	3.260745979396592609e-02	3.674697366856358172e-02	6.080814974474390427e-02	8.652087185404601366e-02	9.681918803310884947e-02
3.100000000000000089e+00	6.299308643902522004e-04	1.217273553736648688e-02	4.226809274797092147e-02	5.328174603837911028e-02	6.110249362289387615e-02	2.783374647101530611e-02	3.650383042928501132e-02	5.547170354042813001e-02	7.636866770832083373e-02	7.829638602310992623e-02
3.133333333333333304e+00	5.998871214967818307e-04	8.056188461568110706e-03	2.611002857099833235e-02	4.337057262825384785e-02	5.256975874945742089e-02	2.153090743890811315e-02	3.254678829832843845e-02	4.566812117118094344e-02	6.092426305233078487e-02	5.783845987685774098e-02
3.166666666666666519e+00	5.125030344490146949e-04	5.314150479786030473e-03	1.598707376582153561e-02	3.406552926480365534e-02	4.231250527353622171e-02	1.626283510243280855e-02	2.705694780877695646e-02	3.605727526759106710e-02	4.741926623181266093e-02	4.263917756366648187e-02
3.200000000000000178e+00	4.197308689134743157e-04	3.901912249778473514e-03	1.045139942662561515e-02	2.685592182818843238e-02	3.296356206762252744e-02	1.263340190552221867e-02	2.170714706222960644e-02	2.840220291817370860e-02	3.784273923703063147e-02	3.332674308740162655e-02
3.233333333333333393e+00	3.439274537036491426e-04	3.382910090663406727e-03	7.656992449785784624e-03	2.178756706929256548e-02	2.553686924812467382e-02	1.047265047919888892e-02	1.727380033297748127e-02	2.290175023544741700e-02	3.181906246217233031e-02	2.835115743003091549e-02
3.266666666666666607e+00	2.868842564506783469e-04	3.312081636487323490e-03	6.178301921938115018e-03	1.817879872362852811e-02	1.987010226798550591e-02	9.243973341006506833e-03	1.375791445884216695e-02	1.893909494273625371e-02	2.799292398371447388e-02	2.569253703805384273e-02
3.299999999999999822e+00	2.450028589395888035e-04	3.339637147685819638e-03	5.147401396290973360e-03	1.541928221796251552e-02	1.556580024332059747e-02	8.386074174362229822e-03	1.103791977456310310e-02	1.594434664334682880e-02	2.522124471954540967e-02	2.385744445507976402e-02
3.333333333333333481e+00	2.140869213181275797e-04	3.272510509120574434e-03	4.168180521070883986e-03	1.317018617758455683e-02	1.225462278685996061e-02	7.540884152613975579e-03	9.007326455028379086e-03	1.357626034185483756e-02	2.290298393494289916e-02	2.213349998385351694e-02
3.366666666666666696e+00	1.925022436375294164e-04	3.128554027745277834e-03	3.199748886923331308e-03	1.142337412130730104e-02	9.788738064214499990e-03	6.764512791893064446e-03	7.609791203230505639e-03	1.176937737418002131e-02	2.107923863192587635e-02	2.061585364526242678e-02
3.399999999999999911e+00	1.799740739493685827e-04	3.030678304087461132e-03	2.298047491559840685e-03	1.024492804735641777e-02	8.129704630131961984e-03	6.333548682879940571e-03	6.754876243448465316e-03	1.051763930993993013e-02	1.996594460117834605e-02	1.962254968005246181e-02
3.433333333333333126e+00	1.751074850774321631e-04	3.067352012876110087e-03	1.469870861435567267e-03	9.553874264348850495e-03	7.160288763620973641e-03	6.404488025362013552e-03	6.264158121015707577e-03	9.704260959047906338e-03	1.952805496313879743e-02	1.920033435509501882e-02
3.466666666666666785e+00	1.779544094989642220e-04	3.257708172313428935e-03	6.586732117066327209e-04	9.263890406183873313e-03	6.734617474018679377e-03	6.935115600496953754e-03	6.036141418485483322e-03	9.270445395135282554e-03	1.974103205201378775e-02	1.934519465842281238e-02
3.500000000000000000e+00	1.879321528673178192e-04	3.493841364269629352e-03	2.751112999763694576e-04	9.217006624872767923e-03	6.608506755716655155e-03	7.626960925080620950e-03	6.033989875165581517e-03	9.128931589177866068e-03	2.041275634272557080e-02	1.981831000569406545e-02
3.533333333333333215e+00	2.010429270521281691e-04	3.586821950125508671e-03	1.415291109035370087e-03	9.165866570198211508e-03	6.478781858637336008e-03	8.046064799401064782e-03	6.197799334119261268e-03	9.098055548605562745e-03	2.106492340463810703e-02	2.010144315715818239e-02
3.566666666666666874e+00	2.132284549719956374e-04	3.457699124337053082e-03	2.685487701961642749e-03	8.995976326958844693e-03	6.216396070296283452e-03	8.004502173968267020e-03	6.471226285435537247e-03	9.075484170080113169e-03	2.140947344169862737e-02	1.993829732853018635e-02
3.600000000000000089e+00	2.238648343858630247e-04	3.174329223548009570e-03	3.977585795425587004e-03	8.775012681914336199e-03	5.941875138104765579e-03	7.643001086466926462e-03	6.849200080344975197e-03	9.098941004347677747e-03	2.152197388000335471e-02	1.944899184065519010e-02
3.633333333333333304e+00	2.354940294172958482e-04	2.818331322426506375e-03	5.282252330517487812e-03	8.632961663480242728e-03	5.924581033430338303e-03	7.173278189220538489e-03	7.412345103552568301e-03	9.277169125749029285e-03	2.159182281845970636e-02	1.878992405018275330e-02
3.666666666666666519e+00	2.519244772493747266e-04	2.403642521620491263e-03	6.677342573086484691e-03	8.691846235768463380e-03	6.491054982800808192e-03	6.719896033399828418e-03	8.319545322702077972e-03	9.729362185183904749e-03	2.173260518252413329e-02	1.795918125472116544e-02
3.700000000000000178e+00	2.766878356031713618e-04	1.887186437723291322e-03	8.263218868197705694e-03	9.063585725662756318e-03	7.955213167793448448e-03	6.337939566838466689e-03	9.755537696453979446e-03	1.055243079748591564e-02	2.196915408379195370e-02	1.684290069082991156e-02
3.733333333333333393e+00	3.109080406735835185e-04	1.216520582434476964e-03	1.008109257791913252e-02	9.815401452748959490e-03	1.046630286756749031e-02	6.053338854279329689e-03	1.180861041285740862e-02	1.175735856426089396e-02	2.224556332484809926e-02	1.532626129671810916e-02
3.766666666666666607e+00	3.513412260365764692e-04	3.887625045755009178e-04	1.204360985571932725e-02	1.090040910162175074e-02	1.380926421590514958e-02	5.874397257322205163e-03	1.433352789052251032e-02	1.320505658738524782e-02	2.245389060322658392e-02	1.342548954798898457e-02
3.799999999999999822e+00	3.914261243538017269e-04	5.173312559325607320e-04	1.396596363681794524e-02	1.214210166289633568e-02	1.738461344775190168e-02	5.797111669226702457e-03	1.695545566065051468e-02	1.463660512728822034e-02	2.253117450165922908e-02	1.137428735699085730e-02
3.833333333333333481e+00	4.250095429299214625e-04	1.373763505911590032e-03	1.568078145123352057e-02	1.329982459467905428e-02	2.047464299820593581e-02	5.810986910837634238e-03	1.924362057764525749e-02	1.578107247331565766e-02	2.250682970525794829e-02	9.524801704474891023e-03
3.866666666666666696e+00	4.482264015405602701e-04	2.056896557320253213e-03	1.708011126151910697e-02	1.412589874131951230e-02	2.251065124409439705e-02	5.894372348124130370e-03	2.084176459237403051e-02	1.640841862779314833e-02	2.240971453882604006e-02	8.144900201105758838e-03
3.899999999999999911e+00	4.591508719372503953e-04	2.478880985348360776e-03	1.808675233486439771e-02	1.441313161610436461e-02	2.318762259024986089e-02	6.010683493592960079e-03	2.151386061513006417e-02	1.635451575554177847e-02	2.219389425172181574e-02	7.320106756985163624e-03
3.933333333333333126e+00	4.594375008050788703e-04	2.627165300949060259e-03	1.872559118466725001e-02	1.413296360037836694e-02	2.262627973336234222e-02	6.135950046577406253e-03	2.129787352502607312e-02	1.565211067978850359e-02	2.184835025251326279e-02	6.980247705063187709e-03
3.966666666666666785e+00	4.555648543021275114e-04	2.592682786945195005e-03	1.920379221493638544e-02	1.351900275500576148e-02	2.141511570004480877e-02	6.284791179065095726e-03	2.059893445695793607e-02	1.459826541014694681e-02	2.150220467177129877e-02	6.956935126958289396e-03
4.000000000000000000e+00	4.541941473685631486e-04	2.513165169583584518e-03	1.974748174960143030e-02	1.288189415388079836e-02	2.022935060817666192e-02	6.471489410186698384e-03	1.990769767187938050e-02	1.354280174143405666e-02	2.127659062849818900e-02	7.032190667436620524e-03
4.033333333333333215e+00	4.567782604836745841e-04	2.479994661512518062e-03	2.036998934858516228e-02	1.237298585931914316e-02	1.942813949215487987e-02	6.657193664836805018e-03	1.945247294969857169e-02	1.265467522821803019e-02	2.110060545486226388e-02	6.988305701547976173e-03
4.066666666666666430e+00	4.612377382809937148e-04	2.514356180133214911e-03	2.094007085331520829e-02	1.199210999124865513e-02	1.906921790602513975e-02	6.780648402360388294e-03	1.922073464800793871e-02	1.194854757522490277e-02	2.081940113598666417e-02	6.689932498366558955e-03
4.099999999999999645e+00	4.666413030603432663e-04	2.613602865226691968e-03	2.141453205468461449e-02	1.172829386323574752e-02	1.911510799664324287e-02	6.820547421618488974e-03	1.918286418498060114e-02	1.142365302043668422e-02	2.040367253094238498e-02	6.131767486339695719e-03
4.133333333333333748e+00	4.732623718200953391e-04	2.783859808569602839e-03	2.184873827477496963e-02	1.159639069850045522e-02	1.949922753551338109e-02	6.788844063098855609e-03	1.934947633318493190e-02	1.109385908869062881e-02	1.992566271126042232e-02	5.381299597441150349e-03
4.166666666666666963e+00	4.803336935056384924e-04	3.024130282352308942e-03	2.225380779865685985e-02	1.158403231896809257e-02	2.010869708559610489e-02	6.695481461979201077e-03	1.968947725812646155e-02	1.094179643513238341e-02	1.942104911181873755e-02	4.502820736913630204e-03
4.200000000000000178e+00	4.862974319941461396e-04	3.317681783072314299e-03	2.256940685907028385e-02	1.164902933974375568e-02	2.082907924589519344e-02	6.542092880495055558e-03	2.012631171767136767e-02	1.092156825611761278e-02	1.886793970100758902e-02	3.536125779352150295e-03
4.233333333333333393e+00	4.892719186366855993e-04	3.639351777110330817e-03	2.269146056697209091e-02	1.173959904264953134e-02	2.154959841051849387e-02	6.318679255381127492e-03	2.056042285528352984e-02	1.097982568256598845e-02	1.821753946904056815e-02	2.512394743368234415e-03
4.266666666666666607e+00	4.866864412720543331e-04	3.944474580876556821e-03	2.248280100871189943e-02	1.177765646935074323e-02	2.211514376153964762e-02	6.007267204833255554e-03	2.084438643515993186e-02	1.104104519956512417e-02	1.740579327255666053e-02	1.479576780582561504e-03
4.299999999999999822e+00	4.766578984557843395e-04	4.174915729386441399e-03	2.185395567412038234e-02	1.167735284561509032e-02	2.238308637781035934e-02	5.604302561791976028e-03	2.083459084198067621e-02	1.102523620916312161e-02	1.639852572378690601e-02	4.997724241357243699e-04
4.333333333333333037e+00	4.594690472336510740e-04	4.296890746908434665e-03	2.083510198393892163e-02	1.140407898451417136e-02	2.231990533296102780e-02	5.125556249397316896e-03	2.049170704436653265e-02	1.090408157281764177e-02	1.522818185599882600e-02	3.828548918192661312e-04
4.366666666666666252e+00	4.373229141356602600e-04	4.318888989479530323e-03	1.955017973022388916e-02	1.099490533590824493e-02	2.202391474390535606e-02	4.599072400041232835e-03	1.990122588142654442e-02	1.071593467976259331e-02	1.397059595641895503e-02	1.168821700915744291e-03
4.400000000000000355e+00	4.134433041242967558e-04	4.277494425488611099e-03	1.815699802599944276e-02	1.053205492556467948e-02	2.168260068978695304e-02	4.066600891266554559e-03	1.921912359312220875e-02	1.052781322919796834e-02	1.270466040350433194e-02	1.900430817694046632e-03
4.433333333333333570e+00	3.901227670748704901e-04	4.210674575834242456e-03	1.676984191727994358e-02	1.008729861109254958e-02	2.141932561962166248e-02	3.569823948325948765e-03	1.855971140769535621e-02	1.037047912202795387e-02	1.148003556828094268e-02	2.607730402805591777e-03
4.466666666666666785e+00	3.665713121962435182e-04	4.133869329693937167e-03	1.539520818301779413e-02	9.667941096332946169e-03	2.111867479900446029e-02	3.129625110368476973e-03	1.789025945380971067e-02	1.018552233312678551e-02	1.030312444241906003e-02	3.239574838135860901e-03
4.500000000000000000e+00	3.400367268294398368e-04	4.048151677072152517e-03	1.398414334281010071e-02	9.229865446598560508e-03	2.049884061804760349e-02	2.750612804315315674e-03	1.709162522998995334e-02	9.858432416285881073e-03	9.169134517746353394e-03	3.681818985255326873e-03
4.533333333333333215e+00	3.104017420374561372e-04	4.004304005552705194e-03	1.259716863003242787e-02	8.779965720348515898e-03	1.946876740291762428e-02	2.433796901999132293e-03	1.622889039196775962e-02	9.365448258800781328e-03	8.133621994358375754e-03	3.891235095151527115e-03
4.566666666666666430e+00	2.832000385680873622e-04	4.196597785437416323e-03	1.151711878238648873e-02	8.487974290011763429e-03	1.840701918724578501e-02	2.159937981984074579e-03	1.582710361889572495e-02	8.919540010010587952e-03	7.363690071264713741e-03	4.020292110734773744e-03
4.599999999999999645e+00	2.697232287304375097e-04	5.108721638355598511e-03	1.130535484187139561e-02	8.804334482803596179e-03	1.824484947546067132e-02	1.856782932032366613e-03	1.715532053054832570e-02	9.077132491845029891e-03	7.189520729467106103e-03	4.479255495049966861e-03
4.633333333333333748e+00	2.771685108630553090e-04	7.667065002476621156e-03	1.251884961339626637e-02	1.035480378963805036e-02	1.997419161641342603e-02	1.258544641899274948e-03	2.226993399743739527e-02	1.061135690177882930e-02	7.942057193698679254e-03	5.941123221951585993e-03
4.666666666666666963e+00	2.860341480804499265e-04	1.269349668313747570e-02	1.464227930624076822e-02	1.316026872536859953e-02	2.320647782066932729e-02	2.166669745810690469e-04	3.242838919937300612e-02	1.375516394453667537e-02	9.270071009359663605e-03	8.994678050955086379e-03
4.700000000000000178e+00	2.601702774509415052e-04	1.894428508698680139e-02	1.553885240967022539e-02	1.589624487045915996e-02	2.593244468741768075e-02	2.626783819985375329e-03	4.451443251049057304e-02	1.722309455286706939e-02	9.784958536123824005e-03	1.313282326183074465e-02
4.733333333333333393e+00	1.890546709859058038e-04	2.242175198079558035e-02	1.295026246901569145e-02	1.633078407830625134e-02	2.583833933628835663e-02	4.616731562802796340e-03	5.038943952461141101e-02	1.817655035357360407e-02	8.065760894631349848e-03	1.605359165415228342e-02
4.766666666666666607e+00	1.061307064817402037e-04	2.083905264610138794e-02	7.345492984865446481e-03	1.387811269890922537e-02	2.304964559766018925e-02	4.850381044974316769e-03	4.601169215724681266e-02	1.531125629615703865e-02	4.400994913452365050e-03	1.616505962755158607e-02
4.799999999999999822e+00	5.475494663070800923e-05	1.616818876001426333e-02	1.336071898983545898e-03	1.042989436160779958e-02	2.072976254670100618e-02	3.459164541105834000e-03	3.615820905878067842e-02	1.057559247304816659e-02	2.444090858111910630e-04	1.479938180940990923e-02
4.833333333333333037e+00	5.879861099933500446e-05	1.096108275878865043e-02	2.905051455161899564e-03	7.854982027550418480e-03	2.168526437483441274e-02	1.122534951691312247e-03	2.653015938703998100e-02	6.372252236493241781e-03	3.331884676876888541e-03	1.392102172666725458e-02
4.866666666666666252e+00	1.279398018330057366e-04	6.767666792217926983e-03	3.712379453836901679e-03	7.099825664915431454e-03	2.694944191503364020e-02	1.561172816907415405e-03	2.045346131392170724e-02	4.274042326876076152e-03	5.530097270146879136e-03	1.461672598668557407e-02
4.900000000000000355e+00	2.543506898212036064e-04	4.501993613141312169e-03	4.539978438342020953e-04	8.291435964385421992e-03	3.613874961321533741e-02	4.023026839833639123e-03	1.956458611209709736e-02	4.916260280503371820e-03	6.038623363125895580e-03	1.735300478819986475e-02
4.933333333333333570e+00	4.115538423364762267e-04	4.055394359013003713e-03	5.605493625818554551e-03	1.067799248565532745e-02	4.791231519837383518e-02	5.951179550637246754e-03	2.313251070324873898e-02	7.708431261960219105e-03	5.509780462248610629e-03	2.200244131634309167e-02
4.966666666666666785e+00	5.681921682234596007e-04	4.601389134726667322e-03	1.220633517532041488e-02	1.323123383030864846e-02	6.060269791811043194e-02	7.303444822896543523e-03	2.886900972796124440e-02	1.149984177845673507e-02	4.994601785808556668e-03	2.792026290108990880e-02
5.000000000000000000e+00	7.011419387611694549e-04	5.404056128721008642e-03	1.751003065068420031e-02	1.532204088241722294e-02	7.266942586787897285e-02	8.119571590767038494e-03	3.466562898412707538e-02	1.538634203346784558e-02	5.146296716765580773e-03	3.421805378564410360e-02
5.033333333333333215e+00	7.990667479263594865e-04	6.150689402299327514e-03	2.068773877537180561e-02	1.682619743950746968e-02	8.285164089274102417e-02	8.456187615181779207e-03	3.934336637220725574e-02	1.886667079171526137e-02	6.015598137615532290e-03	4.000657843701495991e-02
5.066666666666666430e+00	8.558650989236389530e-04	6.769933164242283516e-03	2.171063860067224197e-02	1.777603710169481377e-02	8.984167661700452612e-02	8.386322678871245551e-03	4.230400982271687732e-02	2.155859149615311360e-02	7.236377218865620506e-03	4.436374638714884328e-02
5.099999999999999645e+00	8.641611267299748305e-04	7.159938154969407338e-03	2.095920038332108742e-02	1.803090118357751626e-02	9.204644119417605685e-02	7.974543913785931207e-03	4.302391552420154613e-02	2.298593252807867512e-02	8.245467423448140515e-03	4.626068034451804450e-02
5.133333333333333748e+00	8.226126173855243407e-04	7.176980958611014691e-03	1.905832154175526177e-02	1.740401896120165326e-02	8.869144261701934762e-02	7.299348567628376368e-03	4.130804280152488434e-02	2.284799563088561400e-02	8.585660700937965822e-03	4.514760079406174298e-02
5.166666666666666963e+00	7.450059749480067396e-04	6.800224490605494276e-03	1.669569762288917666e-02	1.599220323940344496e-02	8.102071985308231805e-02	6.482759734839002412e-03	3.774488901590969392e-02	2.139389933934428278e-02	8.212037790123374870e-03	4.161229251778199301e-02
5.200000000000000178e+00	6.518856893629260607e-04	6.143192100497722567e-03	1.431907226203380477e-02	1.412560833970978071e-02	7.137815406136301111e-02	5.632048333645587462e-03	3.332349640360671161e-02	1.923651491845848951e-02	7.416718210510269901e-03	3.690030247689077281e-02
5.233333333333333393e+00	5.578863432988375500e-04	5.335064728550486905e-03	1.206979795165573008e-02	1.210347328987891775e-02	6.159679708432138495e-02	4.787727264341444869e-03	2.879491505756722955e-02	1.692403885549900386e-02	6.508525227420391794e-03	3.201720706060737914e-02
5.266666666666666607e+00	4.710968472073399308e-04	4.482714533992696905e-03	9.987775359864633704e-03	1.013937091411947454e-02	5.272014202773345898e-02	3.963362726430074735e-03	2.460809978853762889e-02	1.481812273736676094e-02	5.666027652184781570e-03	2.753968304146212770e-02
5.299999999999999822e+00	3.971857050096451046e-04	3.695909310647726986e-03	8.158977923480220662e-03	8.428273268251318742e-03	4.539777672918401258e-02	3.197908265831468557e-03	2.109375565976432179e-02	1.314995804384139037e-02	4.973793330137902917e-03	2.382260085111143760e-02
5.333333333333333037e+00	3.383868464435635512e-04	3.072194909951879351e-03	6.656618481334908126e-03	7.112338740971464908e-03	3.981599199691341490e-02	2.539215089402516255e-03	1.840616434230011797e-02	1.197843028358112731e-02	4.450544509145725434e-03	2.097722786934668252e-02
5.366666666666666252e+00	2.907613348381320509e-04	2.674123080928509158e-03	5.468279422100185902e-03	6.205946925618844971e-03	3.540151446219889225e-02	1.996684943155079515e-03	1.639588693746426781e-02	1.111528918310062362e-02	4.017010900984469869e-03	1.872058426997151928e-02
5.400000000000000355e+00	2.468796410319908682e-04	2.562614957738451864e-03	4.574199057783594029e-03	5.620473621923061623e-03	3.110283060192108387e-02	1.518983651969790013e-03	1.479232283151736549e-02	1.024538692270816377e-02	3.491854776892796587e-03	1.652740008356884047e-02
5.433333333333333570e+00	2.011887170359144886e-04	2.830724374590609573e-03	4.030188337216187786e-03	5.240982818204834547e-03	2.611837598139789621e-02	9.799582162894214434e-04	1.355073529155345104e-02	9.214731239115096090e-03	2.664153656274527177e-03	1.402514665633042626e-02
5.466666666666666785e+00	1.541922239637154833e-04	3.599028981600425718e-03	3.930379534756411365e-03	5.047864514858574174e-03	2.063987521624587734e-02	2.259825234295734806e-04	1.307817536435785036e-02	8.281553763646037555e-03	1.449894282818512065e-03	1.138430644884679335e-02
5.500000000000000000e+00	1.131059371325423928e-04	5.201297377902577845e-03	4.452005300962773998e-03	5.358164840635751443e-03	1.609151357353738945e-02	8.970652592765763957e-04	1.454686280446075564e-02	8.250048766752707610e-03	8.940163483099455562e-05	9.466660542570087822e-03
5.533333333333333215e+00	7.432827393587516072e-05	8.388945524231961742e-03	5.764274187804779327e-03	6.661044288618128174e-03	1.295901031462559812e-02	2.802911994557584236e-03	1.953923074818456757e-02	9.965326543048330307e-03	2.162952088038105989e-03	8.766676677854315369e-03
5.566666666666666430e+00	1.735794579993004311e-05	1.260967880069712756e-02	6.806788975285383084e-03	8.406505891071065772e-03	9.597291749868683622e-03	5.591201203703580550e-03	2.651535312101644531e-02	1.268535464190451156e-02	4.489308834059064016e-03	8.407439510304391683e-03
5.599999999999999645e+00	4.464438937179879562e-05	1.476751996431511539e-02	5.414670001133239235e-03	9.032567968102235556e-03	7.228223940769025815e-03	7.877247767996791578e-03	2.985731470119607975e-02	1.414495562182907853e-02	4.883467904828123728e-03	8.298938031894801531e-03
5.633333333333333748e+00	7.088141702202532509e-05	1.288143423466163624e-02	1.162097984136985836e-03	7.854642136817897510e-03	9.244420858840552216e-03	8.332140911678331818e-03	2.657513027871791916e-02	1.318787248823801578e-02	1.670795847533765701e-03	9.649680978265434694e-03
5.666666666666666963e+00	5.321994250947251995e-05	8.572117574401454110e-03	4.208474408925997473e-03	5.767293241410204052e-03	1.597805336791117969e-02	7.476069153869770341e-03	1.975150148545181533e-02	1.103035198351629172e-02	4.066705487949477150e-03	1.298652477232290457e-02
5.700000000000000178e+00	1.148646418938375385e-05	4.365568277356930184e-03	9.637646410415624809e-03	4.037071752526960600e-03	2.623113202873440450e-02	6.513944396159809629e-03	1.356515322822862170e-02	9.333904892424704086e-03	1.097689429759843467e-02	1.841576415491692764e-02
5.733333333333333393e+00	4.350834658396499576e-05	1.761115165580667396e-03	1.559057169683400815e-02	3.840288508184837388e-03	4.001640164743600764e-02	5.772547281852790507e-03	9.572431212356333208e-03	8.261697021662418525e-03	1.944776328426591622e-02	2.646953768449840025e-02
5.766666666666666607e+00	1.107740752587267478e-04	2.334024177514830607e-03	2.245921310048485872e-02	7.458985291417733268e-03	5.733930407429771448e-02	4.689085587511274827e-03	7.698671141424737185e-03	6.183064368121809345e-03	3.075169439151783507e-02	3.739701679975566267e-02
5.799999999999999822e+00	1.832856296992888239e-04	7.847801797397141108e-03	2.979506859604645272e-02	1.870337138343795488e-02	7.815751338105887680e-02	2.438320089865022439e-03	6.972093661630361996e-03	3.878842603411697528e-04	4.664939128118081313e-02	5.114185412163726324e-02
5.833333333333333037e+00	2.373347995797461785e-04	1.896285536120436918e-02	3.751392813542027416e-02	4.113781709774231438e-02	1.040350153485552903e-01	1.840375818639989345e-03	5.996196636483547802e-03	1.090049295966126659e-02	6.952115930354196838e-02	6.850267848847943486e-02
5.866666666666666252e+00	2.350353722676986029e-04	3.364460532759467465e-02	4.884987047711342179e-02	7.363143562988044843e-02	1.372766648956955660e-01	9.808712356629003051e-03	4.050486916275878799e-03	2.635029121671773195e-02	1.012387211031752499e-01	9.123794279234918869e-02
5.900000000000000355e+00	1.373494800809379915e-04	4.280199592026375649e-02	6.571748979697915327e-02	9.806363806072232459e-02	1.648879736382335148e-01	2.149997976082978005e-02	1.270757419085328252e-03	3.811552452922500195e-02	1.304615115234682154e-01	1.115962011435722850e-01
5.933333333333333570e+00	2.715890834193510214e-05	3.676690208303722007e-02	7.371906934128522049e-02	8.893730833425604609e-02	1.542155745556229862e-01	2.832203154014608509e-02	7.063280597036470732e-04	3.540030493272829787e-02	1.277161839832108015e-01	1.071265294114447514e-01
5.966666666666666785e+00	1.320188763938756518e-04	2.328110206469310647e-02	6.383677480092347922e-02	5.970391754361186604e-02	1.133911245602271384e-01	2.606928476158016511e-02	1.209713218819190046e-03	2.397835841643989468e-02	9.679076591546428854e-02	8.090261870749497486e-02
6.000000000000000000e+00	1.418065476883635374e-04	1.299085585180256158e-02	4.750276365366903203e-02	3.576494730341717165e-02	7.567602639611817339e-02	2.090612469866959602e-02	1.310884985036364116e-03	1.513182240068770314e-02	6.584138893963585593e-02	5.508776736839136184e-02
6.033333333333333215e+00	1.234796074674547714e-04	7.765913859623517490e-03	3.459410174539815502e-02	2.255848393324522486e-02	5.190766816750250895e-02	1.693536790251352897e-02	8.353788999298086349e-04	1.043111107774736222e-02	4.578083731847525095e-02	3.842486264389660677e-02
6.066666666666666430e+00	1.379629008715416627e-04	5.992563994507751554e-03	2.763855101819419000e-02	1.621037314783244435e-02	3.847490716610935113e-02	1.447309499946321763e-02	1.112656891597511811e-03	7.145686353546595697e-03	3.470776162474029092e-02	2.954659100247870873e-02
6.099999999999999645e+00	2.108242129869035311e-04	6.019019946238701561e-03	2.599919483673883772e-02	1.287337850076329844e-02	3.035162014713102194e-02	1.267454753862011507e-02	4.746408631116466083e-03	3.139166930801317191e-03	2.877889228514782932e-02	2.531941555764812696e-02
6.133333333333333748e+00	3.312813521975502599e-04	6.433372932754437626e-03	2.803356062909072299e-02	1.044453547380697067e-02	2.483532577610065087e-02	1.103183152095089763e-02	8.750234791622242547e-03	1.742501733927627689e-03	2.562810530300014752e-02	2.341291186751621317e-02
6.166666666666666963e+00	4.486662083471881519e-04	6.110044367135671062e-03	3.047919981086808991e-02	8.215650949398628847e-03	2.060639611294310877e-02	9.571484061985735883e-03	1.061857538147477700e-02	5.603046082232761814e-03	2.369057753905066954e-02	2.182456472588348989e-02
6.200000000000000178e+00	5.136635349096859132e-04	5.011434873019454846e-03	3.058507818704909662e-02	6.516867299053980336e-03	1.724228269438060276e-02	8.812898486202215206e-03	9.217291328890589094e-03	6.383462757732121309e-03	2.227566031076758102e-02	1.966407263421033128e-02
6.233333333333333393e+00	5.341686479629891579e-04	4.016272172847971597e-03	2.920078234572210871e-02	5.367651410609265532e-03	1.453638577058800375e-02	8.889427935125765110e-03	6.457622132904449266e-03	4.774109633050873346e-03	2.137606449595736563e-02	1.750344240082719535e-02
6.266666666666666607e+00	5.572560111659642093e-04	3.566818806414681371e-03	2.980400626761991328e-02	3.845149409063996614e-03	1.246309569573596232e-02	9.246703183223877257e-03	4.811143085385554893e-03	3.401027377178935697e-03	2.136179547522130615e-02	1.642701397946882622e-02
6.299999999999999822e+00	5.926891361747657757e-04	2.999176342616883314e-03	3.389829392551844955e-02	8.717517788757252369e-04	1.110466281391672000e-02	9.049863739250839367e-03	4.299779194300450830e-03	3.509473982642113011e-03	2.215506230829489970e-02	1.651293786136907166e-02
6.333333333333333037e+00	5.745777758537712549e-04	1.448380910120572636e-03	3.770068260748854483e-02	3.110444910318979021e-03	1.037919793479737292e-02	7.682911889194892797e-03	2.699476799839795656e-03	3.421631481798047703e-03	2.248994677614285856e-02	1.626466026059085468e-02
6.366666666666666252e+00	4.558916775240041746e-04	6.717293079256562516e-04	3.696635361755218341e-02	6.208663007868502406e-03	1.010840822893476799e-02	5.637722233994466557e-03	9.855195718297018841e-04	9.561765177031192938e-04	2.153595457880629060e-02	1.464607833939300836e-02
6.400000000000000355e+00	2.921077697447586560e-04	2.597858960354013959e-03	3.478982623980949457e-02	8.694258157165232065e-03	1.038540976719358119e-02	3.813701027534394106e-03	5.204070590742046303e-03	3.086742938723440518e-03	2.062456140136580476e-02	1.293629164315667456e-02
6.433333333333333570e+00	1.512729888348590581e-04	4.670564724167602065e-03	3.663025330913088212e-02	1.280753853076372316e-02	1.153547718979824541e-02	2.428023295702348098e-03	8.918765345805001327e-03	6.832013053989544234e-03	2.144442866601622630e-02	1.276291023573046697e-02
6.466666666666666785e+00	7.091816381479251535e-05	7.232228839282530894e-03	4.185335692939240460e-02	1.856758642004558216e-02	1.302457243840902945e-02	1.463894728119162925e-03	1.170119229196807387e-02	8.685703156250702828e-03	2.328029086106539469e-02	1.389665206829391632e-02
6.500000000000000000e+00	2.084947418032554074e-03	4.698204084223045474e-02	3.284630280959121573e-01	1.467950475193296744e-01	2.450953964405505614e-02	5.956202419391455616e-02	1.613567926220979521e-04	1.134484861776352549e-01	7.044027436346243787e-02	5.173561020036052810e-02
6.533333333333333215e+00	1.462168839710151040e-03	4.407010158088027485e-02	2.416819226305585711e-01	1.207593275442648273e-01	2.705118362749044797e-02	4.915812866945362680e-02	9.161702137384482997e-03	8.805329392245667131e-02	5.413674537606436715e-02	4.373381774401523953e-02
6.566666666666666430e+00	8.228746755997788350e-04	2.740159432534311837e-02	1.371896915289659846e-01	7.197981550031859466e-02	1.777455683139403039e-02	2.933953301263145935e-02	7.405826164712824011e-03	5.122641978856071893e-02	3.147285162607094816e-02	2.650324588280015409e-02
6.599999999999999645e+00	5.541634014837440230e-04	1.830602236406840902e-02	8.777764376245626721e-02	4.776867357669908887e-02	1.226501297088636658e-02	1.944756921099872679e-02	4.380505919512104294e-03	3.456453510459447237e-02	2.022982797919854053e-02	1.815630892954916281e-02
6.633333333333333748e+00	4.774236992920361552e-04	1.396574035991775091e-02	6.609125571536687838e-02	3.685113613264005133e-02	9.466713290097298478e-03	1.522097186524009813e-02	1.492626236927933805e-03	2.900549130456709507e-02	1.483565213792995344e-02	1.471711391630677219e-02
6.666666666666666963e+00	4.987066936112904926e-04	1.190277193389086691e-02	5.599196645961850710e-02	3.119253274806000828e-02	7.868933924430044496e-03	1.370570053417999659e-02	8.740568813165811371e-04	2.854931017901227164e-02	1.193997646520581803e-02	1.318665904555336478e-02
6.700000000000000178e+00	5.842685943967785255e-04	1.110249427964182800e-02	5.116253062995843731e-02	2.755353476908745797e-02	6.758446964149318094e-03	1.382968625618954256e-02	2.441468094091941293e-03	3.061776463333557019e-02	1.037552157307081689e-02	1.237625715965507377e-02
6.733333333333333393e+00	7.097977268315993227e-04	1.104557568959225675e-02	4.911741390197354312e-02	2.485153274278899260e-02	5.874036987444578375e-03	1.540779436745266795e-02	3.313231878831041609e-03	3.415563604619969995e-02	9.650611002329256491e-03	1.194671133851315202e-02
6.766666666666666607e+00	8.164688538583201932e-04	1.125870022552734155e-02	4.786178914950110080e-02	2.245785791895921549e-02	5.370424077997851611e-03	1.826088336990348837e-02	3.449434728951962948e-03	3.784285900035219002e-02	9.198786220331840041e-03	1.156166158588308943e-02
6.799999999999999822e+00	8.288981874716891103e-04	1.155299986464692480e-02	4.572471144379722935e-02	2.004478818568934673e-02	5.782650327155911159e-03	2.159088123784941651e-02	2.117108732730833397e-03	3.966693429946455129e-02	8.643176443390587077e-03	1.079520578145890669e-02
6.833333333333333037e+00	7.285161822127910955e-04	1.190120342977843242e-02	4.195833639855525016e-02	1.759002223674807283e-02	7.141591376216081810e-03	2.396968979556721516e-02	1.159603138847412019e-03	3.805906763057744641e-02	8.075299501676059394e-03	9.472868381410806324e-03
6.866666666666666252e+00	5.727671707032311321e-04	1.200815943948138446e-02	3.690577923194968135e-02	1.524425055800528520e-02	8.477190353045917920e-03	2.428046642456493237e-02	5.368785838411114890e-03	3.319175732116558947e-02	7.729484963541727316e-03	7.851514189368150043e-03
6.900000000000000355e+00	4.269083037769049837e-04	1.154542495301954901e-02	3.126699370429018854e-02	1.312582027202844302e-02	8.766208682184400275e-03	2.217868197760631058e-02	9.098139566093000480e-03	2.611256910346742427e-02	7.731326132813205049e-03	6.280088964402837613e-03
6.933333333333333570e+00	3.195388744455127062e-04	1.083948729568396871e-02	2.593702818014367167e-02	1.145690043266073266e-02	8.025002071918198657e-03	1.822808014206773325e-02	1.228260111173095324e-02	1.781229221948172486e-02	8.309945389314874614e-03	4.971657604310173069e-03
6.966666666666666785e+00	2.545909215073628349e-04	1.091926025940460204e-02	2.239792332530221586e-02	1.084357459744867899e-02	7.224844946460370378e-03	1.409403761894491638e-02	1.632817625038883794e-02	9.400221325156261562e-03	9.967284166413747232e-03	4.101779706639485483e-03
7.000000000000000000e+00	2.234183500887065540e-04	1.272005618373602855e-02	2.171982975426083040e-02	1.205577941042699879e-02	7.105732197866037811e-03	1.093565110228621878e-02	2.309711809804933930e-02	6.794192483181298470e-04	1.345021039839026586e-02	3.788836004787799350e-03
7.033333333333333215e+00	1.972054521368328225e-04	1.590247750034042701e-02	2.289375596001857679e-02	1.519644285958288155e-02	7.327478147847221561e-03	7.996240102615456008e-03	3.226790783218177333e-02	9.803907896763476570e-03	1.860836834990914346e-02	3.967800750785801210e-03
7.066666666666666430e+00	1.457485936248034621e-04	1.892983975428175550e-02	2.410922613011015625e-02	1.952623724292193788e-02	7.329794168750622570e-03	4.378912202504610732e-03	4.009270394677066918e-02	2.094466588412179087e-02	2.360382255842297800e-02	4.635268657571019017e-03
7.099999999999999645e+00	6.064416060685511023e-05	2.103377616503011166e-02	2.473357693828842976e-02	2.414912904997097015e-02	7.572029964468030699e-03	1.314556431111403448e-04	4.407988190829239400e-02	3.006230213795303349e-02	2.693790231423012771e-02	5.831158776276931105e-03
7.133333333333333748e+00	4.984122844959958240e-05	2.294900017902143027e-02	2.499880051447005494e-02	2.875455412294505853e-02	8.965336568201764250e-03	4.545311654037389147e-03	4.573127187846767056e-02	3.679928662111845578e-02	2.898557754136871223e-02	7.480926774241804939e-03
7.166666666666666963e+00	1.667042001077445243e-04	2.540053058226412336e-02	2.497511155167410693e-02	3.368797574777734199e-02	1.146884166046238142e-02	9.605827423653758718e-03	4.689343127066453176e-02	4.250267879983266051e-02	3.072929140706485290e-02	9.598331560427886266e-03
7.200000000000000178e+00	2.574606438147738910e-04	2.786434240497101186e-02	2.427456895599901243e-02	3.923538697568191430e-02	1.376861928063666772e-02	1.467922207088241844e-02	4.647346765776252248e-02	4.735603773447368686e-02	3.215647502324393836e-02	1.233306354695380691e-02
7.233333333333333393e+00	2.898792451760347959e-04	2.959815825437801459e-02	2.272646918334025878e-02	4.566396311075861941e-02	1.462020220088044477e-02	1.935206496735050394e-02	4.259356010876906573e-02	5.073917645539835486e-02	3.294585899250126321e-02	1.595182685787744845e-02
7.266666666666666607e+00	2.660583950353012975e-04	3.142914294016236482e-02	2.067306313732184680e-02	5.417943587125630123e-02	1.455937931909491098e-02	2.458291651875804326e-02	3.627481785323849461e-02	5.403105105418058718e-02	3.409639237678517565e-02	2.112983040806600335e-02
7.299999999999999822e+00	2.223081565789836655e-04	3.459390567335486610e-02	1.796879066476009257e-02	6.539014689199361408e-02	1.529537754330942412e-02	3.217827273683988160e-02	3.010184016522839817e-02	5.943208186161066248e-02	3.683528160074286961e-02	2.835527909948058409e-02
7.333333333333333037e+00	1.952114910328386422e-04	3.794657200654243112e-02	1.396103908398363402e-02	7.573365825448490074e-02	1.746318903008815121e-02	4.139496821673257360e-02	2.512767360986194881e-02	6.550718478232915587e-02	4.002053292632093418e-02	3.598136040192388696e-02
7.366666666666666252e+00	1.806264681975105482e-04	3.800371742861553825e-02	8.922610581095979584e-03	7.823164119727064880e-02	1.934147832392748428e-02	4.716446688249568975e-02	2.016954202550918368e-02	6.622661775079953517e-02	4.009971638648701653e-02	4.002844705912496359e-02
7.400000000000000355e+00	1.448701177990999157e-04	3.332730377533289767e-02	4.250868006217082065e-03	7.019453557209905104e-02	1.908813449454180994e-02	4.546456541343070479e-02	1.436678989555657815e-02	5.798870513579830466e-02	3.533937058585197299e-02	3.828723935245047227e-02
7.433333333333333570e+00	8.655231976181490723e-05	2.659844218085248568e-02	1.054387642220751785e-03	5.680986729879489161e-02	1.735462389345984735e-02	3.847747388818444775e-02	9.016246916418044210e-03	4.469884922539323069e-02	2.815520650752974599e-02	3.293452797545339678e-02
7.466666666666666785e+00	3.479903769048729739e-05	2.075254962676280693e-02	5.055434462072849961e-04	4.450759423277753785e-02	1.566948789421886840e-02	3.060365823902526025e-02	5.214595845055789922e-03	3.192402762383780152e-02	2.149252518605784118e-02	2.727832651460245297e-02
7.500000000000000000e+00	8.374177693211459748e-06	1.625887053469596624e-02	6.882781431619968641e-04	3.581350815848862584e-02	1.425352803163980678e-02	2.376995324004401583e-02	2.231201139099362168e-03	2.156482874942456177e-02	1.605899596183560374e-02	2.273266530224441612e-02
7.533333333333333215e+00	4.463657248588106051e-06	1.222870314863797568e-02	1.792520003187023916e-04	3.044356031010168537e-02	1.237125873451341666e-02	1.790020102094435836e-02	1.322095025043553080e-03	1.303906781774435107e-02	1.128764693113012280e-02	1.928488656291373407e-02
7.566666666666666430e+00	7.391087989251117954e-06	8.622921296445259370e-03	1.599633556174017692e-03	2.845307107406582978e-02	1.026698574116585022e-02	1.349130692478186892e-02	5.996239511994364002e-03	5.904530159911091161e-03	7.207828924778295933e-03	1.747608154976410325e-02
7.599999999999999645e+00	1.411708938994803131e-06	6.285052425905240069e-03	3.190030824629308363e-03	3.133389364227048141e-02	9.396228302814911559e-03	1.207933478923995871e-02	1.238640266776730274e-02	5.283334043790709981e-04	4.195874395488798439e-03	1.890653640476755784e-02
7.633333333333333748e+00	5.575202272349131930e-05	5.742608384472236774e-03	4.415993025284234777e-03	3.937530218935637871e-02	1.059424169973290780e-02	1.567507679497157427e-02	2.169009381815684492e-02	7.463524656514296945e-03	2.172163429297886261e-03	2.467245943686365364e-02
7.666666666666666963e+00	2.112149478084907235e-04	7.591282888383114012e-03	4.067982378501204706e-03	5.161264926897631000e-02	1.391700870207177899e-02	2.807765372313390448e-02	3.492899368291891432e-02	1.405703535053801599e-02	1.707545966033387598e-03	3.545368912483584656e-02
7.700000000000000178e+00	5.088511856574023723e-04	1.131576549490898899e-02	1.115966746691283810e-03	6.769645592139504620e-02	1.859294184645050516e-02	5.433197034680346815e-02	5.426727469036770474e-02	1.784493512719827202e-02	3.526403796962922308e-03	5.190136260148921904e-02
7.733333333333333393e+00	8.899726793802135950e-04	1.374027410844700856e-02	4.140967943119197928e-03	8.235937748004074077e-02	2.170425621656415366e-02	9.298968292399120705e-02	7.734973479685057496e-02	1.532819489951561462e-02	7.212953184595489314e-03	6.945424735028533914e-02
7.766666666666666607e+00	1.105632537243329090e-03	1.169416862004865956e-02	8.218505264841755378e-03	8.207523378027636873e-02	1.937663041914796519e-02	1.195128463945479697e-01	8.794207599213624271e-02	6.594521626911492226e-03	1.007848903269089116e-02	7.405206247623369320e-02
7.799999999999999822e+00	9.918677977520829348e-04	7.194659381272064218e-03	8.260615355954365607e-03	6.478689984617561071e-02	1.349381391332284304e-02	1.119709257739234104e-01	7.650846169734508428e-02	8.026132842683259818e-04	9.595358816948850594e-03	6.105025133300275020e-02
7.833333333333333037e+00	7.250937799927999541e-04	3.631135549813748961e-03	6.150064219430845247e-03	4.477694043580628808e-02	8.577429971598068623e-03	8.668120196484085938e-02	5.671938698217996594e-02	3.522727356527876903e-03	7.178807582398401797e-03	4.333737137192429645e-02
7.866666666666666252e+00	4.886364042702576529e-04	1.622645633698968550e-03	4.127270233255962879e-03	3.031600723492633431e-02	5.677057238905899514e-03	6.339505657495718427e-02	4.042096836311091790e-02	3.798996837814208431e-03	4.887620566058161788e-03	2.978233441053403791e-02
7.900000000000000355e+00	3.242121207377312198e-04	5.924178750932065874e-04	2.748697881707544682e-03	2.125809101011237948e-02	4.075311676847588258e-03	4.694958473769633017e-02	2.943383848858449614e-02	3.461225014713280573e-03	3.289702686965343369e-03	2.101867232121199663e-02
7.933333333333333570e+00	2.171395487901826588e-04	6.288625864445597134e-05	1.884925532663977565e-03	1.563246978005130433e-02	3.130767507242262094e-03	3.594165727861665938e-02	2.225252626554029278e-02	3.089035433758750230e-03	2.264777240818553836e-03	1.546725710837040628e-02
7.966666666666666785e+00	1.485122129843940953e-04	2.110130987491068400e-04	1.346515272017702368e-03	1.198944736891853838e-02	2.506450001343676817e-03	2.842106929914890029e-02	1.741587618844657459e-02	2.771328305099403626e-03	1.615572844443611622e-03	1.183332291136108411e-02
8.000000000000000000e+00	1.052491996315680934e-04	3.412154484253001664e-04	1.005989018674316969e-03	9.487393102597049127e-03	2.040494775242663802e-03	2.302244134532239334e-02	1.398539278529896054e-02	2.482524352810842015e-03	1.203049516921672873e-03	9.333174046271106375e-03
8.033333333333333215e+00	7.916540090109901217e-05	3.763723283323690315e-04	7.879431814892920612e-04	7.649543721916691325e-03	1.653171554946060830e-03	1.888180009460367278e-02	1.139001964340278367e-02	2.185780839400369973e-03	9.429229858617057571e-04	7.511238763352105427e-03
8.066666666666666430e+00	3.631341343004835045e-05	6.056332924355560835e-04	5.694426395860688675e-04	7.002546366298781355e-03	1.766975297012165786e-03	1.778794745126637683e-02	1.048511196921401468e-02	2.561957630616724761e-03	6.609721498535511310e-04	6.696962895197585211e-03
8.099999999999999645e+00	2.999960488732913110e-05	5.565967702432259934e-04	4.818215259361527088e-04	5.850876473539706225e-03	1.438035510924285569e-03	1.504706190647421560e-02	8.812786777514269518e-03	2.258800182315017727e-03	5.657698667640060925e-04	5.595909754781215432e-03
8.133333333333332860e+00	2.556480840632228228e-05	5.263288432839309181e-04	4.203708757928386838e-04	5.022635280055726126e-03	1.194055611152070430e-03	1.306707976973023495e-02	7.608011504549645580e-03	2.040395087004741922e-03	4.950883332996881695e-04	4.800801786549437067e-03
8.166666666666666075e+00	2.377705110141683606e-05	5.035079241949919548e-04	3.830540520336014627e-04	4.410987108034160505e-03	9.944893224786758006e-04	1.158062131035760174e-02	6.713563743979644033e-03	1.859770720650455933e-03	4.484787072550806570e-04	4.216242853936326418e-03
8.199999999999999289e+00	2.549960506806028243e-05	4.751048680213860618e-04	3.693266603590449060e-04	3.936889222041892525e-03	8.095636602459799734e-04	1.037949251060010791e-02	6.009728097718079060e-03	1.673695932381073824e-03	4.270580301066441908e-04	3.773267547196418673e-03
8.233333333333332504e+00	3.148746402667381409e-05	4.283026103049725002e-04	3.792664692140597068e-04	3.554424749757541246e-03	6.241725920807494324e-04	9.341607143830423302e-03	5.421693629141268594e-03	1.453987983669154495e-03	4.353386786492690090e-04	3.434292827574054671e-03
8.266666666666667496e+00	4.194738686411476181e-05	3.531042233299707539e-04	4.112756151106158799e-04	3.258045752734670380e-03	4.445755101903711834e-04	8.462080613426853012e-03	4.925485367503957233e-03	1.202773901783968109e-03	4.826116184547147724e-04	3.197936376094997341e-03
8.300000000000000711e+00	5.640086357180198090e-05	2.434010782572397957e-04	4.586784429048616188e-04	3.081076008282697745e-03	2.977487766432909341e-04	7.860724891933366931e-03	4.541258717225072142e-03	9.614333023536812987e-04	5.849611041619556979e-04	3.095829962103427337e-03
8.333333333333333925e+00	7.401113837873988361e-05	9.087941878273401747e-05	5.038551070223462732e-04	3.065424800428586012e-03	2.207541893333831264e-04	7.716188107511561846e-03	4.286613585484645890e-03	7.982046094540967305e-04	7.671792892135200978e-04	3.165870156717657830e-03
8.366666666666667140e+00	9.241860045282058447e-05	1.190115642208875840e-04	5.047295395232330407e-04	3.201849033894733042e-03	2.569833509815607799e-04	8.134350908840315766e-03	4.094855341481530228e-03	7.939837664253805759e-04	1.051470569249297101e-03	3.393435985315026819e-03
8.400000000000000355e+00	1.049705692692529184e-04	3.839405100339822116e-04	3.940323800402634712e-04	3.402519637191843242e-03	4.555993211775301549e-04	9.060206865639615012e-03	3.812361670502974979e-03	1.043171459136062792e-03	1.421739296124772478e-03	3.671213555460642753e-03
8.433333333333333570e+00	1.012302024058701319e-04	6.486394320501118410e-04	1.348290623248897080e-04	3.563510021045304590e-03	8.347398127633233640e-04	1.024351606880044736e-02	3.332979733322046553e-03	1.620697145148961796e-03	1.791356861709832420e-03	3.843547842770042664e-03
8.466666666666666785e+00	7.367561941288105522e-05	8.128762792608609919e-04	2.043626176442216895e-04	3.655866337622818395e-03	1.317137670496392257e-03	1.123303969679292393e-02	2.720898092322821503e-03	2.497972950557496210e-03	2.025725143441407979e-03	3.804865223308461723e-03
8.500000000000000000e+00	2.657535801380066866e-05	7.991101699027269899e-04	4.760982366513274891e-04	3.715252942255062221e-03	1.725664692381869304e-03	1.157229626497961392e-02	2.172207952159157726e-03	3.480162973190258600e-03	2.027853388617502795e-03	3.557853926360157997e-03
8.533333333333333215e+00	2.349963107445894546e-05	6.182220600961613145e-04	5.919872241973339654e-04	3.749405826898870482e-03	1.905925712449524443e-03	1.119774903823214131e-02	1.850056633401655224e-03	4.284050324972274101e-03	1.819058432873114006e-03	3.193363189530937229e-03
8.566666666666666430e+00	6.097577976709073232e-05	3.529070105650074880e-04	5.856459241962580237e-04	3.743309152075437966e-03	1.856150038681402470e-03	1.051197161586702074e-02	1.778464689804918914e-03	4.757920784396678371e-03	1.517252564681693516e-03	2.830550706716352359e-03
8.599999999999999645e+00	8.247263772904146945e-05	7.728188561775370022e-05	5.207521229663416218e-04	3.729682933726670858e-03	1.681032115464718788e-03	9.922611779619693040e-03	1.894799630227693996e-03	4.959860424163864585e-03	1.227015742348549305e-03	2.556628909704407749e-03
8.633333333333332860e+00	9.336852698639502401e-05	1.820012332278993087e-04	4.147868538822130878e-04	3.760127828428091578e-03	1.470881452176052298e-03	9.497089232160813368e-03	2.130171686486621602e-03	5.006242601716996699e-03	9.773998028291726054e-04	2.394382768925056460e-03
8.666666666666666075e+00	1.008443244012717402e-04	4.257214870435376605e-04	2.703373028854798234e-04	3.847841832001520045e-03	1.286812950909269103e-03	9.140990069244127672e-03	2.427329649256457830e-03	4.984866442535280245e-03	7.520881676237956351e-04	2.318361001408564357e-03
8.699999999999999289e+00	1.103884061652108539e-04	6.595591245899454485e-04	1.197729007659981858e-04	3.952262827288188264e-03	1.187297696958997378e-03	8.856632814960834627e-03	2.731242757095156144e-03	4.961652967379270862e-03	5.317598526782056330e-04	2.280957075852536181e-03
8.733333333333332504e+00	1.239171179555629870e-04	8.799420928998083827e-04	7.495972825660557683e-06	4.004538646461545080e-03	1.209656360787067031e-03	8.699113456062085303e-03	2.980524045574434004e-03	4.961058463172323373e-03	3.110444042258954985e-04	2.232552022497667418e-03
8.766666666666667496e+00	1.402348336765660806e-04	1.072411362474933643e-03	5.031026374327159133e-05	3.973587822508765736e-03	1.342140596799380010e-03	8.659597363791200070e-03	3.129433809021385082e-03	4.979491403308492457e-03	1.019880242027053238e-04	2.150627946718157001e-03
8.800000000000000711e+00	1.568793233233587684e-04	1.224791426105061205e-03	7.159472501977381053e-05	3.888117529048929193e-03	1.527884593231678377e-03	8.664948857874905236e-03	3.174888069961754981e-03	5.014447528437767504e-03	7.635690334597168701e-05	2.045802199507681420e-03
8.833333333333333925e+00	1.714141728370949464e-04	1.334661111001932479e-03	8.181342292385207818e-05	3.788283962957317112e-03	1.700501184956359135e-03	8.638260955868360194e-03	3.143860392660810174e-03	5.060143832678229772e-03	2.117345229083260848e-04	1.936655702569356008e-03
8.866666666666667140e+00	1.821811440240799168e-04	1.405804042311538035e-03	9.419364583300836725e-05	3.690193904624744069e-03	1.819077432739137816e-03	8.543576972790036667e-03	3.064747278243782225e-03	5.102457696613435685e-03	3.022129804056284254e-04	1.832631795633396987e-03
8.900000000000000355e+00	1.887229316566504001e-04	1.443861801163547239e-03	1.107912170757680226e-04	3.593299180320307616e-03	1.876608536935429807e-03	8.386151752027832043e-03	2.955200763444083834e-03	5.129138268709953694e-03	3.528024780655220527e-04	1.736012093241240785e-03
8.933333333333333570e+00	1.915750157360309759e-04	1.454931093677323730e-03	1.292683271217289387e-04	3.494697275653619890e-03	1.887172185600692479e-03	8.188535953952823243e-03	2.824729835261054547e-03	5.134802491308540669e-03	3.721250410369124264e-04	1.646860648443100421e-03
8.966666666666666785e+00	1.916614723907042787e-04	1.445311088656169984e-03	1.464237225141716374e-04	3.392824517284254073e-03	1.870067729718322223e-03	7.970377801990544131e-03	2.680354940818325832e-03	5.115991537940073851e-03	3.704918925232114526e-04	1.564457088169376965e-03
9.000000000000000000e+00	1.898516890572003182e-04	1.420762798304290838e-03	1.599921347476920309e-04	3.286683464841500674e-03	1.841704126357893764e-03	7.741433587081104906e-03	2.529136688720654263e-03	5.067532412220712885e-03	3.581203582515022146e-04	1.487824654702839906e-03
9.033333333333333215e+00	1.868575719928020442e-04	1.385275452872884424e-03	1.699358560956480582e-04	3.175952689773580383e-03	1.814067559888444788e-03	7.503284161746888274e-03	2.377602226817641853e-03	4.985594265934817013e-03	3.430439016831760566e-04	1.416489880899696446e-03
9.066666666666666430e+00	1.831731713076541678e-04	1.340386929331621475e-03	1.774759269041164395e-04	3.060125178542313223e-03	1.793952438922094116e-03	7.254819572203879789e-03	2.230239842287719786e-03	4.871068525935424651e-03	3.293295838865822086e-04	1.350203285678796931e-03
9.099999999999999645e+00	1.789060791952557655e-04	1.286172381315331230e-03	1.831100521867794477e-04	2.937920054261262265e-03	1.780608088509079119e-03	6.995944115328991617e-03	2.089625761010733499e-03	4.727667473009697016e-03	3.168731830451551644e-04	1.288435313178327339e-03
9.133333333333332860e+00	1.735917281551975272e-04	1.222850701554595602e-03	1.863912065655325535e-04	2.807871632308399194e-03	1.764191372737338630e-03	6.725659318374075518e-03	1.958592097895905677e-03	4.554619697742073522e-03	3.030441294977469246e-04	1.230920230252620937e-03
9.166666666666666075e+00	1.660490630635449007e-04	1.150528807206117757e-03	1.878815638554849393e-04	2.668199930182681753e-03	1.726941788176674600e-03	6.435757979735940229e-03	1.841614757311317054e-03	4.337923048607611465e-03	2.841624562956654443e-04	1.179033489050795858e-03
9.199999999999999289e+00	1.543935230378659044e-04	1.066997277150662530e-03	1.912228418563659835e-04	2.516150302007072546e-03	1.647205145925501176e-03	6.107182695419149411e-03	1.743311745368216143e-03	4.047175621560512339e-03	2.551985946116091825e-04	1.137186133649764315e-03
9.233333333333332504e+00	1.366742356455335626e-04	9.674458238225489611e-04	2.030204132069755440e-04	2.351493065320001651e-03	1.507965220000687372e-03	5.720171025156259477e-03	1.666125814982940797e-03	3.648907541366858305e-03	2.094799415005538072e-04	1.113551694852417092e-03
9.266666666666667496e+00	1.122558901364060195e-04	8.492125352272592281e-04	2.291121604234537751e-04	2.183449622334785335e-03	1.308679166683879465e-03	5.279398513895531414e-03	1.610696746379419210e-03	3.136202368395034790e-03	1.414179852927381501e-04	1.118190608867498980e-03
9.300000000000000711e+00	8.280660402395648232e-05	7.176833558349751934e-04	2.685486461700003916e-04	2.030303598691797756e-03	1.069887901279873051e-03	4.828767570129940956e-03	1.577383052942201097e-03	2.547557562318303239e-03	5.122646551512238805e-05	1.156875732688260675e-03
9.333333333333333925e+00	5.187462447785880611e-05	5.869525595165761512e-04	3.094803364694487095e-04	1.905954364257512025e-03	8.239663608401032180e-04	4.430358424763995370e-03	1.564285798608643085e-03	1.952091546491486378e-03	5.181386492143120212e-05	1.222338707270322501e-03
9.366666666666667140e+00	2.406216444635955932e-05	4.764093882024740306e-04	3.301805954334959253e-04	1.806691369676319964e-03	6.046673798852827660e-04	4.128292771511380375e-03	1.561560982325416137e-03	1.425755543881826850e-03	1.483925455374328665e-04	1.288181945616633829e-03
9.400000000000000355e+00	4.577355777968787569e-06	4.069596495447318891e-04	3.077675968105569437e-04	1.714530129859133129e-03	4.451579126736880969e-04	3.935815800424703574e-03	1.550318443903546915e-03	1.044806804896418299e-03	2.120463797563269391e-04	1.314023052918371392e-03
9.433333333333333570e+00	2.324607704926455142e-06	3.931073297916867055e-04	2.346222337405062027e-04	1.614832954442134124e-03	3.721380278909068085e-04	3.843634566335422421e-03	1.511292961339326521e-03	8.727098018121339906e-04	2.214010413247965883e-04	1.267529924360361136e-03
9.466666666666666785e+00	3.959543740981319657e-06	4.327025939661246893e-04	1.288028186736122911e-04	1.509627704995693915e-03	3.907564429480149884e-04	3.830142755585229722e-03	1.437426242630100584e-03	9.251914502467575331e-04	1.758429196536646921e-04	1.148766665051006520e-03
9.500000000000000000e+00	1.971217234553944127e-05	5.069241890068985250e-04	2.286870572951275397e-05	1.414389360613448878e-03	4.798126248837316526e-04	3.872057614086639975e-03	1.338258428176565106e-03	1.154056366813912236e-03	9.669834364997348299e-05	9.906585800638900968e-04
9.533333333333333215e+00	3.952064153190823178e-05	5.924453541089636519e-04	5.866744695168307430e-05	1.344319172446785870e-03	6.070463299372760423e-04	3.951937436172670882e-03	1.231168334216720204e-03	1.477472726480830644e-03	1.113789853361857311e-05	8.339999030787074996e-04
9.566666666666666430e+00	5.916651940396781589e-05	6.716727607630170382e-04	1.091884698615082746e-04	1.303865138330243716e-03	7.460458776641248381e-04	4.052270682185644089e-03	1.128322824719979987e-03	1.821073474318154290e-03	6.280888072812779665e-05	7.040400417414241887e-04
9.599999999999999645e+00	7.634478481753509686e-05	7.341873556380105461e-04	1.338030420254370239e-04	1.286445606810767209e-03	8.801702491919077744e-04	4.148244970237452596e-03	1.032924801398138340e-03	2.133257457722876477e-03	1.187280006877214784e-04	6.069540412208423216e-04
9.633333333333332860e+00	9.006391972392501139e-05	7.748750692337004345e-04	1.403766197994791545e-04	1.281221043136015082e-03	9.998462908323219652e-04	4.214370677855189783e-03	9.436907080464745998e-04	2.383273415272875104e-03	1.570024717104750143e-04	5.387669863670898783e-04
9.666666666666666075e+00	9.980884122204306441e-05	7.921615745965378784e-04	1.343241598500080776e-04	1.279067041353264180e-03	1.099155799177649068e-03	4.230428610817946189e-03	8.574455484478471154e-04	2.550988417504455614e-03	1.797358266536035198e-04	4.942233835141092652e-04
9.699999999999999289e+00	1.044485741359147546e-04	7.883233584856075803e-04	1.156918248872391091e-04	1.275907530689090715e-03	1.170402648035431164e-03	4.171545027059554711e-03	7.655588521381664034e-04	2.601516185117098198e-03	1.879118352219580530e-04	4.729527213208622061e-04
9.733333333333332504e+00	1.011983262488717249e-04	7.822185568377236064e-04	7.714822068386725839e-05	1.281698928796203528e-03	1.203388127765753386e-03	3.993088906388249718e-03	6.398363165558509404e-04	2.442993048815846405e-03	1.847057275762665021e-04	4.851904480264783112e-04
9.766666666666667496e+00	8.659711129484460809e-05	8.485722319365920224e-04	6.181227145474916870e-06	1.350125570781198327e-03	1.213827871240126272e-03	3.654094171423360841e-03	3.997356632464657447e-04	1.901308519283135363e-03	1.908544235460016422e-04	5.571984030658055182e-04
9.800000000000000711e+00	6.125283894200254020e-05	1.195848828006310875e-03	1.086529049734982142e-04	1.654535074021346941e-03	1.329635138800113999e-03	3.247375895040086145e-03	1.445152636026982983e-04	7.523115319591334007e-04	2.721842116872134616e-04	7.462777573272886059e-04
9.833333333333333925e+00	2.914952546142786016e-05	2.414380252624612026e-03	3.063693688325122414e-04	2.732024962119957052e-03	1.970584113334228771e-03	3.131275720201055681e-03	1.569113111037542894e-03	1.576349271223704846e-03	6.013188184735069513e-04	1.237411081640973172e-03
9.866666666666667140e+00	1.987040022231994352e-05	6.071035688551234925e-03	7.144735826342076728e-04	5.919984628209988033e-03	4.130333318045119675e-03	3.512607048496945664e-03	5.829615678971142127e-03	7.254524237528245378e-03	1.614893018582673652e-03	2.466895577010853359e-03
9.900000000000000355e+00	8.817116766230525648e-05	1.379497138466945910e-02	1.417825814502182225e-03	1.262390742511040886e-02	9.008168748236976275e-03	4.070373862511073373e-03	1.590277179900274201e-02	1.845512417368611741e-02	3.694835160394268660e-03	4.684942764692097937e-03
9.933333333333333570e+00	1.216519296316433439e-04	2.290448643547920299e-02	2.233953037915485315e-03	2.122984520757537075e-02	1.560626711846491502e-02	4.635651625370790056e-03	3.049672447065919154e-02	3.027724521081724338e-02	5.716190860306597996e-03	7.053598578985431113e-03
9.966666666666666785e+00	7.728449695788807674e-05	2.651208283792611323e-02	2.827531184692808671e-03	2.675386779638058016e-02	1.967801129878571365e-02	5.513880704192059348e-03	4.166503935974424921e-02	3.208627540141969353e-02	5.273537105874632862e-03	8.045214742878932165e-03
1.000000000000000000e+01	1.754911181669871993e-05	2.358879864226414227e-02	3.298239603131417324e-03	2.840257609248922344e-02	2.011025557564225311e-02	6.825752924162372531e-03	4.651340779086547000e-02	2.318783911825118838e-02	2.222529801054055551e-03	7.795742041752077092e-03
1.003333333333333321e+01	1.518460352013505652e-04	1.791434630834817451e-02	4.099056289033989678e-03	2.968295755035824796e-02	1.963137474982843550e-02	8.032834284073158207e-03	4.921751011481216576e-02	9.697165468050760254e-03	2.009366189625106693e-03	7.569532145801504894e-03
1.006666666666666643e+01	3.280364977781077157e-04	1.128242591750339315e-02	5.245097949050404017e-03	3.117968393482644165e-02	1.856808345644796535e-02	7.318977073099048464e-03	4.882856095437804883e-02	4.557259011926599601e-03	5.895605845227854663e-03	7.620789993237241794e-03
1.009999999999999964e+01	5.211294371931905626e-04	6.650003481994679229e-03	6.499791986321401711e-03	3.290809168002273993e-02	1.646011862485195418e-02	2.811489541792056013e-03	4.324047517829421317e-02	1.409983353506490296e-02	7.161186875015759443e-03	7.943634748165086940e-03
1.013333333333333286e+01	7.807333238074543004e-04	6.583208537419483163e-03	8.345345748433919547e-03	3.814485467688538689e-02	1.490978377188351134e-02	6.123989013462239825e-03	3.592637128357357990e-02	1.710187591718312014e-02	5.108605963413860411e-03	9.270134995195798353e-03
1.016666666666666607e+01	1.245110035975717858e-03	1.045055832191760237e-02	1.152454419910910188e-02	4.936198226280566481e-02	1.651132507813184852e-02	2.129831579218776499e-02	2.893873991730363388e-02	1.450857955431641456e-02	4.138205591626536984e-04	1.233489352655153456e-02
1.019999999999999929e+01	1.990408257313191955e-03	1.320857021461013109e-02	1.552658805043188699e-02	6.231126133375557846e-02	2.621987244082971472e-02	4.219359702131956352e-02	2.301940455646669936e-02	5.303458741814305773e-03	9.104324856698415777e-03	1.667611261126782443e-02
1.023333333333333250e+01	2.973250609063602702e-03	7.518997798110406243e-03	1.902901115665076373e-02	6.990668743654952777e-02	4.950472439824837867e-02	6.252929005986671007e-02	2.294927833615232476e-02	8.020614075456688336e-03	1.765632590787900857e-02	2.118092753806604528e-02
1.026666666666666750e+01	3.930054722039505108e-03	6.854588627381875618e-03	2.083988754165656473e-02	6.856065759842326635e-02	8.078680728937071009e-02	7.486558175272992055e-02	2.956440949094109316e-02	1.931070459855549828e-02	2.241880547608300286e-02	2.443833132156012639e-02
1.030000000000000071e+01	4.395519601388652928e-03	2.126440898575427535e-02	2.017892701498650784e-02	5.911733678094054090e-02	1.027434698973042071e-01	7.509200610258717767e-02	3.603664762558567852e-02	2.433025904547310783e-02	2.236381583176202947e-02	2.481894309134259277e-02
1.033333333333333393e+01	4.140731352696566323e-03	2.787802218300063431e-02	1.728964799649678266e-02	4.559312896260350745e-02	1.038706514786343627e-01	6.497195372205362418e-02	3.623151526771271891e-02	2.331068387672091680e-02	1.900183618850835934e-02	2.197111642400149598e-02
1.036666666666666714e+01	3.442727896984314976e-03	2.682814823703209145e-02	1.357426601572135280e-02	3.281965086856996477e-02	8.966290868655284185e-02	5.104694672400037631e-02	3.097368087736356024e-02	1.941187007311614282e-02	1.479618236261024886e-02	1.755803608568344207e-02
1.040000000000000036e+01	2.693214357482705962e-03	2.245935610012095990e-02	1.025339311681768006e-02	2.316367144135268036e-02	7.154502894642135458e-02	3.859054024792461790e-02	2.422129836141943479e-02	1.538647735331794518e-02	1.126321824584626541e-02	1.337131359410925757e-02
1.043333333333333357e+01	2.072775606955273592e-03	1.786633955944617533e-02	7.710559012600319735e-03	1.652144743221312800e-02	5.576796462316414849e-02	2.918661954367681236e-02	1.837205430089868322e-02	1.230432377788067723e-02	8.679218601791913873e-03	1.011297319019389095e-02
1.046666666666666679e+01	1.595104916929144991e-03	1.412119195046926227e-02	5.876815400151975434e-03	1.202953949501690822e-02	4.358274910352911286e-02	2.250287376317820082e-02	1.396563221802224995e-02	1.027707213739102385e-02	6.801966327692267854e-03	7.782248272645126384e-03
1.050000000000000000e+01	1.224764886471661198e-03	1.136723625011736537e-02	4.613028672574530711e-03	8.976713349908092832e-03	3.447133305459310071e-02	1.790761769548162435e-02	1.082363150814535761e-02	9.191739119014654888e-03	5.362357016436285380e-03	6.215720556105632996e-03
1.053333333333333321e+01	9.387435596332757226e-04	9.587049285560681269e-03	3.846839084338771111e-03	6.976611171434939779e-03	2.800156002609952358e-02	1.505566398470834823e-02	8.735843283788461561e-03	9.001189993101633632e-03	4.234734213899811472e-03	5.311932763186540118e-03
1.056666666666666643e+01	7.307026756163884215e-04	8.794395873506387004e-03	3.552781603687215749e-03	5.830623241779860078e-03	2.409705037271331687e-02	1.385066033262426048e-02	7.576193116878500965e-03	9.773756624060901677e-03	3.410488140364731271e-03	5.033838740428823837e-03
1.059999999999999964e+01	5.791021970190175956e-04	8.757210821943762699e-03	3.604835248682300257e-03	5.236618398118591221e-03	2.211704728761181710e-02	1.388338877389265480e-02	7.036831349216370567e-03	1.135586388896805965e-02	2.829242785344444899e-03	5.217192960973082196e-03
1.063333333333333286e+01	4.569769398156560674e-04	8.832296110522228419e-03	3.683244716561617348e-03	4.750632507504028677e-03	2.068206219949889763e-02	1.410236963459748742e-02	6.582191592736119125e-03	1.287350090741702993e-02	2.388597526500004301e-03	5.427629587047551850e-03
1.066666666666666607e+01	3.661338493730405285e-04	8.410668543820614892e-03	3.466684192874288414e-03	4.102330661299603137e-03	1.884330136846436299e-02	1.347718180276315757e-02	5.878659435877615740e-03	1.317591573063281972e-02	2.077421023848786529e-03	5.221099164689439048e-03
1.069999999999999929e+01	3.159070447333168054e-04	7.391738765404182870e-03	2.908050605716736882e-03	3.334139927721159729e-03	1.656317852261738818e-02	1.180471292942451671e-02	4.988123625782458527e-03	1.191868470312180614e-02	1.901714859171064901e-03	4.520052182943435672e-03
1.073333333333333250e+01	2.990364324073158738e-04	6.124833772740612484e-03	2.222061980080014543e-03	2.630461489529133980e-03	1.430348284704341909e-02	9.671838303146022484e-03	4.138944911935529998e-03	9.772055422338598099e-03	1.820970931051288898e-03	3.602014807727383413e-03
1.076666666666666750e+01	3.017475785253402598e-04	4.995190908796897158e-03	1.628154300453314284e-03	2.113815956296595088e-03	1.250420860594959015e-02	7.746263513339885116e-03	3.487973331106912836e-03	7.603107595305663713e-03	1.795727793476400687e-03	2.769117390690112399e-03
1.080000000000000071e+01	3.143405349748979068e-04	4.157988084707204407e-03	1.201497249601576976e-03	1.789775037886205417e-03	1.129326524986775174e-02	6.298269798159318589e-03	3.059543039430325396e-03	5.832805021032714567e-03	1.804123235509255251e-03	2.141047599679986313e-03
1.083333333333333393e+01	3.294858339582092599e-04	3.578946520175885822e-03	9.186773685094726249e-04	1.600101307839629262e-03	1.052307474429128864e-02	5.276681299765899683e-03	2.793665374710334239e-03	4.491657064580567918e-03	1.822275802725155597e-03	1.699399873439838777e-03
1.086666666666666714e+01	3.403279947157556969e-04	3.168198810095945294e-03	7.360144604073851808e-04	1.480177283636061308e-03	9.962769354616624051e-03	4.544747857523082080e-03	2.610901177814727893e-03	3.494626866931529845e-03	1.823092063467385976e-03	1.390874054347347429e-03
1.090000000000000036e+01	3.422420202381065810e-04	2.852828875903559713e-03	6.192138645522963667e-04	1.384628898719310938e-03	9.440159826869385512e-03	3.996583307014163824e-03	2.451279725968512520e-03	2.769428501973278910e-03	1.789930132926242836e-03	1.172704544436921001e-03
1.093333333333333357e+01	3.342736981413484999e-04	2.592076243416553422e-03	5.444389809394277295e-04	1.291004107214798781e-03	8.882511278551103243e-03	3.571456294299491224e-03	2.286554503071823452e-03	2.265497878415310973e-03	1.722156481237936297e-03	1.017026339191556437e-03
1.096666666666666679e+01	3.180466198369687495e-04	2.369668523690727623e-03	4.956417986332719346e-04	1.192595541008700799e-03	8.287272449427203827e-03	3.238103841966181225e-03	2.112963122034934495e-03	1.943511289020200547e-03	1.628436077740614977e-03	9.064927432248162794e-04
1.100000000000000000e+01	2.956892474203103353e-04	2.182295110602674917e-03	4.639629829788775492e-04	1.089602143897112170e-03	7.676715218950864138e-03	2.982217627799161296e-03	1.936368555589855966e-03	1.775769270699270683e-03	1.518017854357510930e-03	8.315800186354052343e-04
1.103333333333333321e+01	2.689031823365707792e-04	2.031176228342103027e-03	4.463729914892570713e-04	9.845733405338815639e-04	7.073280483347786640e-03	2.799167263077305141e-03	1.762309749708151126e-03	1.744096207194189858e-03	1.397676233524372622e-03	7.880507931314008254e-04
1.106666666666666643e+01	2.394704539484190930e-04	1.918271461904630902e-03	4.420931822524046934e-04	8.822092608447889206e-04	6.500300038171620033e-03	2.687342039450095650e-03	1.596016542748472915e-03	1.828433007409153337e-03	1.273549970906751169e-03	7.733562670836764642e-04
1.109999999999999964e+01	2.099148944128604352e-04	1.843952143172455059e-03	4.480630092280531184e-04	7.891238437887223515e-04	5.987203864504322265e-03	2.639938356781571394e-03	1.446020006917322302e-03	1.994892743869709599e-03	1.153138366025004960e-03	7.826016723490239599e-04
1.113333333333333286e+01	1.829548442907721526e-04	1.800847166322571118e-03	4.555993902556200285e-04	7.101647201566639025e-04	5.553357292305322393e-03	2.634431071614965272e-03	1.320959364882464109e-03	2.190624888437759082e-03	1.043059466831264877e-03	8.046843829684393592e-04
1.116666666666666607e+01	1.606512461289051976e-04	1.769495975322608753e-03	4.513832316480219701e-04	6.454963767340704409e-04	5.191763614102899889e-03	2.629629855143096606e-03	1.223262257414862129e-03	2.348381912447404605e-03	9.471118551683734444e-04	8.215910843532555968e-04
1.119999999999999929e+01	1.443848354520956662e-04	1.725676625555265780e-03	4.245166655080478664e-04	5.924849747804664156e-04	4.882969126598962241e-03	2.581416486299161536e-03	1.149124021929720475e-03	2.405909043765044018e-03	8.688801193247015298e-04	8.146510086087496759e-04
1.123333333333333250e+01	1.347656130388987666e-04	1.651713973098140661e-03	3.739892191836361661e-04	5.481530017623940584e-04	4.612087791207098060e-03	2.462593234289192981e-03	1.091139388853396399e-03	2.328573806769857098e-03	8.123762852430697944e-04	7.730666698742438446e-04
1.126666666666666750e+01	1.312419123671127808e-04	1.542140494275976055e-03	3.092611621456562419e-04	5.097444476496399215e-04	4.369512424949443564e-03	2.270784081456031674e-03	1.040461781348623075e-03	2.118834429251681070e-03	7.786418177566749310e-04	6.977998703625891072e-04
1.130000000000000071e+01	1.322951242848220102e-04	1.407256684934912348e-03	2.445164680960705463e-04	4.758065705748853037e-04	4.155909096221505755e-03	2.030611736414422806e-03	9.920126770498337472e-04	1.817720245214126448e-03	7.647456429307518747e-04	6.014345522586980568e-04
1.133333333333333393e+01	1.363139867866650968e-04	1.271005009666743932e-03	1.911231324391107506e-04	4.474260090512439752e-04	3.989227340785349296e-03	1.786249324121508665e-03	9.491361070201615596e-04	1.491855730919886295e-03	7.666815312766088204e-04	5.031683437775643763e-04
1.136666666666666714e+01	1.419483142869005176e-04	1.154832669654172559e-03	1.533138964938206674e-04	4.270782837193643064e-04	3.883228507923877290e-03	1.574208994935313291e-03	9.189079289439451527e-04	1.195387443025831527e-03	7.790968539628905908e-04	4.181901059385728886e-04
1.140000000000000036e+01	1.471924253519912417e-04	1.060482534906634572e-03	1.304766428328988119e-04	4.180319775405025068e-04	3.805758733885827774e-03	1.399994394385041660e-03	9.017921331466186236e-04	9.377564066247015594e-04	7.883805314253243025e-04	3.513386837820338458e-04
1.143333333333333357e+01	1.489884838194651404e-04	9.713986487163490295e-04	1.234565492833771699e-04	4.302965909336200589e-04	3.672566230247621688e-03	1.247009183491694807e-03	8.898494164239249219e-04	6.852574798250024189e-04	7.695850132550796901e-04	3.018815709677941410e-04
1.146666666666666679e+01	1.457204452489256814e-04	8.714983237078984413e-04	1.397194463495192570e-04	4.908791811962181324e-04	3.414604525927617765e-03	1.115379186064011964e-03	8.744077539516922079e-04	3.906557333702008364e-04	7.036179778339765730e-04	2.732132516919905606e-04
1.150000000000000000e+01	1.431222505769919387e-04	7.698438580851093508e-04	1.980942254608599200e-04	6.591843482112375637e-04	3.111921514764732274e-03	1.076993295361135770e-03	8.595668356452232416e-04	2.923978707449987341e-05	6.175638861830599945e-04	2.821545873968738264e-04
1.153333333333333321e+01	1.564265784738228622e-04	6.745581688033360163e-04	3.489082487510491515e-04	1.084319856459732166e-03	2.975568176110521181e-03	1.322299926513285017e-03	8.387903154677664496e-04	4.440429150453478312e-04	5.964774408765904316e-04	3.697581658713028916e-04
1.156666666666666643e+01	1.936875810028658310e-04	4.230998728282221017e-04	6.867770967626169766e-04	2.028282094433400944e-03	2.867653958656735981e-03	2.158376491684401138e-03	5.822290691548698445e-04	1.106508269917375747e-03	7.418980975352514181e-04	5.915679729238042207e-04
1.159999999999999964e+01	2.453897784300147203e-04	3.575851190044545646e-04	1.274861903842095532e-03	3.660838581301303126e-03	2.238384221080915240e-03	3.938693936969970416e-03	4.773475990853327019e-04	1.752990259161524549e-03	1.218171839116291306e-03	9.700382082728996845e-04
1.163333333333333286e+01	2.978665803385498775e-04	1.892901209061504655e-03	2.046700547935743474e-03	5.812259392377047695e-03	8.314790961750831823e-04	6.764895825795390338e-03	2.738752542306186182e-03	1.867252193346951748e-03	2.192218575550833239e-03	1.456575760374943882e-03
1.166666666666666607e+01	3.363397675858854300e-04	3.818106388894896685e-03	2.756774948904588182e-03	7.817540914824455331e-03	9.211712527357112995e-04	9.937010771960366751e-03	5.704904538405326624e-03	1.148894257593585481e-03	3.503251577338941172e-03	1.899797532086436487e-03
1.169999999999999929e+01	3.447834058637235248e-04	5.078724947677470958e-03	3.017453128102788595e-03	8.607807387568153223e-03	1.988803712355019081e-03	1.178558840644900428e-02	7.774942405238644688e-03	2.677231777896696963e-05	4.482596216191890061e-03	2.054945595822021791e-03
1.173333333333333250e+01	3.221303992817549106e-04	4.784622681338631008e-03	2.614374061050576525e-03	7.604861239994121017e-03	1.550565631207174045e-03	1.101617270512361690e-02	7.515414681818721916e-03	8.364419681291634760e-04	4.487348907562205454e-03	1.786023975016268975e-03
1.176666666666666750e+01	2.903017438966779516e-04	3.300607562908211036e-03	1.800247091094933508e-03	5.517185813835730548e-03	7.918736479517431896e-05	8.372291337700954461e-03	5.396666411398903275e-03	9.564199371151447257e-04	3.707377483436714253e-03	1.259198425880088141e-03
1.180000000000000071e+01	2.731070409733893671e-04	1.639404788393354195e-03	9.776941962268263266e-04	3.450409420061334442e-03	2.046310463350903622e-03	5.572535656914390928e-03	2.954498739170645111e-03	7.568744346862264034e-04	2.839303206164162183e-03	7.373318000178178669e-04
1.183333333333333393e+01	2.753592660564896963e-04	3.169626064858014724e-04	3.055415749834900136e-04	1.830449118181283821e-03	3.888984783823745336e-03	3.423764931996923361e-03	1.002139526246505338e-03	6.108314049448903844e-04	2.249191472339183602e-03	3.233763598902149620e-04
1.186666666666666714e+01	2.868681077423514635e-04	5.844258861656452747e-04	2.064617681820828457e-04	6.512652669799546840e-04	5.383729973565325004e-03	1.970831489776535880e-03	3.257255467839732040e-04	6.316926724033225787e-04	1.940460306068173164e-03	2.001626459756723119e-05
1.190000000000000036e+01	2.976078612430949869e-04	1.117095675412279514e-03	5.631028515321527365e-04	1.381867115198442313e-04	6.408823333017091457e-03	1.098337766222221099e-03	1.102460539586703862e-03	7.788206227116018475e-04	1.816711759392889650e-03	1.809188289539650596e-04
1.193333333333333357e+01	3.017211960887719222e-04	1.391344545216912070e-03	7.807363867886746300e-04	6.168751904857319160e-04	6.971473712021894302e-03	6.423349352205223826e-04	1.483216920913775451e-03	9.764553429065726993e-04	1.774867641513449418e-03	2.945682976477736049e-04
1.196666666666666679e+01	2.955787167465805522e-04	1.505664464543193934e-03	8.825496118194497541e-04	8.778369599766281403e-04	7.127968884906070446e-03	4.510362731136814468e-04	1.606489657583164577e-03	1.188722816130181360e-03	1.740309843488539862e-03	3.381286671219259918e-04
1.200000000000000000e+01	2.783670521400282024e-04	1.530446154909407544e-03	9.013006175821636386e-04	1.007607753676505310e-03	6.969641277856908866e-03	4.143168430644261812e-04	1.574809697252293810e-03	1.424890564060826963e-03	1.678548113633995418e-03	3.292698040407510606e-04
1.203333333333333321e+01	2.532051845519093982e-04	1.523390053792084186e-03	8.821645888605358053e-04	1.080454400904780950e-03	6.638254762110193212e-03	4.510591464263425331e-04	1.479333577572671974e-03	1.700330326483857641e-03	1.586658576339715658e-03	2.892401566602859422e-04
1.206666666666666643e+01	2.257375091887848292e-04	1.525915569645620255e-03	8.656205298988735829e-04	1.143462181262117116e-03	6.280427304742033576e-03	5.051971760714187108e-04	1.392316693692510115e-03	1.999900582841939844e-03	1.477847685439191748e-03	2.389961254934215356e-04
1.209999999999999964e+01	2.010549244425974128e-04	1.549503635128954889e-03	8.681212772263544129e-04	1.204921384685167908e-03	5.977067278001959964e-03	5.466381194000605919e-04	1.345409975995089102e-03	2.268658346185000157e-03	1.365828941250679315e-03	1.928942440500848422e-04
1.213333333333333286e+01	1.820935231618148740e-04	1.575997415191216682e-03	8.807218331242138223e-04	1.243119580778002942e-03	5.728472143371870010e-03	5.640595250497991041e-04	1.329604180054178020e-03	2.430586522800334912e-03	1.259342263192193834e-03	1.580565110706898431e-04
1.216666666666666607e+01	1.701551851079951346e-04	1.578991557411592870e-03	8.846534627017361941e-04	1.234587190488435019e-03	5.508948669362810462e-03	5.551862416004138762e-04	1.320119833674103516e-03	2.431589860457106234e-03	1.167358951608650020e-03	1.376968596940935871e-04
1.219999999999999929e+01	1.652791991038119162e-04	1.544888072690794693e-03	8.668414885051546528e-04	1.176531777813148499e-03	5.310687675499455550e-03	5.214522214005797756e-04	1.299801301209268850e-03	2.272513732797857428e-03	1.099501712847118480e-03	1.324282765118266734e-04
1.223333333333333250e+01	1.660838005362960548e-04	1.476681907017349336e-03	8.239586219957104312e-04	1.084383891433791979e-03	5.137515571470799985e-03	4.672441269601143653e-04	1.264718865144911402e-03	1.999071017338273012e-03	1.058803065894731599e-03	1.393813471229660855e-04
1.226666666666666750e+01	1.702150959182427859e-04	1.387464802261963387e-03	7.599680430387891926e-04	9.775871493877960009e-04	4.989490967279902080e-03	4.030132826238442753e-04	1.218180347294453526e-03	1.673888956005414701e-03	1.039857988478569981e-03	1.523180312497215614e-04
1.230000000000000071e+01	1.751584655291411614e-04	1.288900266923595148e-03	6.806035934588008755e-04	8.665353370374635680e-04	4.853380735349344804e-03	3.468132977039566078e-04	1.160490319483543920e-03	1.351600314643991094e-03	1.033535705081687619e-03	1.632472242388695153e-04
1.233333333333333393e+01	1.784630489860411235e-04	1.171551537848159082e-03	5.824666337604140652e-04	7.364894328480629500e-04	4.679715651572293605e-03	3.298957669059159677e-04	1.070457474571036684e-03	1.060307346120145048e-03	1.032781942582235981e-03	1.620826869470843375e-04
1.236666666666666714e+01	1.775863054219844464e-04	9.833014885737350816e-04	4.422697843196589872e-04	5.292410017424278813e-04	4.356501497613818677e-03	4.179457934209049015e-04	8.788445270370825319e-04	8.034635055363806896e-04	1.041684558905018806e-03	1.328251491541424499e-04
1.240000000000000036e+01	1.707540353658265717e-04	6.286038106186541633e-04	2.215380833186423963e-04	1.460460313282894540e-04	3.731457937720523716e-03	7.327518596531034951e-04	4.562685999951415316e-04	5.918874106165856889e-04	1.090952495398344593e-03	5.264075515958670893e-05
1.243333333333333357e+01	1.606629022676158737e-04	2.200629443149974555e-05	1.039650992556320183e-04	4.970654106486015883e-04	2.751596195584832000e-03	1.427134902689523649e-03	3.352779459406745677e-04	4.835198004789801013e-04	1.252865392250605402e-03	9.676765610496697724e-05
1.246666666666666679e+01	1.596479756981701104e-04	9.092051795784764990e-04	5.559085541269124641e-04	1.487938322904420931e-03	1.550086609920853838e-03	2.729769522235451443e-03	1.652424434217805802e-03	5.869866025453720571e-04	1.678591560071111561e-03	3.341558914654297295e-04
1.250000000000000000e+01	1.795759409972581019e-04	2.393609701635819424e-03	1.235863397777862320e-03	3.082878259940195504e-03	5.334709477638453101e-05	5.111326427148644817e-03	3.891200139516824783e-03	1.049035530490154220e-03	2.598362365881457837e-03	7.205334534761695733e-04
1.253333333333333321e+01	2.051291400236566174e-04	4.279895491511764155e-03	2.066308506374599143e-03	5.094549350365331665e-03	1.823440880548545277e-03	8.306485311217099571e-03	6.861120867708764282e-03	1.856614719971966948e-03	3.847622079381431744e-03	1.214987658736607200e-03
1.256666666666666643e+01	2.095198095197596815e-04	5.337557659630853997e-03	2.537984647447184480e-03	6.296982450675529461e-03	3.112610765032614545e-03	1.032064623779592460e-02	8.685293355680131361e-03	2.443108677311711750e-03	4.546252193897765657e-03	1.521231778759378223e-03
1.259999999999999964e+01	1.912071406756972881e-04	4.704709813370460021e-03	2.348015226709342009e-03	5.918842004853758568e-03	2.877047550027134713e-03	9.729027343967435598e-03	7.938899496300158218e-03	2.195699181785182134e-03	4.114650186355463257e-03	1.444733498704144515e-03
1.263333333333333286e+01	1.690789936387369604e-04	3.062026588321260442e-03	1.807650264236067327e-03	4.637459490874694217e-03	1.571866615742654235e-03	7.522840072725256629e-03	5.566584874779845205e-03	1.298421027899647560e-03	3.018322817360014239e-03	1.145840877743861284e-03
1.266666666666666607e+01	1.549740553916371564e-04	1.452811748766197082e-03	1.329257756301935713e-03	3.398694270835755579e-03	1.532620665747366198e-04	5.268031628053847920e-03	3.143871599314322033e-03	2.734567071893514501e-04	1.942517790706952763e-03	8.562209826714569944e-04
1.269999999999999929e+01	1.481978174861519097e-04	4.854973733836257118e-04	1.113464792723489706e-03	2.683898005752873104e-03	7.111810477345367754e-04	3.792265190132368576e-03	1.587088137492026615e-03	5.495953172857495931e-04	1.238600488724319769e-03	6.934748844692941588e-04
1.273333333333333250e+01	1.510381745797309203e-04	4.478463901714055005e-04	1.251460989086639226e-03	2.759945788232504634e-03	7.106810469063514239e-04	3.572882296601983306e-03	1.378757581612715440e-03	1.009193696401287140e-03	1.096390087651103211e-03	7.223783212116284503e-04
1.276666666666666750e+01	1.727137740158057519e-04	1.410088944508069075e-03	1.804631066490711708e-03	3.792319430270032002e-03	1.439990182538548500e-04	4.916055312403799782e-03	2.719401642208379120e-03	1.061182429983978251e-03	1.635404335932304568e-03	9.875332895659956044e-04
1.280000000000000071e+01	2.098909742902177694e-04	3.375799205745229088e-03	2.714442816227655413e-03	5.645260763307392154e-03	1.812822833483510032e-03	7.782744333237609675e-03	5.658171947839322688e-03	4.960589506300359117e-04	2.900210358789834068e-03	1.457153993090514865e-03
1.283333333333333393e+01	2.389197254762960153e-04	5.613527593643677718e-03	3.537769760102764654e-03	7.381451236291144448e-03	3.668257875100850145e-03	1.091373884541429161e-02	9.093313225058392499e-03	7.390562849544699388e-04	4.429660059225235154e-03	1.890583547944467294e-03
1.286666666666666714e+01	2.412000931703743101e-04	6.631167267947000836e-03	3.702785340884706851e-03	7.803381533333661815e-03	4.436506715320560380e-03	1.216708127363040105e-02	1.070835749450406438e-02	1.833058113893901945e-03	5.214773923007114988e-03	1.977413537182076513e-03
1.290000000000000036e+01	2.226181562006634355e-04	5.783307985328105250e-03	3.131431006472395161e-03	6.737074043577294565e-03	3.586106529132328594e-03	1.076870168396768315e-02	9.438888636769655546e-03	1.919133092158158442e-03	4.754619038614414477e-03	1.673170565335903390e-03
1.293333333333333357e+01	2.019994075940758835e-04	3.900749654118023865e-03	2.245565821820039686e-03	5.031993909364588201e-03	1.803824638108773816e-03	8.002693013457996829e-03	6.545310105961934903e-03	1.192683372502852069e-03	3.589109430563673306e-03	1.203845593723131468e-03
1.296666666666666679e+01	1.903476064902131658e-04	2.008716484557024080e-03	1.411253918921834575e-03	3.433365680113743389e-03	7.804767958743738369e-05	5.319990563886168797e-03	3.635713403548951252e-03	3.471414854757769045e-04	2.439801772952455636e-03	7.682294642443962280e-04
1.300000000000000000e+01	1.857986718413443699e-04	5.665371980955376816e-04	7.376334827786075812e-04	2.168420604366237073e-03	1.634100007280743158e-03	3.279856822527607921e-03	1.427392975545225748e-03	2.041786353902226233e-04	1.611264602549141280e-03	4.268054771323102144e-04
1.303333333333333321e+01	1.836821096051620579e-04	3.064228670813778769e-04	2.411377851095571111e-04	1.270810924589236158e-03	2.679995648166606445e-03	1.968561246602996452e-03	9.275581796834103882e-05	3.774653025092517575e-04	1.149118858916324971e-03	1.831287497256857074e-04
1.306666666666666643e+01	1.830961607772895903e-04	7.082761960910233896e-04	1.007109578690329281e-04	6.859030263060994113e-04	3.272922151918320529e-03	1.232045914494916614e-03	5.320134836361343047e-04	2.970112466507225982e-04	9.756718803438598799e-04	1.368213441663535788e-05
1.309999999999999964e+01	1.850090064109894458e-04	8.433330387715190198e-04	3.417866389989844870e-04	2.862720488149692239e-04	3.623488506436535733e-03	8.020582951697751480e-04	7.691063595670685890e-04	1.234004371795853299e-04	9.673957696401349520e-04	1.187494124017623277e-04
1.313333333333333286e+01	1.899467451237940737e-04	8.787910564208656697e-04	5.284394489414988988e-04	3.386145027198180928e-05	3.910606787556766828e-03	4.789851871917697032e-04	8.750332703012695355e-04	4.411581600108975104e-05	1.026624893839648634e-03	2.382614849363969749e-04
1.316666666666666607e+01	1.974594208420247024e-04	9.005903469662358482e-04	6.797681719770832642e-04	3.105983003866135154e-04	4.204477253018400369e-03	1.859044092491778414e-04	9.738914760867799746e-04	1.554124595141731676e-04	1.096193156731375138e-03	3.479409044152075264e-04
1.319999999999999929e+01	2.057934422090022038e-04	9.326431073124626624e-04	7.907720203705845838e-04	5.285887254096572306e-04	4.478721344089235147e-03	7.705004459813317248e-05	1.093118464067572475e-03	1.797912818687790230e-04	1.142707238962832779e-03	4.374887221678201558e-04
1.323333333333333250e+01	2.125150046718977774e-04	9.673078829963726753e-04	8.470747355025165992e-04	6.591982754832711230e-04	4.666698740494823819e-03	2.836666613188908344e-04	1.212785920971990155e-03	1.049394895154078292e-04	1.148259957286416801e-03	4.942038166824815407e-04
1.326666666666666750e+01	2.163479681290718989e-04	9.923238444849340548e-04	8.464594095444016820e-04	6.970357236469339711e-04	4.736795239957444781e-03	4.171116494916308993e-04	1.306647014915174538e-03	4.882884606709756071e-05	1.115544098521801825e-03	5.149388726679872928e-04
1.330000000000000071e+01	2.177768577370529164e-04	1.004625712654643507e-03	8.073755074475601418e-04	6.706767223839659462e-04	4.717584089058986241e-03	4.861370825549544473e-04	1.365438979773379684e-03	2.345549000401348600e-04	1.063446651712632003e-03	5.097629815664864866e-04
1.333333333333333393e+01	2.177827985634808272e-04	1.008712578430697370e-03	7.561757753446605350e-04	6.209751629224561894e-04	4.657935442121621632e-03	5.164294788720577827e-04	1.396386883887905687e-03	4.071529753419292179e-04	1.009961446410338141e-03	4.936608736103081582e-04
1.336666666666666714e+01	2.168668167506522385e-04	1.009620329230005156e-03	7.116247772813058363e-04	5.769070494005934090e-04	4.588913203453065179e-03	5.322990156850782029e-04	1.411155049438741170e-03	5.429619418438664689e-04	9.628692385187406604e-04	4.775002854888940867e-04
1.340000000000000036e+01	2.151428488968093000e-04	1.009185906548247611e-03	6.798607809596755218e-04	5.487368883705888694e-04	4.519653633139280799e-03	5.461202101958031281e-04	1.417019294089807459e-03	6.386987505182292052e-04	9.227938880157552076e-04	4.654253330920387569e-04
1.343333333333333357e+01	2.126127753853879936e-04	1.006086082995805110e-03	6.580881847861231758e-04	5.341451865294900717e-04	4.447658727803030683e-03	5.587787162128560669e-04	1.414865131506272628e-03	7.000568011598303246e-04	8.885476515538755790e-04	4.567669899675806189e-04
1.346666666666666679e+01	2.092015335305562199e-04	9.982648298001381166e-04	6.412681383775129668e-04	5.274328955338056278e-04	4.367598406391484146e-03	5.664052494434809217e-04	1.402802073065811516e-03	7.319854279340448546e-04	8.588737216904284615e-04	4.491141792046717419e-04
1.350000000000000000e+01	2.046599496440933087e-04	9.850450489562506597e-04	6.264330418334897134e-04	5.253242051943211432e-04	4.274865989708892186e-03	5.655943278284931855e-04	1.379804423020022973e-03	7.337289355462739198e-04	8.321228770936039357e-04	4.402316136460321752e-04
1.353333333333333321e+01	1.986026649082469578e-04	9.672351474142976656e-04	6.129420565993826250e-04	5.276909654181117029e-04	4.166477746121886525e-03	5.534492648237818472e-04	1.345582125551286279e-03	6.982076854489342168e-04	8.068868105261485166e-04	4.284301260273714164e-04
1.356666666666666643e+01	1.909751890333350670e-04	9.466807728647768250e-04	6.013136558474620804e-04	5.349482927639829122e-04	4.045094865309372713e-03	5.266288898759399848e-04	1.300274271173526910e-03	6.191384979273289058e-04	7.836782551292466141e-04	4.128215002860378675e-04
1.359999999999999964e+01	1.826168536613329756e-04	9.248731746841455052e-04	5.921538365274993908e-04	5.438989880943103815e-04	3.921635371430087780e-03	4.821836647865766594e-04	1.244902909242343730e-03	5.039454170482091187e-04	7.655417189687905438e-04	3.937116880640046290e-04
1.363333333333333286e+01	1.748599951945011899e-04	8.953861642583536319e-04	5.814709026027486743e-04	5.389842454120657251e-04	3.796613358917555296e-03	4.118767817454281415e-04	1.172943536746833037e-03	3.804354281292748560e-04	7.561786397935853351e-04	3.702598608660241978e-04
1.366666666666666607e+01	1.682595160719241030e-04	8.247523961571771520e-04	5.464102790439040805e-04	4.753614115768873627e-04	3.619337010920875130e-03	2.786218139365804623e-04	1.041885189755659092e-03	2.889594123319540989e-04	7.613359968045688196e-04	3.326907236124036814e-04
1.369999999999999929e+01	1.620731707467973077e-04	6.324258162459780791e-04	4.280270827412807188e-04	2.680764671550149342e-04	3.269279671336196205e-03	1.354157378389942316e-05	7.391632780050105432e-04	2.577523385766048846e-04	8.005393864832570329e-04	2.534295176820352625e-04
1.373333333333333250e+01	1.558236677209233684e-04	2.038045333139545782e-04	1.391857184853605113e-04	1.715410765392314852e-04	2.626231848013459071e-03	6.039303413294854275e-04	9.503943882218884149e-05	2.636405303204868958e-04	9.220362640400740859e-04	9.133276125813115690e-05
1.376666666666666750e+01	1.532440294017972931e-04	5.553232621917284341e-04	3.935169141007851417e-04	8.670759557749492313e-04	1.715132430661353222e-03	1.603954152372571692e-03	1.038467474284089165e-03	2.230885454982722068e-04	1.207494658926857667e-03	1.865991875144765958e-04
1.380000000000000071e+01	1.662947860147866684e-04	1.778788427546664419e-03	1.273703610566799321e-03	1.851326516174347766e-03	6.809962593823099116e-04	3.186816502327873609e-03	2.871992437780036475e-03	3.965119944381311916e-05	1.807789631868521882e-03	6.265636918480271215e-04
1.383333333333333393e+01	2.071246790290054050e-04	3.782875980030841849e-03	2.751960594556472541e-03	3.255156652155644093e-03	4.766665199314468475e-04	5.703027477774038484e-03	5.864837687629537860e-03	4.052575067655784071e-04	2.942294464749859936e-03	1.343209969886819885e-03
1.386666666666666714e+01	2.682164020155711637e-04	6.457815815909966756e-03	4.782164018371608261e-03	4.780393089973608393e-03	1.596569865908289022e-03	8.815816900131319064e-03	9.767118834225468199e-03	1.160154586200190215e-03	4.499905675480721061e-03	2.305494095043304336e-03
1.390000000000000036e+01	3.334632595902578068e-04	8.841222495694217587e-03	6.590948351429410865e-03	5.610717562239971035e-03	2.004535096878167812e-03	1.120391799561810259e-02	1.299190550507305607e-02	1.935169908744081109e-03	5.877872537961502733e-03	3.170558007976991433e-03
1.393333333333333357e+01	4.105730082653214928e-04	1.033947490799733311e-02	7.394648440371912740e-03	5.369907881867419519e-03	1.247803093492124218e-03	1.221682550224356852e-02	1.449840600204552535e-02	2.375740422753011734e-03	6.725742625375161210e-03	3.673071579110326508e-03
1.396666666666666679e+01	5.327591361774557588e-04	1.143548902581521809e-02	6.940034093820162016e-03	4.318448307889796028e-03	5.548945646742466011e-04	1.249734044264489904e-02	1.489733193473780082e-02	2.535072457170303543e-03	7.355710939967162812e-03	3.846004934269333861e-03
1.400000000000000000e+01	7.291157290835195920e-04	1.294683166628114203e-02	5.273377260848768899e-03	2.802886426994580411e-03	3.078121929323792902e-03	1.296366062020819394e-02	1.544085276060993585e-02	2.831616878241878001e-03	8.332315794100023446e-03	3.802337644465004184e-03
1.403333333333333321e+01	9.896987084033761171e-04	1.513762600841876346e-02	2.650874842100621118e-03	9.759724494573173651e-04	6.014338592216520764e-03	1.392040524909026605e-02	1.684942209919379832e-02	3.759331577574251317e-03	9.960789117012879695e-03	3.558630468003043997e-03
1.406666666666666643e+01	1.251988847565100238e-03	1.735928317860254907e-02	4.123522328014210970e-04	1.183165020075969227e-03	9.096681227559027735e-03	1.481963769260481560e-02	1.872971813165597715e-02	5.564062242240435871e-03	1.198894279486758044e-02	3.042196582432762225e-03
1.409999999999999964e+01	1.441966992002610736e-03	1.882378652304849895e-02	3.298754448843071313e-03	3.683781517160909704e-03	1.202965283945617130e-02	1.502237551563336167e-02	2.032936397909816326e-02	8.325164046151233357e-03	1.395514178587824172e-02	2.247891671903305688e-03
1.413333333333333286e+01	1.533078179842621049e-03	1.983592797417180892e-02	5.625360872109324249e-03	6.442998486500311518e-03	1.445056332779140473e-02	1.487670669951991938e-02	2.207534770152855264e-02	1.266369483808007200e-02	1.600324339986425315e-02	1.325310075098439736e-03
1.416666666666666607e+01	1.543062023107243108e-03	2.148184303053022812e-02	7.376517872073526209e-03	9.335959652273148265e-03	1.601284077011715448e-02	1.542278882477186690e-02	2.531899740130146015e-02	1.958799538708359822e-02	1.879310116044072970e-02	4.459537174104740353e-04
1.419999999999999929e+01	1.493265517235587824e-03	2.414442618061983514e-02	8.711999009067916341e-03	1.213391069814060731e-02	1.653805689186381433e-02	1.713995118841065562e-02	3.044545509907119890e-02	2.904767715739019207e-02	2.250317962134966779e-02	3.456328850290703888e-04
1.423333333333333250e+01	1.376490134894302070e-03	2.656314942701450826e-02	9.600264572448138217e-03	1.419635819136104600e-02	1.585249696437935826e-02	1.921830154161540197e-02	3.555385877163583924e-02	3.856184894846775846e-02	2.599007389328068796e-02	1.089762092398779796e-03
1.426666666666666750e+01	1.175207806359503202e-03	2.643107561665184249e-02	9.626935374125339742e-03	1.436237182280010807e-02	1.370552078826712920e-02	1.995041406406849668e-02	3.704883003251480122e-02	4.325776156872891687e-02	2.694924445853999484e-02	1.686117995008932233e-03
1.430000000000000071e+01	9.326248918067443988e-04	2.338507340951779742e-02	8.726703171761723485e-03	1.238815023615351917e-02	1.052141861697390712e-02	1.884857123020949876e-02	3.395893751287277357e-02	4.115491847172082773e-02	2.472867489801177862e-02	1.971804540894264018e-03
1.433333333333333393e+01	7.174647628660596162e-04	1.972150993319150489e-02	7.640560942788090885e-03	9.624725249618472367e-03	7.220252305777366021e-03	1.739665375016799520e-02	2.952379756150699114e-02	3.635991470112121676e-02	2.151620480707392563e-02	2.037235993617780589e-03
1.436666666666666714e+01	5.472312249578679998e-04	1.716702338817667831e-02	7.122099421880957910e-03	7.332000796773161314e-03	4.287033936099186870e-03	1.680753488418957817e-02	2.646271324885412710e-02	3.314232153546253085e-02	1.920003294661484436e-02	2.095533761249684501e-03
1.440000000000000036e+01	4.043172014273909462e-04	1.580299332871179865e-02	7.364328015036297574e-03	5.928524506556292692e-03	1.836124213060257330e-03	1.711885610404255756e-02	2.506412333149472468e-02	3.261545386105253047e-02	1.803695836225904792e-02	2.230909831012357555e-03
1.443333333333333357e+01	2.663976132121741039e-04	1.500417513285316404e-02	7.882176614126214578e-03	5.306472340048058733e-03	1.072999632693998501e-04	1.781631877050048052e-02	2.448778512246664596e-02	3.386010434571435496e-02	1.741819772091827978e-02	2.296333420826210045e-03
1.446666666666666679e+01	1.164925462260879156e-04	1.431921847795513021e-02	7.777173590646052105e-03	5.206924706555615158e-03	1.571632445566487893e-03	1.847958856156695778e-02	2.409701088854086792e-02	3.564251570521486528e-02	1.671760812754324865e-02	1.979453508491077311e-03
1.450000000000000000e+01	5.323318543160459080e-05	1.396631228184609837e-02	6.576736950974267776e-03	5.557631021547651193e-03	2.695450954293466140e-03	1.930503844399926450e-02	2.429482325541097720e-02	3.810214899029214924e-02	1.603547813064886557e-02	1.125302753135827907e-03
1.453333333333333321e+01	2.387169807002218326e-04	1.420722936795991258e-02	4.652928777308781329e-03	6.349581064127079490e-03	3.659191053495923843e-03	2.051624752027795401e-02	2.556583474755754620e-02	4.186579667039858760e-02	1.581022618970344754e-02	1.762667461428204309e-05
1.456666666666666643e+01	3.917296813208705469e-04	1.445490058213689220e-02	3.029165651280262689e-03	7.120067513233005463e-03	4.380403243158942361e-03	2.126855023554122953e-02	2.683326763014517655e-02	4.519913529299280502e-02	1.587276048160882885e-02	7.806901405435868677e-04
1.459999999999999964e+01	9.425550579970965771e-04	1.088570010429522512e-02	2.732373637562103118e-03	1.613528084736829196e-02	6.326448150967219118e-04	2.284553937563874731e-02	2.593630916302553172e-02	6.219876822274125749e-02	1.429979082316834745e-02	3.161630727062650879e-03
1.463333333333333286e+01	1.003316395060440715e-03	1.073697954405524249e-02	2.587898870257715218e-03	1.555560471480121366e-02	1.831367363071072750e-03	2.234676786557518793e-02	2.625837920976654971e-02	6.238875044695699895e-02	1.447978478192374178e-02	2.706992194631413062e-03
1.466666666666666607e+01	1.013279567056790155e-03	9.955502048169135101e-03	2.451844487240798821e-03	1.433565174624516422e-02	2.766844416378590535e-03	2.090127009661975691e-02	2.485395584927031082e-02	5.936822389117504817e-02	1.359896187462009652e-02	2.347964408083933526e-03
1.469999999999999929e+01	9.886104007961189592e-04	8.858811617487806836e-03	2.075747935956992214e-03	1.298225923970152546e-02	3.215497247495113699e-03	1.876313545313932837e-02	2.227813442960617507e-02	5.446579163586585948e-02	1.207697797877806990e-02	2.144669864253140497e-03
1.473333333333333250e+01	9.577099832392002923e-04	8.044651796669131591e-03	1.266674857569051980e-03	1.187658791700277848e-02	3.347963181865773984e-03	1.647307303653119254e-02	1.950812308204850909e-02	4.945187244816550559e-02	1.049433719549574921e-02	2.159350216824711816e-03
1.476666666666666750e+01	9.805523816681181032e-04	8.268673265744092352e-03	4.340658180581114710e-05	1.160604133141670928e-02	3.594375368486646492e-03	1.493780467047496271e-02	1.789483990630995683e-02	4.725108613274501407e-02	9.596323736664450280e-03	2.488973503649906729e-03
1.480000000000000071e+01	1.102543223021136814e-03	9.966793768082760421e-03	2.011477877392394212e-03	1.259777339672329272e-02	4.204443106918801486e-03	1.437027832103842002e-02	1.796443419280878070e-02	4.950219470932649274e-02	9.729104648794952362e-03	3.175872344410522827e-03
1.483333333333333393e+01	1.282686789633677568e-03	1.271303383284699308e-02	4.661757448187869510e-03	1.447707490126718538e-02	4.880155659099065860e-03	1.373418365112814322e-02	1.871513734570671300e-02	5.406359042893467415e-02	1.047232971016691903e-02	4.005381702826099101e-03
1.486666666666666714e+01	1.438784063789105535e-03	1.548632132073400787e-02	7.505026957349457233e-03	1.647735547155005850e-02	5.137921495472936272e-03	1.232188160035260251e-02	1.910689426270743493e-02	5.788366648961595917e-02	1.127029732993243757e-02	4.644884268363872089e-03
1.490000000000000036e+01	1.528649300816935794e-03	1.749653243115596724e-02	9.954306297040941762e-03	1.800269277126849421e-02	4.927024408182312069e-03	1.060586990344827667e-02	1.912118676068282064e-02	5.982515342814243020e-02	1.191460673623191344e-02	4.958374965041651393e-03
1.493333333333333357e+01	1.547600432668945914e-03	1.831503820952574621e-02	1.157125015723937771e-02	1.867042894052273541e-02	4.505906013533226250e-03	9.318016347218441645e-03	1.907730737352596184e-02	5.991337928942074703e-02	1.236574311721157921e-02	4.925415540293930951e-03
1.496666666666666679e+01	1.485707809321467655e-03	1.764335549794125713e-02	1.196407745355530620e-02	1.808479261254600928e-02	4.083825652689400919e-03	8.646621758138607616e-03	1.876416462781830413e-02	5.761282894580568859e-02	1.241843184961164553e-02	4.496624500981206453e-03
1.500000000000000000e+01	1.336904217993525011e-03	1.562081299739864065e-02	1.106686994646656833e-02	1.596369777848384228e-02	3.887696548774390026e-03	8.403570308019558607e-03	1.770768708465626437e-02	5.219657279274237532e-02	1.179940277735408959e-02	3.734712190603424378e-03
1.503333333333333321e+01	1.127648145751240479e-03	1.290213485694898486e-02	9.342121668928988695e-03	1.254538382857194739e-02	4.119413406489308947e-03	8.424891126337248279e-03	1.584142420350185057e-02	4.411245334405625856e-02	1.047670803029102961e-02	2.891152255234618728e-03
1.506666666666666643e+01	9.163992856922360689e-04	1.022293461346287548e-02	7.486284271631275800e-03	8.766358120069693907e-03	4.684973889878634584e-03	8.671367968168254906e-03	1.366049503853238901e-02	3.544366256307309587e-02	8.798860913972327003e-03	2.234855633675677036e-03
1.509999999999999964e+01	7.612050592598768864e-04	8.043633681965861940e-03	6.024735166434499675e-03	5.660537114546371727e-03	5.337743035260036906e-03	9.209351790084028752e-03	1.181978049745315701e-02	2.859788390462614932e-02	7.251121043268833957e-03	1.902953012773399939e-03
1.513333333333333286e+01	6.823536007550694065e-04	6.360059129608282812e-03	5.061151194483990388e-03	3.581100366794734164e-03	5.957906030544052323e-03	1.004518205304278169e-02	1.051265005859849423e-02	2.435718969821036584e-02	5.949628308249594461e-03	1.914699132699265380e-03
1.516666666666666607e+01	6.750213904479703290e-04	4.966745929218308042e-03	4.377860823027838501e-03	2.359884773355432671e-03	6.623354262349705028e-03	1.106731952245854425e-02	9.562686931439500979e-03	2.228714092948374734e-02	4.709596318379315888e-03	2.222021242304719063e-03
1.519999999999999929e+01	7.299640900000824119e-04	3.732194489494180742e-03	3.578523502025475565e-03	1.622306034122354473e-03	7.634084961785069304e-03	1.231957640621369338e-02	8.862318392328531746e-03	2.191788371148256642e-02	3.470172232174650265e-03	2.659922651288709923e-03
1.523333333333333250e+01	8.186038209120873261e-04	2.486455972525713869e-03	2.215650140562574599e-03	9.819921388775636369e-04	9.080794822772500843e-03	1.381201761965795104e-02	8.249503563390589433e-03	2.258208712447439676e-02	2.331872509716726317e-03	2.931650535700775894e-03
1.526666666666666750e+01	8.908830822718317912e-04	1.129284481401087977e-03	2.008298673005063674e-04	3.079675696340752346e-04	1.050626295943228941e-02	1.518522854836696148e-02	7.488040338792190109e-03	2.328813038503750599e-02	1.443593099039002436e-03	2.796982431032595841e-03
1.530000000000000071e+01	9.040442191817609635e-04	1.408851963799878366e-04	1.982597526858105759e-03	3.100894460459307600e-04	1.130788670420359958e-02	1.596082437115072319e-02	6.562626870325613884e-03	2.317667031312008880e-02	9.167378415323099161e-04	2.286685093080548584e-03
1.533333333333333393e+01	8.499053554022168539e-04	1.011015053328383900e-03	3.696484344914307500e-03	7.809411259319350759e-04	1.128399931949661088e-02	1.599442484089684188e-02	5.692569514854680345e-03	2.197847433254870864e-02	7.410898623133935475e-04	1.650287541575897691e-03
1.536666666666666714e+01	7.584404634388524887e-04	1.458204731151419844e-03	4.699025261629097630e-03	1.042567560060350847e-03	1.067419161463897988e-02	1.560097981273962132e-02	5.060995847793819946e-03	2.021039641864594283e-02	7.981691231115877047e-04	1.115571202986516798e-03
1.540000000000000036e+01	6.733491202762437785e-04	1.768971973699487400e-03	5.193504006209548329e-03	1.038252274880840454e-03	9.862789626763762696e-03	1.528966633845174790e-02	4.696282385462960569e-03	1.877489238137711527e-02	9.569446125931334920e-04	7.591087561687735220e-04
1.543333333333333357e+01	6.190025555895551637e-04	2.166494284316471553e-03	5.394455500198672669e-03	7.552952037551695407e-04	9.070472638210860458e-03	1.526526757787965462e-02	4.540447126993595733e-03	1.813329301266196000e-02	1.123815551771866709e-03	5.709153983185918328e-04
1.546666666666666679e+01	5.961162876998125915e-04	2.576017463429555471e-03	5.247392478417663153e-03	2.044488975165950932e-04	8.289562862310802943e-03	1.523563518893196120e-02	4.520585563881423900e-03	1.813679748014046175e-02	1.245404457478168714e-03	5.440501097732237381e-04
1.550000000000000000e+01	5.924632140024285124e-04	2.732545886122593557e-03	4.555613782138112113e-03	6.962079565156790648e-04	7.296806374887309862e-03	1.463302885868125215e-02	4.535859988458647990e-03	1.847159296428091402e-02	1.360278585962344973e-03	6.471299839742890693e-04
1.553333333333333321e+01	5.892841431569680825e-04	2.408496234050912753e-03	3.235814921218969648e-03	2.042632263751865355e-03	5.818372643302420488e-03	1.304536135125560978e-02	4.476951230482072511e-03	1.889423758483655541e-02	1.613796462371005222e-03	7.758887253036330939e-04
1.556666666666666643e+01	5.748641892040582541e-04	1.448930498179085407e-03	1.455068625714541278e-03	3.575554843938378267e-03	4.068508916396842284e-03	1.065234185631993083e-02	4.387951490165420583e-03	1.919719676986741258e-02	2.132816497497715819e-03	8.240492459570951693e-04
1.559999999999999964e+01	5.508797993513236263e-04	2.725133113397138276e-04	4.352105752735647352e-04	4.676464806751159768e-03	2.788330086585200270e-03	8.011410579095556289e-03	4.406954240968304591e-03	1.910417855359610589e-02	2.880274368781294073e-03	7.585590146598908271e-04
1.563333333333333286e+01	5.228105716514479294e-04	2.659331169304650182e-03	2.010598451896259287e-03	4.903962366745557092e-03	2.508145753105245519e-03	5.454460462653642344e-03	4.432944831569195741e-03	1.829968538560256333e-02	3.620376602814495606e-03	5.941511067519123336e-04
1.566666666666666607e+01	5.022287125119004629e-04	5.203311129724302007e-03	2.928136143614700881e-03	4.511732422828665379e-03	3.034273457867664014e-03	3.044783762274864015e-03	4.158502060860389329e-03	1.701949997239789181e-02	4.093759785430122616e-03	3.726138713758250028e-04
1.569999999999999929e+01	5.059886573425893992e-04	7.340226316143386685e-03	3.094299500998145755e-03	4.207012687011877500e-03	3.784991018128263350e-03	7.584319367514985848e-04	3.428503865079313585e-03	1.606645380045226140e-02	4.233356510345329116e-03	1.505056407120815851e-04
1.573333333333333250e+01	5.280662674043628624e-04	8.408590535208338226e-03	2.365369275453101713e-03	4.385649709683665277e-03	4.231226817707122757e-03	1.348314408462013758e-03	2.231546221204804958e-03	1.559237593619420929e-02	3.952070283851974279e-03	2.396973221979817133e-05
1.576666666666666750e+01	5.422432342241518795e-04	7.603247199013893516e-03	5.116985224141777731e-04	5.039437423946971188e-03	4.012214378382960439e-03	2.828020412610733007e-03	8.065391874264509842e-04	1.522799074063586888e-02	3.158485270884910361e-03	1.062323786682085603e-04
1.580000000000000071e+01	5.405696592793162196e-04	4.899986698408266388e-03	2.431041873427987159e-03	6.128974588037953107e-03	3.156040819531451529e-03	3.303667442657514091e-03	3.790234016857038841e-04	1.518449866132071460e-02	2.084607450805517955e-03	1.144727117656914409e-04
1.583333333333333393e+01	5.221174883218671027e-04	9.809109173809541730e-04	6.123407732789931147e-03	7.529536793510325024e-03	1.853039734766187465e-03	2.878023237787700941e-03	1.051711014347342203e-03	1.565839229542448363e-02	1.062992453076676671e-03	1.501183333618538566e-04
1.586666666666666714e+01	4.912996360666814760e-04	2.877772987369507564e-03	9.654853633394052184e-03	8.850990511710345524e-03	4.647176498906066783e-04	2.034740776427507516e-03	1.219130127270214459e-03	1.643549547473823619e-02	3.596170197517929842e-04	2.969590133485137148e-04
1.590000000000000036e+01	4.713845514048301466e-04	5.509070289585908664e-03	1.212002036745332169e-02	9.749515974229648607e-03	5.080723695727486352e-04	1.329811430113788523e-03	1.131755648057963760e-03	1.731290223838384545e-02	1.040813924051415786e-05	5.091539665423571457e-04
1.593333333333333357e+01	4.783579009447204130e-04	6.849617942188125815e-03	1.346325690515668555e-02	1.020260887739419566e-02	8.805214164658656945e-04	9.358770407956210026e-04	1.041495407074192201e-03	1.820542133900333870e-02	1.757362293661718204e-04	6.866363414234710012e-04
1.596666666666666679e+01	5.045664191162459612e-04	7.464107008988036217e-03	1.421177724215418915e-02	1.040778506794863556e-02	8.642509529340225991e-04	7.558807690993706767e-04	1.024718168171043697e-03	1.910120784823594875e-02	3.224216950896660367e-04	8.263543198569808096e-04
1.600000000000000000e+01	5.284801456273541514e-04	7.755651313754022454e-03	1.482530822032202336e-02	1.054801488867945607e-02	7.924669855664241789e-04	7.155846518816597751e-04	1.032741597333456567e-03	1.994978581284779368e-02	3.770317276227515496e-04	1.017433180861244913e-03
1.603333333333333499e+01	5.288627876986214506e-04	7.821519796455797882e-03	1.544713400651386535e-02	1.068388178312703989e-02	9.115394465083189813e-04	8.078542452759304195e-04	9.865035879919542908e-04	2.059512310405708924e-02	2.229106749681246781e-04	1.341501373179085875e-03
1.606666666666666643e+01	4.959517841533529368e-04	7.649638867214732588e-03	1.600618880719437143e-02	1.078800969006322302e-02	1.302020955252784296e-03	1.018069488397880867e-03	8.367438078003058485e-04	2.087311028152335352e-02	1.887028245367947273e-04	1.804623674668698720e-03
1.610000000000000142e+01	4.351543096212495795e-04	7.269905710013483888e-03	1.640544465012009831e-02	1.082478790015599206e-02	1.896105192445039648e-03	1.297715779328793406e-03	5.893899918075339462e-04	2.075161028734728852e-02	7.979872553671081038e-04	2.344475456931138704e-03
1.613333333333333286e+01	3.602537157535403616e-04	6.767229057519054229e-03	1.662816341820815350e-02	1.079101624681740729e-02	2.566540536103260710e-03	1.591662037381061118e-03	2.891960732766212351e-04	2.034033362683310836e-02	1.491505300345463952e-03	2.886373650956615237e-03
1.616666666666666785e+01	2.836271556154341131e-04	6.222901463085935350e-03	1.671715357245258382e-02	1.070291594648457162e-02	3.210475114029740472e-03	1.867155338973367504e-03	1.510393300759050935e-05	1.978195317771936496e-02	2.173491700526860530e-03	3.383430056621342802e-03
1.619999999999999929e+01	2.119789582856526622e-04	5.684291591286712471e-03	1.671634734548968146e-02	1.057345201033071252e-02	3.776725474986091999e-03	2.112441210654943200e-03	2.930661019190465826e-04	1.916733160861216687e-02	2.791501495921564283e-03	3.817503165059086493e-03
1.623333333333333428e+01	1.475829712364100062e-04	5.170847317693485351e-03	1.664465394461999564e-02	1.040682316548470140e-02	4.250891378358973190e-03	2.324110930642572445e-03	5.338416026308137000e-04	1.853040510326735626e-02	3.326270957508111088e-03	4.184530862186286448e-03
1.626666666666666572e+01	9.079374782695174054e-05	4.689584088236052259e-03	1.650324338739206018e-02	1.020366741208054810e-02	4.633908794243780070e-03	2.499415668520220141e-03	7.382675023519685333e-04	1.787906903595099309e-02	3.775254174610245990e-03	4.484894406815648563e-03
1.630000000000000071e+01	4.148285743578669242e-05	4.243633032776301765e-03	1.628988609436951215e-02	9.965205544040584701e-03	4.930091430490914778e-03	2.635469787060472444e-03	9.110982151015638904e-04	1.721703347526429978e-02	4.142061253779766132e-03	4.720537870330315973e-03
1.633333333333333215e+01	6.408618242342994594e-07	3.834644397624159626e-03	1.600782904956475627e-02	9.694573339881733601e-03	5.144712879612421165e-03	2.731109169322962129e-03	1.056597387246756411e-03	1.654936342365347091e-02	4.432092893588152581e-03	4.895000743100380754e-03
1.636666666666666714e+01	3.611210351979813032e-05	3.462073961597626152e-03	1.566682352630571415e-02	9.395958831413428816e-03	5.284277432933337168e-03	2.787864509923191486e-03	1.177996470512403075e-03	1.588057821983434800e-02	4.652071895387218173e-03	5.013749364169572606e-03
1.639999999999999858e+01	6.559143454900672550e-05	3.121265871194509565e-03	1.527675149710868395e-02	9.071096497230084210e-03	5.353129809717750189e-03	2.808336289829074621e-03	1.278921526434959781e-03	1.521155962408598031e-02	4.809494962732313236e-03	5.082591296026972918e-03
1.643333333333333357e+01	8.938479564836768979e-05	2.804309318088489631e-03	1.483930443847616097e-02	8.716142050149868273e-03	5.347680792133602257e-03	2.792977870902424269e-03	1.363227716791698754e-03	1.453911233121243408e-02	4.908889462333533918e-03	5.103792493175597807e-03
1.646666666666666501e+01	1.066906318455813186e-04	2.508258283859567117e-03	1.434636829105345214e-02	8.324141310948491093e-03	5.253717852000705860e-03	2.737464784693488789e-03	1.430705755056998043e-03	1.386321750981058670e-02	4.944570085458292914e-03	5.071971066907040443e-03
1.650000000000000000e+01	1.151671206690448420e-04	2.247208762896246281e-03	1.379070755784263247e-02	7.895067518839208112e-03	5.052585869428806789e-03	2.633665792647226379e-03	1.472068586348793508e-03	1.320239276598828872e-02	4.896917117624136756e-03	4.974934670131489663e-03
1.653333333333333499e+01	1.121635037796797190e-04	2.052335390210373312e-03	1.318894656884979540e-02	7.449535881212955221e-03	4.741420538291791879e-03	2.478757232114232184e-03	1.472776305825832617e-03	1.260542341455767219e-02	4.746909593977466715e-03	4.806785122495329035e-03
1.656666666666666643e+01	9.825715157962850593e-05	1.945835716814275180e-03	1.259943411140143632e-02	7.032526481828780748e-03	4.361135833756439248e-03	2.290704563732705659e-03	1.430159351206979372e-03	1.213390604717281239e-02	4.511310777380078858e-03	4.590309339115116079e-03
1.660000000000000142e+01	8.037230387049068222e-05	1.901817509099624310e-03	1.208795410199411252e-02	6.684646551281689386e-03	3.999850459555815384e-03	2.112386268046485133e-03	1.367204466627961650e-03	1.179206015642936950e-02	4.260396872407340441e-03	4.379386769804391108e-03
1.663333333333333286e+01	7.010097319924549816e-05	1.838331313633720246e-03	1.164890323886329584e-02	6.396889516651828311e-03	3.752008490841987533e-03	1.991415362427035284e-03	1.321554705325848249e-03	1.145807729587777248e-02	4.081557626553620165e-03	4.223493845323725987e-03
1.666666666666666785e+01	6.674035847942210570e-05	2.847280849103013805e-03	1.224912492304788478e-02	6.840089107288427860e-03	3.053514045867317984e-03	2.036540502153521334e-03	4.318392945286453929e-04	1.333945390674180602e-02	3.029468772502048879e-03	3.930965396818745204e-03
1.669999999999999929e+01	3.976329269592506540e-05	2.488600959100016521e-03	1.166488007671884902e-02	6.456802599807820800e-03	3.078286714885138456e-03	2.073929509984528963e-03	4.624921322728742430e-04	1.246486308414268204e-02	3.086766878162657077e-03	3.893442093498478054e-03
1.673333333333333428e+01	3.999410790822157870e-06	2.069709467004660075e-03	1.105651561385050975e-02	6.069493373575408045e-03	3.178881794827115304e-03	2.158697486520104371e-03	5.030045044306617752e-04	1.146645583352105813e-02	3.196122042811346507e-03	3.877849433802181729e-03
1.676666666666666572e+01	3.590493412017529517e-05	1.659282544043384766e-03	1.052212195313120303e-02	5.744120348120666103e-03	3.349975584231583946e-03	2.262636615740409342e-03	5.708521730269923130e-04	1.050992492093485130e-02	3.355204005600759092e-03	3.890842820932459423e-03
1.680000000000000071e+01	7.670013072675901532e-05	1.289590846106464369e-03	1.008548915913042195e-02	5.497351174651562457e-03	3.573908190162359590e-03	2.367208266383215385e-03	6.678890824208112394e-04	9.661214812528027066e-03	3.547832428401086202e-03	3.925540757704628139e-03
1.683333333333333215e+01	1.157014682488604170e-04	9.664164590334345254e-04	9.716676748607416120e-03	5.306412871265452948e-03	3.815098733714693442e-03	2.459423787467316259e-03	7.806394350604833714e-04	8.912810443961307130e-03	3.744232477668310837e-03	3.963371817856037489e-03
1.686666666666666714e+01	1.508812467262253955e-04	6.849861036689194275e-04	9.393231329579816713e-03	5.145192966979215271e-03	4.037778936378873425e-03	2.534117976137474464e-03	8.922470408224944570e-04	8.250392595976116170e-03	3.922349100054301971e-03	3.993682794080334608e-03
1.689999999999999858e+01	1.813079808158858295e-04	4.366905553540863347e-04	9.107881841652377963e-03	4.996027519483842334e-03	4.218608853898475793e-03	2.591042890868532587e-03	9.919935315385658078e-04	7.665113308020833106e-03	4.074624428755522186e-03	4.015701517891983631e-03
1.693333333333333357e+01	2.067109023324741795e-04	2.161534022548930933e-04	8.853808997589180871e-03	4.848828785632726748e-03	4.347122095346669067e-03	2.629166357231487935e-03	1.076534802841413443e-03	7.149543570541844195e-03	4.199425441017595392e-03	4.029603838821077359e-03
1.696666666666666501e+01	2.264121477172438730e-04	2.773679000254223838e-05	8.613694664948247370e-03	4.696827621567524653e-03	4.416427602054540449e-03	2.641789642519349647e-03	1.145102826747849056e-03	6.697900743199692447e-03	4.288373262978355076e-03	4.027807367447821738e-03
1.700000000000000000e+01	2.380988890400298908e-04	1.126359976232966977e-04	8.344237377489238661e-03	4.524287458463355054e-03	4.403904696338552076e-03	2.608836564560642821e-03	1.193187278267879509e-03	6.298336416751200255e-03	4.312313567006145938e-03	3.984935783715738353e-03
1.703333333333333499e+01	2.380200919885254950e-04	1.823006875067170426e-04	7.985968058590489638e-03	4.306245222614022913e-03	4.268382282433820507e-03	2.498866273118228749e-03	1.212127626895878000e-03	5.935654055850819906e-03	4.226272927279725762e-03	3.862794905473291088e-03
1.706666666666666643e+01	2.242278821942230479e-04	1.660409105140465676e-04	7.523438191729380116e-03	4.036970689911004162e-03	3.990109893445129008e-03	2.294633608735476005e-03	1.198825947049599267e-03	5.615477944216453084e-03	4.010928926761653072e-03	3.645577693955928851e-03
1.710000000000000142e+01	2.007782978923644838e-04	7.230208673248599352e-05	7.043087414964556599e-03	3.760709122526555408e-03	3.624307863734954876e-03	2.023769000705980328e-03	1.166453724036363871e-03	5.378158020170259630e-03	3.718499792211248534e-03	3.377816466408599741e-03
1.713333333333333286e+01	1.777128350685954720e-04	6.269537840554312833e-05	6.698538546227293840e-03	3.552289038089102326e-03	3.292080896629742421e-03	1.750668885823784913e-03	1.143805973284371192e-03	5.262927285504617921e-03	3.460890546369636053e-03	3.151353811302223720e-03
1.716666666666666785e+01	1.667606047593658857e-04	1.725826691519909606e-04	6.604101635143242062e-03	3.445826365333891968e-03	3.095618113195786145e-03	1.527341915854999246e-03	1.174159836216714502e-03	5.239715062648957027e-03	3.350660484066111510e-03	3.048706226413944436e-03
1.719999999999999929e+01	1.780792695430037621e-04	1.387464982638543325e-04	6.803747270143373563e-03	3.376528334390964305e-03	3.025826259367336325e-03	1.344139215121050368e-03	1.350078865770625979e-03	5.204972607338415221e-03	3.485470456551943447e-03	3.119444374468513352e-03
1.723333333333333428e+01	2.184573892081670778e-04	2.294539538095195254e-04	7.337242133990853898e-03	3.163683238285161601e-03	2.893518508861542618e-03	1.087929941807318614e-03	1.875221102865951700e-03	5.066893956005301229e-03	3.982539997624133694e-03	3.400013051160607341e-03
1.726666666666666572e+01	2.928679976789189034e-04	1.184451968862787518e-03	8.324844463430259092e-03	2.554464043806010682e-03	2.362048442123350356e-03	5.486529996301702568e-04	3.084791701083906563e-03	4.825191768602446821e-03	5.023889658582535861e-03	3.953509086447008422e-03
1.730000000000000071e+01	4.087486834587316232e-04	3.001021712314466943e-03	9.957534713180482208e-03	1.305211573345935964e-03	1.097774061076668174e-03	4.946198445188170357e-04	5.367228511129500633e-03	4.539354224847765192e-03	6.856292848657818441e-03	4.888406765997874159e-03
1.733333333333333215e+01	5.643886674078248383e-04	5.749207002865946298e-03	1.217955191502587999e-02	6.783221990301167978e-04	1.009083586035134077e-03	2.097361160681435015e-03	8.808438216990273004e-03	4.214416653022279823e-03	9.521862050192588661e-03	6.216070449464046466e-03
1.736666666666666714e+01	7.260429570214229234e-04	8.824515659861819489e-03	1.438231634329532882e-02	2.978883180543643282e-03	3.449022505421521414e-03	3.865695436294706681e-03	1.260310142411417110e-02	3.848047677944648175e-03	1.242144584746337176e-02	7.643976655846690567e-03
1.739999999999999858e+01	8.459557104002308429e-04	1.119021495711116504e-02	1.582166697777164996e-02	4.763421922399003854e-03	5.254003191553106855e-03	5.110801391211386956e-03	1.541301728459397967e-02	3.499757382222619916e-03	1.459499609565755550e-02	8.721261215962361826e-03
1.743333333333333357e+01	9.133033366046553565e-04	1.249294063436237612e-02	1.637330726026315839e-02	5.660230293176083706e-03	6.009520886315473237e-03	5.554287694473258180e-03	1.677335492910887044e-02	3.192532788593654015e-03	1.571889234165716950e-02	9.294003885216608682e-03
1.746666666666666501e+01	9.538016869487369329e-04	1.320700166360677316e-02	1.647339092041071040e-02	5.982656609535926331e-03	6.092987092755868320e-03	5.469700810026283978e-03	1.728362253126485351e-02	2.909841480627258729e-03	1.624182686646953935e-02	9.575865989483092061e-03
1.750000000000000000e+01	9.748960137168570213e-04	1.353006213760542774e-02	1.630384280940964936e-02	5.962436980145899117e-03	5.805070248177528723e-03	5.090422562824908036e-03	1.726056938199874505e-02	2.666445620860272408e-03	1.638367173511746239e-02	9.673428720547994075e-03
1.753333333333333499e+01	9.409881396008691916e-04	1.280344779832137680e-02	1.540401990223888053e-02	5.279918464373862044e-03	4.839164730232414433e-03	4.264997262811554175e-03	1.601540872982177427e-02	2.483513538201387229e-03	1.556539560120917716e-02	9.286586603524757400e-03
1.756666666666666643e+01	8.327876293715398906e-04	1.056873968667752274e-02	1.347850773228088071e-02	3.643502269385704567e-03	2.871432819079522674e-03	2.838730238115838491e-03	1.306235553644207077e-02	2.339258642745901950e-03	1.338654356936249887e-02	8.199693554480483315e-03
1.760000000000000142e+01	7.035157909996341084e-04	7.693897335852440365e-03	1.122607918701939642e-02	1.495540477315808036e-03	3.119533862946871150e-04	1.097084108634639819e-03	9.401660611213970981e-03	2.205092418569878053e-03	1.070097548686305133e-02	6.860509896764956442e-03
1.763333333333333286e+01	6.235549045490927601e-04	5.379457817607352296e-03	9.629932917829408731e-03	5.361243546626003054e-04	2.236708058843334731e-03	5.805695016398086487e-04	6.389996281513585230e-03	2.106180101667411934e-03	8.703499795606403633e-03	5.923969730804549971e-03
1.766666666666666785e+01	6.067633585623474204e-04	3.921920621762337543e-03	8.881636058693985480e-03	2.268153419573907918e-03	4.585543311392248009e-03	2.098271961208861714e-03	4.337331530412713576e-03	2.038580117542267926e-03	7.653387011705211664e-03	5.530870673551729379e-03
1.769999999999999929e+01	6.231014804725106644e-04	3.098571724177329699e-03	8.587610286760267303e-03	3.622269572866461309e-03	6.541743943338174105e-03	3.372638157219557103e-03	2.997189647299390233e-03	1.944018731362277645e-03	7.177509734059468044e-03	5.431076331562798010e-03
1.773333333333333428e+01	6.423716850896331147e-04	2.704422295427571024e-03	8.422053459180395621e-03	4.498052666408017958e-03	7.857075104371061963e-03	4.281817987337710983e-03	2.164899711154323440e-03	1.814614088298685838e-03	6.942404659579566421e-03	5.404084647738450521e-03
1.776666666666666572e+01	6.458051503171439870e-04	2.626318513127385082e-03	8.237030927192575541e-03	4.907006948498228958e-03	8.440946448392574325e-03	4.853659482918943301e-03	1.625490181573861683e-03	1.700892513049477974e-03	6.749370634868014258e-03	5.346044435189918273e-03
1.780000000000000071e+01	6.202368580897990070e-04	2.917640946542451614e-03	7.993989325782562341e-03	4.932729298108342111e-03	8.271560077304503794e-03	5.316599581426333272e-03	1.079264347421882196e-03	1.680832035970462228e-03	6.472245647003660451e-03	5.230958722444843494e-03
1.783333333333333215e+01	5.576043108377410273e-04	3.900507473044761454e-03	7.814928672363139622e-03	4.683099437378946892e-03	7.306039508956600238e-03	6.122636755917463917e-03	1.392856407655412995e-04	1.863775690661058316e-03	6.083074116881244213e-03	5.138681429036962185e-03
1.786666666666666714e+01	4.608594088205965572e-04	6.271510254813582666e-03	8.134291474508673764e-03	4.329060855897497000e-03	5.521230053721438123e-03	8.064008030363492216e-03	1.709025624515680573e-03	2.417803587801422172e-03	5.733578130586561988e-03	5.347470619367145246e-03
1.789999999999999858e+01	3.175358484853316112e-04	1.121803842330786581e-02	9.565674534071998136e-03	3.930014471422281323e-03	2.510607528192153413e-03	1.231029624065010236e-02	5.343632455279231919e-03	3.558100403930420166e-03	5.530264151617653341e-03	6.228986677796515686e-03
1.793333333333333357e+01	7.445403083976101803e-05	1.905997243638656719e-02	1.199592778001463446e-02	3.071072613336429599e-03	2.627386990468482623e-03	1.902956211805229350e-02	1.138728112912515585e-02	5.121699174306708346e-03	4.971614982617222032e-03	7.626130259090380288e-03
1.796666666666666501e+01	2.378920947567797798e-04	2.628652102175409871e-02	1.404196594581221674e-02	1.496864271817429553e-03	8.810477281654292489e-03	2.504597291323784267e-02	1.783672925489585004e-02	6.082391771056668527e-03	3.469695200211140706e-03	8.565902108117600181e-03
1.800000000000000000e+01	4.691664622981315527e-04	2.847114084534387718e-02	1.462878535794361577e-02	1.211007682111494947e-04	1.284928995818595404e-02	2.675103252570651402e-02	2.140336865892970494e-02	5.599857041377744732e-03	1.440445044478333176e-03	8.419646826652745636e-03
1.803333333333333499e+01	5.634464222534848890e-04	2.654703293257534846e-02	1.473689516531822771e-02	1.147343334784533099e-03	1.398281009656737045e-02	2.533287079563940544e-02	2.244268023764329698e-02	4.064717809625141912e-03	3.879585554465970164e-04	7.863956230799967750e-03
1.806666666666666643e+01	5.581052600177523757e-04	2.268633932365907158e-02	1.545230943910728613e-02	1.655184678306199702e-03	1.325603417160137187e-02	2.276286294528777343e-02	2.263916748063875967e-02	1.817989568557609736e-03	1.968956289497891810e-03	7.497696815694716507e-03
1.810000000000000142e+01	4.642783358176431592e-04	1.708860639953964367e-02	1.652297352170530378e-02	1.998355815093929254e-03	1.118593517012902994e-02	1.870549069884645463e-02	2.169879634663159432e-02	1.138251105872270215e-03	3.288546728804139698e-03	7.183708991544585608e-03
1.813333333333333286e+01	3.153422552046623926e-04	1.113644599858292124e-02	1.762596916245019393e-02	2.783504411224144593e-03	9.100914925896619670e-03	1.335507558749165873e-02	1.929014770944965929e-02	4.312680300042563870e-03	4.023288467320137313e-03	6.903041444320186931e-03
1.816666666666666785e+01	1.659933609445708030e-04	6.857786767200746772e-03	1.880481818978906386e-02	4.551990400854700677e-03	8.618227840307815524e-03	7.727698050697020225e-03	1.580217713667887020e-02	7.066080452871812724e-03	3.925739479014848758e-03	6.849522119957569301e-03
1.819999999999999929e+01	4.984038647102517582e-05	4.944273463290163075e-03	2.002619943710388928e-02	7.223280384982544433e-03	1.010814428596291600e-02	2.625385437073257406e-03	1.183980101408856761e-02	9.063397879499401205e-03	3.105316960921156774e-03	7.063146873090638163e-03
1.823333333333333428e+01	2.186434014548047634e-05	4.526174770661897141e-03	2.085772232039384555e-02	9.898556818043776143e-03	1.240702374909974891e-02	1.430129008314578662e-03	8.148726818422068197e-03	1.016925110669784221e-02	2.071089618682104595e-03	7.269312874361116492e-03
1.826666666666666572e+01	4.447786691828881821e-05	4.044449847944448471e-03	2.054904182949004662e-02	1.118677494655927196e-02	1.355385398633255668e-02	3.916353852077174465e-03	5.636395292372428992e-03	1.025967213049546432e-02	1.540757201757918119e-03	7.002293111464308849e-03
1.830000000000000071e+01	2.044410965561867079e-05	2.466917037087253302e-03	1.861700825907860318e-02	1.018458909126078969e-02	1.220871838021969809e-02	4.507825931231911921e-03	4.873982076430373109e-03	9.327076419808642826e-03	1.927568601534164656e-03	5.999033213157588772e-03
1.833333333333333215e+01	3.253835954370162061e-05	6.260607278048734221e-05	1.563890003446728044e-02	7.525873478415417289e-03	8.984837543864802878e-03	3.648031875713138219e-03	5.514097967342160289e-03	7.785655189322451646e-03	2.945481604608107731e-03	4.576042409864008835e-03
1.836666666666666714e+01	9.596835066383468016e-05	2.337080219583678557e-03	1.303773305397143770e-02	4.817341051221849836e-03	5.761648435764906220e-03	2.381017233641583974e-03	6.810714138741250090e-03	6.379464310423568416e-03	4.112457404054032338e-03	3.352877854017998014e-03
1.839999999999999858e+01	1.707320635724694910e-04	4.529784923184127475e-03	1.168854099614321206e-02	2.930400546330322233e-03	3.596305038316758781e-03	1.379513263411967115e-03	8.516101208694800903e-03	5.548424324542331962e-03	5.399907944342507635e-03	2.588399619086471665e-03
1.843333333333333357e+01	2.614516379118282880e-04	6.615346133994369666e-03	1.128259957971409870e-02	1.778911846744171080e-03	2.410846542148505686e-03	7.247297763686124305e-04	1.047518128919444624e-02	5.158525103396155095e-03	6.857239082547953932e-03	2.107777803396005019e-03
1.846666666666666501e+01	3.547295870497690104e-04	8.425943981974352501e-03	1.122231174864578643e-02	1.105046260557390270e-03	1.868279761747479797e-03	3.325675974226538576e-04	1.229970975524303546e-02	4.978023886052936574e-03	8.292729199426123604e-03	1.710006906655033411e-03
1.850000000000000000e+01	4.283974184222449433e-04	9.765259689810304455e-03	1.120755389253228450e-02	6.881741534062331932e-04	1.615357650006012113e-03	9.071323561430791403e-05	1.371726356946967144e-02	4.924036627630276435e-03	9.482117198547055509e-03	1.336121339865143851e-03
1.853333333333333499e+01	4.713009729589154925e-04	1.060170543336460061e-02	1.113701368214947696e-02	3.759486684781558857e-04	1.404348226226717622e-03	8.774774645194743873e-05	1.466107754696677201e-02	4.951114875251588603e-03	1.031289025285707893e-02	1.000506765064961001e-03
1.856666666666666643e+01	4.887062734506957820e-04	1.102647134841785656e-02	1.097158285397525565e-02	1.251180354744060906e-04	1.192986591729339836e-03	2.170006179758720156e-04	1.517218897707237231e-02	4.989634956581940999e-03	1.079979383717931223e-02	7.112738877574974021e-04
1.860000000000000142e+01	4.925903806648605256e-04	1.115891998000234295e-02	1.069789382003247941e-02	4.659349040533924111e-05	1.051279941668876354e-03	2.716257550465559336e-04	1.532676071428717805e-02	4.975933507439386609e-03	1.102438962843970034e-02	4.557829758661559576e-04
1.863333333333333286e+01	4.927776207127942216e-04	1.109878346910961322e-02	1.032402774743324675e-02	1.233503060985617161e-04	1.041021217369407460e-03	2.337092242391564263e-04	1.520852760799580594e-02	4.874904041347097837e-03	1.107375437439613898e-02	2.176267333690762209e-04
1.866666666666666785e+01	4.954986322168385918e-04	1.092580846971065098e-02	9.868867212700391939e-03	1.134336477856852507e-04	1.179317868354261365e-03	1.072116826217997033e-04	1.490344853435865424e-02	4.671696313650846970e-03	1.102384928147646589e-02	1.751477003512080325e-05
1.869999999999999929e+01	5.042957143065994203e-04	1.070641076606816677e-02	9.353976268892425644e-03	4.424566340799173633e-05	1.446208374450386972e-03	8.625260498710200080e-05	1.449599004410381982e-02	4.366289000825748084e-03	1.094026789465767958e-02	2.624383063889593258e-04
1.873333333333333428e+01	5.195300605505050748e-04	1.048726012510397231e-02	8.806567832228832243e-03	5.090332398982801859e-05	1.794073889899284015e-03	3.144848216781479596e-04	1.405751932756822351e-02	3.982666940700267839e-03	1.086728056032798019e-02	5.215231350350045276e-04
1.876666666666666572e+01	5.375660324594921892e-04	1.028226933853265516e-02	8.258323159170593078e-03	1.420099937895752244e-04	2.153226401578539791e-03	5.395594595345707713e-04	1.362873580268435594e-02	3.570812063486509917e-03	1.080987613228911320e-02	7.828142856504050799e-04
1.880000000000000071e+01	5.515156290334080787e-04	1.006751836895897548e-02	7.735877105334172318e-03	2.071235257671091054e-04	2.444483686446664167e-03	7.231617572438904734e-04	1.320804657923071654e-02	3.191157356916685464e-03	1.072746591135812985e-02	1.017897042050089568e-03
1.883333333333333215e+01	5.541371576609206793e-04	9.799311712452110981e-03	7.255912381457561497e-03	2.358412062392199911e-04	2.603386975036954890e-03	8.363409665094912338e-04	1.276487176160931263e-02	2.893859752362286548e-03	1.055705301590795057e-02	1.192569850163420226e-03
1.886666666666666714e+01	5.410409967974260780e-04	9.441872718277861259e-03	6.826899059975132487e-03	2.328161774548892992e-04	2.605318221746999799e-03	8.713118603517910508e-04	1.226507496669257402e-02	2.704880900547950665e-03	1.024845132124736595e-02	1.281106125556774784e-03
1.889999999999999858e+01	5.122281809947047812e-04	8.982533986955219818e-03	6.450193183330600599e-03	2.187287796392907999e-04	2.476482352850592830e-03	8.471495246280781252e-04	1.168525906638716999e-02	2.620879773282621533e-03	9.784148678904827645e-03	1.274968814848961981e-03
1.893333333333333357e+01	4.717374377504038102e-04	8.433006274235876898e-03	6.122072848228353979e-03	2.263918820698568204e-04	2.285784331317984672e-03	8.046189576569284753e-04	1.101658237940236588e-02	2.612926669762058538e-03	9.180080455971090930e-03	1.182324667253610009e-03
1.896666666666666501e+01	4.261293292715500475e-04	7.828248395273414151e-03	5.843623053152162405e-03	2.922882664807224481e-04	2.121983920655317636e-03	7.926636885482766463e-04	1.027265340378055204e-02	2.642058598512943713e-03	8.480711707931049004e-03	1.021285857944285742e-03
1.900000000000000000e+01	3.825232271372430519e-04	7.220471878648665118e-03	5.634187912579121348e-03	4.520367171482026457e-04	2.073610466548752359e-03	8.576836001440699998e-04	9.494354716333355468e-03	2.681366276073720006e-03	7.751322603349200188e-03	8.118407940209609397e-04
1.903333333333333499e+01	3.465782382375153284e-04	6.646296844386235733e-03	5.529983096109427308e-03	7.526045727484804038e-04	2.234523942989121662e-03	1.047836097929095512e-03	8.716510716450399238e-03	2.725714240245509425e-03	7.050862375324420603e-03	5.687928381184546682e-04
1.906666666666666643e+01	3.215080165220314903e-04	6.082111904806637888e-03	5.574827149878785679e-03	1.279564368870747277e-03	2.737957389795672367e-03	1.431599193971862206e-03	7.913051045876581119e-03	2.785323045119663787e-03	6.398866535301100771e-03	2.967879710926473922e-04
1.910000000000000142e+01	3.092965473773400973e-04	5.459484961897464149e-03	5.853104686099793764e-03	2.179082135333930415e-03	3.788535166320446991e-03	2.116770858328394060e-03	7.015684789412852257e-03	2.898300982923714998e-03	5.792854709872024069e-03	1.492910160331334874e-05
1.913333333333333286e+01	3.122549139199052312e-04	4.735487596954421688e-03	6.559803459432353608e-03	3.669727578381024296e-03	5.671785289057011334e-03	3.268211807584699667e-03	5.992502811799357149e-03	3.167845218257385985e-03	5.253701306660243583e-03	4.077329039311511274e-04
1.916666666666666785e+01	3.285407530921652299e-04	3.861521805765439751e-03	7.924391612866947543e-03	5.986429715189977262e-03	8.660507171902646212e-03	5.071877751972288934e-03	4.784790644185369680e-03	3.721225431514828090e-03	4.754290628147843194e-03	9.591274942226853941e-04
1.919999999999999929e+01	3.423132915261540340e-04	2.778709999073496976e-03	9.769987125576007000e-03	8.914796263798032902e-03	1.240280538473803942e-02	7.376565519346746022e-03	3.289578353744807351e-03	4.491097451026492514e-03	4.136385633956111800e-03	1.673601269884269702e-03
1.923333333333333428e+01	3.345200555581333323e-04	1.783098861732023300e-03	1.115580609455613277e-02	1.118083864668391499e-02	1.521451114577201426e-02	9.224823297839928118e-03	1.844813388239943935e-03	5.051528487075547004e-03	3.421094290865905971e-03	2.276788565696344878e-03
1.926666666666666572e+01	3.093262681230673269e-04	1.488761123898594413e-03	1.100827774004785146e-02	1.124433723292841622e-02	1.519711319463332155e-02	9.428727958877931511e-03	1.243771956113596784e-03	4.914537160038462589e-03	3.003032793818736969e-03	2.332854309909225109e-03
1.930000000000000071e+01	2.887352204324534111e-04	2.043915903776635009e-03	9.346195150463709050e-03	9.126224137537093314e-03	1.249454197091888832e-02	7.947661924557309146e-03	1.756691862072187835e-03	4.083449881732093001e-03	3.141472947441415441e-03	1.764730862556937062e-03
1.933333333333333215e+01	2.885731197713660868e-04	3.027576677273452303e-03	7.323176334172685868e-03	6.393594380317022506e-03	9.137026150615283615e-03	5.952059120236259313e-03	2.895893708984133199e-03	3.074519817145958487e-03	3.700970105513347666e-03	9.574987979530994158e-04
1.936666666666666714e+01	3.127292710695420640e-04	4.147981762391624028e-03	5.869538617532255032e-03	4.217709797319938413e-03	6.588237874641918179e-03	4.372972119928732887e-03	4.258745233457034499e-03	2.315547270333470284e-03	4.534688392219118555e-03	2.316976184368730023e-04
1.939999999999999858e+01	3.474042364176103113e-04	5.247724422165993621e-03	5.006191722212127888e-03	2.658277275265910882e-03	4.845632625798010525e-03	3.252500543500602345e-03	5.641955587609726215e-03	1.850535624025090873e-03	5.466351772778503884e-03	3.512729028879379382e-04
1.943333333333333357e+01	3.684924042176160796e-04	6.070353303572796795e-03	4.486793640840060042e-03	1.532519959399917999e-03	3.552944198279739136e-03	2.403698691546790438e-03	6.749643915629871017e-03	1.623798260890599787e-03	6.187824065789274824e-03	7.586686000191206463e-04
1.946666666666666501e+01	3.645330563665313980e-04	6.499860438159555179e-03	4.195756284194618498e-03	7.629801157339443632e-04	2.547013783326314718e-03	1.758069914989467998e-03	7.425026055190709143e-03	1.608068392417769978e-03	6.538949937771877143e-03	9.644970022016617368e-04
1.950000000000000000e+01	3.391792842876786298e-04	6.599130155719631560e-03	4.062091755279752248e-03	2.759251298275069791e-04	1.758018178487238308e-03	1.285155939757363355e-03	7.712757701288255538e-03	1.748371504410756302e-03	6.556469747998915076e-03	9.996169662733827514e-04
1.953333333333333499e+01	3.021517091268069856e-04	6.480132317577156839e-03	4.011516519704621045e-03	7.882061129501525897e-06	1.152149855960749427e-03	9.540253140995680250e-04	7.724577055054116480e-03	1.963630246215647759e-03	6.351493190494445461e-03	9.274413433091711163e-04
1.956666666666666643e+01	2.630020661486956522e-04	6.249720343973128901e-03	3.987754024892493920e-03	1.589206675429084858e-04	7.059018230150648342e-04	7.316760920831505725e-04	7.578064306496891910e-03	2.183901907257137717e-03	6.042862680949670322e-03	8.113658248460295678e-04
1.960000000000000142e+01	2.280015387242936918e-04	5.992856088480623400e-03	3.962590924506236532e-03	2.364484141641964518e-04	3.853755028815689359e-04	5.829955777186400685e-04	7.373692015577785856e-03	2.370218936676918645e-03	5.724418191193863040e-03	6.961878513345394525e-04
1.963333333333333286e+01	1.995638605260523929e-04	5.756815725888346155e-03	3.924354283634708292e-03	2.822121596168358088e-04	1.521915384516763197e-04	4.780990541439453538e-04	7.170319200245378090e-03	2.508417676791668913e-03	5.444833041465687272e-03	6.035727014364136462e-04
1.966666666666666785e+01	1.775324916786745206e-04	5.552906626114525492e-03	3.866447642547138613e-03	3.177468761052184188e-04	2.260354874914248725e-05	3.987001301037671028e-04	6.983252327065035334e-03	2.596247948842978458e-03	5.212782406481035469e-03	5.384066322382910800e-04
1.969999999999999929e+01	1.607220479777268232e-04	5.373232834684786054e-03	3.785273359245705255e-03	3.495029864386396635e-04	1.549832598787320357e-04	3.369634901983517648e-04	6.804410907358023237e-03	2.637252831635693989e-03	5.017224520397816669e-03	4.973743370989058355e-04
1.973333333333333428e+01	1.478557104867070512e-04	5.206989346003155356e-03	3.681888713420109361e-03	3.769182685364853781e-04	2.528876532023618083e-04	2.902735592866336248e-04	6.623346689451053114e-03	2.639094522234203179e-03	4.844684223684700246e-03	4.746189884046806405e-04
1.976666666666666572e+01	1.378863561337005336e-04	5.047843126335388106e-03	3.561929958184808544e-03	3.982370340715818348e-04	3.218259408597141697e-04	2.569556925108867516e-04	6.436351895426562636e-03	2.611697676977004900e-03	4.686298396115702938e-03	4.641985561048719800e-04
1.980000000000000071e+01	1.300424174912623992e-04	4.893601463684389523e-03	3.432548264825265559e-03	4.127439640776245106e-04	3.669831728189078724e-04	2.347892136640851272e-04	6.244936169870942376e-03	2.564111445698784731e-03	4.537606722124678214e-03	4.612549302063398242e-04
1.983333333333333215e+01	1.238865288896469211e-04	4.743498915362625613e-03	3.298598530523761015e-03	4.205610465327090696e-04	3.918999271278260864e-04	2.216408940447033135e-04	6.051340753236622919e-03	2.501479798520261661e-03	4.396755767923280975e-03	4.630170726289442834e-04
1.986666666666666714e+01	1.194494342967435883e-04	4.596935388782969270e-03	3.160576649094038945e-03	4.214292395639938254e-04	3.957249892293496067e-04	2.171499054922281316e-04	5.855935758356780631e-03	2.423231204057827576e-03	4.263881732497060151e-03	4.694364939038089607e-04
1.989999999999999858e+01	1.172980425946762136e-04	4.454840661693266861e-03	3.015642173070225054e-03	4.140512041351807342e-04	3.722558477021231703e-04	2.237275912954027855e-04	5.658358783089990039e-03	2.323691246022725320e-03	4.142028740147428445e-03	4.830396227002562619e-04
1.993333333333333357e+01	1.182791112700260947e-04	4.321867970999453655e-03	2.861520851161999598e-03	3.969226758651903846e-04	3.134949687854216667e-04	2.452621949842630537e-04	5.461475889003472757e-03	2.196743864654851757e-03	4.037913524579470753e-03	5.075875726773495427e-04
1.996666666666666501e+01	1.227973520433254368e-04	4.205560938216303807e-03	2.701216961090798299e-03	3.701870140527881874e-04	2.175827509968479524e-04	2.834460877006675524e-04	5.273774274046640585e-03	2.043793070054580104e-03	3.959270963673785712e-03	5.451564423614853154e-04
2.000000000000000000e+01	1.298610084523589797e-04	4.107972875611471016e-03	2.544384117015803092e-03	3.358902038827856385e-04	9.547449015590138237e-05	3.342448784562162233e-04	5.102419672147888961e-03	1.879146834507338824e-03	3.905250863465286552e-03	5.917797855964067886e-04
2.003333333333333499e+01	1.364841487320998272e-04	4.010386734348314261e-03	2.403349954223947191e-03	2.934585935496530256e-04	3.201623172710424750e-05	3.885835166149871340e-04	4.934991131985422275e-03	1.726841056239181074e-03	3.851499832673194700e-03	6.329646401318626305e-04
2.006666666666666643e+01	1.382318600603106476e-04	3.864451798964463249e-03	2.289241134899109697e-03	2.296924790472812633e-04	1.519125762048008105e-04	4.411854842787225634e-04	4.724755017425667433e-03	1.610691359896264082e-03	3.743329858047178549e-03	6.424255528637261162e-04
2.010000000000000142e+01	1.317162923787101750e-04	3.614848173305010900e-03	2.213680314198845315e-03	1.130967909446381568e-04	2.823584100527447120e-04	5.046830171172452494e-04	4.409092974626822696e-03	1.543154601913436768e-03	3.520605266781254208e-03	5.914291147464980887e-04
2.013333333333333286e+01	1.185485901682895542e-04	3.264176185101943031e-03	2.194858243493635463e-03	9.129818301242211725e-05	4.765021476433800650e-04	6.155705670872862719e-04	3.977088071022872630e-03	1.520247146205040874e-03	3.183370564303861922e-03	4.729522254572564419e-04
2.016666666666666785e+01	1.067020412795030728e-04	2.918646034890418680e-03	2.261425906292974762e-03	3.964110729342256584e-04	7.956501444370208970e-04	8.210662654476982890e-04	3.524766410391213124e-03	1.529975294139956574e-03	2.836291410218079023e-03	3.181729674444791034e-04
2.019999999999999929e+01	1.057845223958504024e-04	2.710961103117245658e-03	2.421340575905476210e-03	7.884851909635994362e-04	1.278344031476657053e-03	1.153127893568224073e-03	3.175159395595656374e-03	1.545262716134685127e-03	2.610757693648118986e-03	1.760233885525807403e-04
2.023333333333333428e+01	1.212844984909303912e-04	2.688183648412912578e-03	2.592494596709387939e-03	1.203692720707996667e-03	1.885796105965535955e-03	1.577765399940406384e-03	2.963329323608970139e-03	1.490689579564485933e-03	2.556039610901571918e-03	9.294216654145711720e-05
2.026666666666666572e+01	1.528759815575300685e-04	2.833338082932497590e-03	2.638772818270265514e-03	1.511199625553322646e-03	2.464737999451951152e-03	1.969346098535357248e-03	2.893033323423950531e-03	1.289083646124884611e-03	2.665555007843635471e-03	1.104280460186917671e-04
2.030000000000000071e+01	1.958852436132552186e-04	3.111326142444844744e-03	2.496363718813119411e-03	1.608347425472926194e-03	2.862885702924619895e-03	2.203396855497183771e-03	2.982506718449305042e-03	9.387974119964705806e-04	2.921143584955433227e-03	2.418925195871608476e-04
2.033333333333333215e+01	2.471359834582489718e-04	3.482586064214469434e-03	2.198840693257577295e-03	1.515088832643697852e-03	3.084963225145325588e-03	2.271697169699762528e-03	3.216362243684554260e-03	4.782319863024378026e-04	3.301583419464754893e-03	4.710478895089438155e-04
2.036666666666666714e+01	3.114132737927029953e-04	3.944889279993225688e-03	1.817664249053475194e-03	1.356850494387407255e-03	3.317386855528344641e-03	2.295764293110865058e-03	3.556366533506471247e-03	8.754514103896218259e-05	3.822720815704582810e-03	7.876278426050616240e-04
2.039999999999999858e+01	3.990930952250875763e-04	4.537209261376832885e-03	1.401259530245545790e-03	1.266771588232775726e-03	3.793787677439083850e-03	2.427736754929246937e-03	3.983261452537772973e-03	7.947803338248934316e-04	4.543716834199881642e-03	1.207328567703834163e-03
2.043333333333333357e+01	5.114420810043456738e-04	5.243002082343762096e-03	9.607859073011208685e-04	1.292752241288125641e-03	4.586564233105577815e-03	2.716161234359335680e-03	4.466420382228265124e-03	1.642817839008940423e-03	5.464823113669465063e-03	1.734492601215703545e-03
2.046666666666666501e+01	6.239209393016664253e-04	5.890191987095793474e-03	5.225800736658129525e-04	1.363928456950445076e-03	5.452310860058662452e-03	3.031457536652447729e-03	4.907210513228001288e-03	2.478375372287162145e-03	6.396448298975219472e-03	2.288271474384935989e-03
2.050000000000000000e+01	6.912937897457144048e-04	6.212507990620096295e-03	1.716258956592778750e-04	1.338920221132821860e-03	5.914483610185853127e-03	3.133063676890444037e-03	5.165530739960988091e-03	3.007639925191880025e-03	6.992533980154741653e-03	2.692912803704294953e-03
2.053333333333333499e+01	6.850308475655296882e-04	6.080780120179071595e-03	4.881166726925711040e-06	1.139244943122640725e-03	5.673134897821915587e-03	2.891642498466265050e-03	5.169917047656476423e-03	3.035589061939933213e-03	7.025541499318419675e-03	2.808937432334494659e-03
2.056666666666666643e+01	6.218070799786942857e-04	5.642077598520284232e-03	6.002144628392627926e-06	8.262972504150579729e-04	4.900457132492795805e-03	2.422090599417713389e-03	4.994055306755299829e-03	2.659298775715337928e-03	6.612926219338128263e-03	2.670192017585598394e-03
2.060000000000000142e+01	5.421390150527338747e-04	5.165620937010721725e-03	9.666009180889791302e-05	5.134690052645813187e-04	4.000133120370201120e-03	1.936173001756005081e-03	4.791170024986814678e-03	2.134319263922280704e-03	6.072622835063020211e-03	2.429464152673499813e-03
2.063333333333333286e+01	4.720509482513538576e-04	4.799083211619807610e-03	2.323654352009546216e-04	2.609707609384900786e-04	3.222666623112844641e-03	1.548046888928759999e-03	4.647288583184290209e-03	1.636558734868520833e-03	5.610949107335495151e-03	2.200732637095290968e-03
2.066666666666666785e+01	4.164352693340015463e-04	4.533814411281455667e-03	3.583229716495364941e-04	7.613849468278260631e-05	2.617248087071943809e-03	1.264178211552592851e-03	4.545287698737182983e-03	1.221388163206342655e-03	5.251408433566167287e-03	2.013711643025840100e-03
2.069999999999999929e+01	3.730687927115805135e-04	4.322520033937843689e-03	4.541947845969887738e-04	5.197376878924293126e-05	2.162604187924890321e-03	1.057778187101746743e-03	4.449584002627043032e-03	8.951460242297467739e-04	4.962400033124344037e-03	1.865604281251583745e-03
2.073333333333333428e+01	3.398803606093567524e-04	4.143698819364619035e-03	5.173383257907197049e-04	1.383333229876793048e-04	1.830201465996329031e-03	9.054060618847580445e-04	4.354132432589869449e-03	6.502245369801540548e-04	4.729265666082943867e-03	1.752464237291992280e-03
2.076666666666666572e+01	3.147989523714028542e-04	3.990841777826784065e-03	5.547421603582906608e-04	1.967135241534404846e-04	1.590203194860372081e-03	7.908861806453935852e-04	4.263977806968782119e-03	4.712178200628224021e-04	4.543690840434719616e-03	1.668559502638369309e-03
2.080000000000000071e+01	2.952836772878513708e-04	3.854911964798393448e-03	5.745674241486025281e-04	2.361733240026896987e-04	1.414168857163334387e-03	7.035802382512225525e-04	4.175158799320357293e-03	3.402969606345939216e-04	4.389168140969714783e-03	1.604044306188463255e-03
2.083333333333333215e+01	2.787057387094856939e-04	3.721271109915881906e-03	5.831876856735064563e-04	2.601459928334479252e-04	1.279651268628889454e-03	6.369200570731818134e-04	4.073820019706241545e-03	2.415145587198325985e-04	4.241999652330226932e-03	1.546501743984101144e-03
2.086666666666666714e+01	2.625100529444367365e-04	3.568823137049442588e-03	5.855842938677866547e-04	2.673036247304857527e-04	1.170885047500955191e-03	5.857635329936759913e-04	3.938781298049050424e-03	1.623369988394605902e-04	4.072760401374666932e-03	1.481181077153318707e-03
2.089999999999999858e+01	2.447217451408963498e-04	3.376508277103471966e-03	5.858916744311147475e-04	2.547125534288152368e-04	1.078315738668669897e-03	5.445056601379604953e-04	3.750579873696769425e-03	9.489261967955097126e-05	3.855173759865761825e-03	1.394579122580310009e-03
2.093333333333333357e+01	2.257131904133657919e-04	3.149297358059405163e-03	5.875076519977903092e-04	2.241586849669248589e-04	1.001439554044664549e-03	5.093184075038244447e-04	3.519220851786804705e-03	3.784086531220469233e-05	3.596555046141995150e-03	1.287961950694628934e-03
2.096666666666666501e+01	2.093831582549305606e-04	2.939423014330106148e-03	5.931886772026137827e-04	1.866246779522771969e-04	9.500934489385307177e-04	4.822416884701190829e-04	3.305135626629959137e-03	4.620910657153003053e-06	3.360862805463836304e-03	1.188000945240511334e-03
2.100000000000000000e+01	2.001672420275261771e-04	2.810146361435151251e-03	6.021979881623398855e-04	1.575205972063289548e-04	9.323077063323751334e-04	4.678099122493143032e-04	3.177706269106951326e-03	2.781229813238214154e-05	3.224238425156411743e-03	1.129101317023061208e-03
2.103333333333333499e+01	1.980598948894802766e-04	2.768546933590496778e-03	6.049296320868191188e-04	1.481481425075934996e-04	9.350089593475348739e-04	4.627555288410150030e-04	3.141433787821921748e-03	3.088782285783290817e-05	3.195374098412311677e-03	1.120715101797627612e-03
2.106666666666666643e+01	1.988190752707591437e-04	2.769646523452865862e-03	5.917614274898132980e-04	1.620965956995351382e-04	9.279062303176267758e-04	4.556440221560141687e-04	3.144250393820506931e-03	2.118204389237272265e-05	3.218346805000086089e-03	1.143532310412307459e-03
2.110000000000000142e+01	1.977898932910119613e-04	2.767356673134295595e-03	5.684732555776833693e-04	1.943427040701343513e-04	8.859282864775826693e-04	4.356918496473244883e-04	3.138812853882359290e-03	1.642406798277516147e-05	3.231997051865867412e-03	1.167791667256352440e-03
2.113333333333333286e+01	1.918387872177034067e-04	2.733112761704632743e-03	5.513747137960098039e-04	2.340576976328303280e-04	7.994536953762086456e-04	3.976561751405652202e-04	3.101399158553939852e-03	3.674917569754337742e-05	3.195639007731763698e-03	1.167188481630033374e-03
2.116666666666666785e+01	1.800135174388237482e-04	2.657263238644261456e-03	5.523941638273632392e-04	2.704710227654486443e-04	6.741460793590289304e-04	3.437627693215347061e-04	3.026760039546319645e-03	9.288558940461619424e-05	3.094629544048150497e-03	1.128983289259268734e-03
2.119999999999999929e+01	1.637364696777212681e-04	2.549622591349042303e-03	5.729083949013262771e-04	2.963038499288206677e-04	5.287989392358746505e-04	2.838826383146534162e-04	2.924793846373163579e-03	1.810976973409888992e-04	2.942122865605700539e-03	1.058014196052572313e-03
2.123333333333333428e+01	1.457436382016232934e-04	2.428841211557612734e-03	6.069461709378125422e-04	3.066773458153536120e-04	3.890177076298823901e-04	2.319271376655616934e-04	2.809539265886766383e-03	2.863994552128399230e-04	2.764314057083335809e-03	9.684129810474587487e-04
2.126666666666666572e+01	1.284353099420841365e-04	2.305992175723754756e-03	6.469212806730102868e-04	2.955874347142741681e-04	2.797757353001144266e-04	2.013950927391732393e-04	2.683433942544280731e-03	3.887106165766688552e-04	2.577012974714226485e-03	8.699514487363898358e-04
2.130000000000000071e+01	1.128156557186747077e-04	2.177948283047704495e-03	6.883607959025015138e-04	2.551877113710619184e-04	2.185055274213047868e-04	2.018636932901146229e-04	2.533316351243428306e-03	4.702219384729747838e-04	2.374793671614703131e-03	7.608916902978356874e-04
2.133333333333333215e+01	9.884246741633575259e-05	2.047303300785036518e-03	7.374601195333618363e-04	1.829245199789814480e-04	2.066664882510902638e-04	2.357504043803582573e-04	2.358560247874416736e-03	5.283428259381721349e-04	2.153321286860028928e-03	6.354492845289555795e-04
2.136666666666666714e+01	8.707029267461935385e-05	1.960572848421130495e-03	8.224991929905371528e-04	8.811889364840035511e-05	2.291524488298324759e-04	3.014926565065204718e-04	2.216566337808040330e-03	5.892332115531258080e-04	1.952237412283905262e-03	4.989175775540791950e-04
2.139999999999999858e+01	7.916028066187544841e-05	2.004153323391407240e-03	9.936509064596974524e-04	2.079831835438800025e-05	2.737535545244145657e-04	4.083254195781541398e-04	2.207539578230863046e-03	6.989451535653283922e-04	1.846234091610409129e-03	3.629796395243347295e-04
2.143333333333333357e+01	7.526549520917179725e-05	2.198235659690698975e-03	1.266208651742948025e-03	1.458972981642718124e-04	3.419198036122798466e-04	5.703125748644759111e-04	2.344284041667344786e-03	8.641711237157329202e-04	1.844630265563787638e-03	2.256109729109916551e-04
2.146666666666666501e+01	7.566761832987156330e-05	2.432120589795693909e-03	1.538853288086455915e-03	2.649088381967113176e-04	4.365752761192238669e-04	7.651169493393124950e-04	2.492904759636620747e-03	9.810017154357822400e-04	1.876661545665306080e-03	1.029690841269046981e-04
2.150000000000000000e+01	8.369501844533236965e-05	2.575291230088604805e-03	1.658419337499118665e-03	3.092288215975342431e-04	5.354322536745711146e-04	9.213722920752329777e-04	2.518629232116693147e-03	8.913687004371419025e-04	1.895880610607936787e-03	4.347029604447383614e-05
2.153333333333333499e+01	9.988949717037562035e-05	2.592497208114961926e-03	1.587590209664060253e-03	2.157097100057726717e-04	5.749678186250703048e-04	9.690104690462935256e-04	2.410563556118260932e-03	5.435715859329943609e-04	1.895427906654590690e-03	5.499604339272393008e-05
2.156666666666666643e+01	1.233100601192810373e-04	2.574395878515861342e-03	1.426860068975055332e-03	2.815056431936425397e-06	5.397308110852985178e-04	9.219490323272076749e-04	2.277035770162613975e-03	1.638656318242076489e-05	1.915147157760564017e-03	1.034703168355362383e-04
2.160000000000000142e+01	1.601468482280310620e-04	2.661031634772945045e-03	1.262721574460625839e-03	2.486637696086250256e-04	5.626091941361190119e-04	8.904572250037287454e-04	2.238672464520226682e-03	6.205355731868512480e-04	2.053579958872870682e-03	1.926692496050375341e-04
2.163333333333333286e+01	2.189873976056698197e-04	2.886812716591144381e-03	1.053762498431096714e-03	3.439965020541861521e-04	9.057579461197004696e-04	1.015103133792771188e-03	2.298631762952411516e-03	1.321420885471727641e-03	2.382225987683943280e-03	3.843410024953256812e-04
2.166666666666666785e+01	2.960623152580263754e-04	3.149049407443073757e-03	7.342326906157413792e-04	9.876866270256956504e-05	1.765849727801356616e-03	1.384150049056174711e-03	2.358937824519821962e-03	1.939266477552383308e-03	2.863808990566995422e-03	7.165344908130963364e-04
2.169999999999999929e+01	3.684880311637854055e-04	3.281181136907875863e-03	3.850076314289197659e-04	4.759422241607230556e-04	2.973419657212112571e-03	1.919473268699228331e-03	2.313688421632057336e-03	2.279669690342898958e-03	3.324348469079523027e-03	1.095621345259540540e-03
2.173333333333333428e+01	4.100806772484706869e-04	3.154444322799378544e-03	2.051154867838781435e-04	1.196911500394947855e-03	4.142672658498765086e-03	2.452477905317885544e-03	2.105811651281503955e-03	2.245258671019642171e-03	3.557976188592010518e-03	1.345030783318773441e-03
2.176666666666666572e+01	4.222784781629632697e-04	2.822173093405968593e-03	3.403901105422229840e-04	1.998538257569017554e-03	5.216519309629528804e-03	2.991117666655543437e-03	1.778502831485788156e-03	1.911033918289067098e-03	3.565893979611089830e-03	1.393530331018802242e-03
2.180000000000000071e+01	4.324237170981553007e-04	2.455241703507459253e-03	8.307987147587379785e-04	3.047845533284260916e-03	6.585377267032141956e-03	3.772389466833093574e-03	1.411259341838436892e-03	1.426853003192427721e-03	3.540943300359414379e-03	1.306226826266590696e-03
2.183333333333333215e+01	4.427242936360879636e-04	2.084870022193085429e-03	1.616618181757636290e-03	4.361578623911240016e-03	8.279414069314788849e-03	4.825907853127669143e-03	9.938597565592930099e-04	8.275443983613914442e-04	3.477097529422066256e-03	1.098598130933008902e-03
2.186666666666666714e+01	4.268195598514551198e-04	1.751088604611317429e-03	2.366005930032630787e-03	5.355032544691044026e-03	9.387001056416727912e-03	5.626851688231133963e-03	6.100876394242192363e-04	1.998226622365088746e-04	3.229282511416456478e-03	7.902203983939709228e-04
2.189999999999999858e+01	3.742082714552775330e-04	1.610288071009779954e-03	2.637818708228923531e-03	5.319639876432683510e-03	8.952315089310883961e-03	5.562812377148675450e-03	4.903403214859758863e-04	2.500228396267899418e-04	2.855587550239863364e-03	5.277550073696047955e-04
2.193333333333333357e+01	3.043155570607153620e-04	1.689676346582343102e-03	2.362499006072331115e-03	4.309928019669194421e-03	7.186092078918980552e-03	4.667980290362062044e-03	6.903895008615025747e-04	4.260380340961662142e-04	2.531643217926490743e-03	4.265430410951790569e-04
2.196666666666666501e+01	2.454662570636101013e-04	1.874144568391473975e-03	1.851074030153291184e-03	3.025262735679244436e-03	5.162138211445230392e-03	3.535502722426123526e-03	1.039054572375652493e-03	4.031995116512725381e-04	2.352679661707177648e-03	4.590712986722551912e-04
2.200000000000000000e+01	2.092626924031387747e-04	2.072103223836492796e-03	1.389127405260304465e-03	1.984228346971941837e-03	3.602430853145552683e-03	2.615749226649796266e-03	1.380363471106615860e-03	3.034987148662748727e-04	2.305116757881853478e-03	5.420067095108625386e-04
2.203333333333333499e+01	1.897355645370726190e-04	2.234119668490169158e-03	1.065187834530094326e-03	1.280697075939879514e-03	2.578823462000013386e-03	1.984319084329709028e-03	1.650980324563654841e-03	2.072310964982018667e-04	2.315882349187703936e-03	6.154144441779573274e-04
2.206666666666666643e+01	1.771737741655598705e-04	2.330486381528615661e-03	8.654026690129038111e-04	8.333500326339273075e-04	1.924439810222535558e-03	1.561980868942638902e-03	1.835142595696742261e-03	1.506752681037595062e-04	2.319087188538248006e-03	6.539419311747731453e-04
2.210000000000000142e+01	1.666282804193073674e-04	2.360568772307957558e-03	7.475326217286383784e-04	5.486516646585083961e-04	1.492257515940422202e-03	1.269709491184468691e-03	1.943903032277987655e-03	1.320144562511675840e-04	2.295798105045140057e-03	6.635193407596532431e-04
2.213333333333333286e+01	1.588061733208343256e-04	2.347811683390465306e-03	6.654606096209202473e-04	3.653326384354332683e-04	1.213815221966441787e-03	1.066286393410472658e-03	1.999951886884425521e-03	1.192430992688437249e-04	2.266426041325944607e-03	6.686600761112190643e-04
2.216666666666666785e+01	1.569365080193580429e-04	2.323737203968837244e-03	5.829291822699647890e-04	2.520428834481627800e-04	1.072930711713103750e-03	9.381922581966934283e-04	2.025806122103412238e-03	7.329702387508127371e-05	2.264226602485780709e-03	6.953520822853972386e-04
2.219999999999999929e+01	1.628447725743362802e-04	2.311954423549561054e-03	4.811904680730383290e-04	1.880514386981708681e-04	1.054663005403207350e-03	8.751085878916097264e-04	2.038289097137521971e-03	2.718356573260677784e-05	2.309979055574987953e-03	7.574814375851627191e-04
2.223333333333333428e+01	1.748925753972827230e-04	2.320417291715786041e-03	3.620914817104613822e-04	1.517812970899738538e-04	1.117451897925416521e-03	8.565188505094297172e-04	2.047725144149917503e-03	1.730415196620046971e-04	2.399321758357966534e-03	8.502435739221457945e-04
2.226666666666666572e+01	1.880595444608239698e-04	2.339751897372493745e-03	2.453702093058567350e-04	1.214002385908035368e-04	1.195012945583121423e-03	8.522133571791560376e-04	2.056737097413476479e-03	3.260453712291823901e-04	2.501361544068781903e-03	9.502502160009077296e-04
2.230000000000000071e+01	1.958924656713863265e-04	2.348079386429083489e-03	1.586193900830946578e-04	8.093765510696650494e-05	1.218347059839806554e-03	8.313909400317009112e-04	2.059987407781900363e-03	4.344234495503526976e-04	2.569839694830747170e-03	1.024143875217754969e-03
2.233333333333333215e+01	1.939088287436574541e-04	2.325374767200503057e-03	1.221390339744763938e-04	2.561476082894105334e-05	1.147371214264366343e-03	7.756934202070225404e-04	2.050454483189602644e-03	4.595697670195193004e-04	2.568829478247874800e-03	1.046164080037647985e-03
2.236666666666666714e+01	1.820098122002690476e-04	2.266307895197475566e-03	1.376265888013500566e-04	3.883150154557854126e-05	9.881569873403258340e-04	6.856564311971468728e-04	2.027136974562587443e-03	3.963768802116058470e-04	2.494116536184661122e-03	1.012680741270886213e-03
2.239999999999999858e+01	1.636067914737159717e-04	2.181072173072959221e-03	1.893864574256251478e-04	1.048727652460217639e-04	7.754936252614171152e-04	5.726935764935930841e-04	1.997925799821503954e-03	2.670655573261926071e-04	2.371837512874830182e-03	9.415736700647803735e-04
2.243333333333333357e+01	1.427636918407181933e-04	2.089656252208548816e-03	2.539843652715007764e-04	1.745915309951933270e-04	5.362408251472800414e-04	4.439509633354193864e-04	1.980140977199832796e-03	9.472074658176152879e-05	2.244217236291543797e-03	8.623101188379785498e-04
2.246666666666666501e+01	1.215375718609205410e-04	2.010867210661902802e-03	3.083564512736027691e-04	2.650079686208805987e-04	2.619687995811600272e-04	2.907044764307390719e-04	1.996011071751360721e-03	1.239317393142853321e-04	2.153743847620428337e-03	8.062560196783071474e-04
2.250000000000000000e+01	9.894194492913995301e-05	1.949697403905851058e-03	3.351126785935397987e-04	4.007200082898800387e-04	8.965468815761822984e-05	8.885524984864142555e-05	2.063203113113546306e-03	4.319357011254001868e-04	2.132523006183623809e-03	8.006648171556769765e-04
2.253333333333333499e+01	7.275539777265002716e-05	1.908916456673742743e-03	3.338843554686603157e-04	5.966732094654816736e-04	5.630102651804526478e-04	1.832130580740951975e-04	2.203499432973514936e-03	9.112835922817771536e-04	2.218924878082435478e-03	8.719328005858818353e-04
2.256666666666666643e+01	4.075333849026428827e-05	1.891947033503604565e-03	3.274745478163757200e-04	8.473830012055399551e-04	1.183862764259344981e-03	5.343003962206559253e-04	2.444472388081690099e-03	1.684895315660000798e-03	2.471301307040546600e-03	1.051049167408191773e-03
2.260000000000000142e+01	5.042497113844968316e-07	1.838313621147749394e-03	3.347394122072383624e-04	1.114484461397192375e-03	1.931272650323474045e-03	9.554212598052145861e-04	2.740258235605843619e-03	2.858611952776707842e-03	2.908129090268935738e-03	1.358021073045569431e-03
2.263333333333333286e+01	4.359706205586242505e-05	1.636229527250134723e-03	3.051193660068693067e-04	1.365547903983043527e-03	2.715427288550057404e-03	1.430083167412634281e-03	2.964470512789063247e-03	4.354074019535659860e-03	3.496446094041625891e-03	1.806912273057004453e-03
2.266666666666666785e+01	7.349834419097738903e-05	1.252831830549199985e-03	2.910212883898840805e-06	1.728058608440170407e-03	3.523523991637799845e-03	2.050179507782618534e-03	3.109117488211769406e-03	5.893518383499610040e-03	4.299933989777805429e-03	2.497643006778157808e-03
2.269999999999999929e+01	5.675449213594372440e-05	7.445777083849965594e-04	1.087081519072976600e-03	2.517169914133267437e-03	4.452989233355091406e-03	3.067586113121199224e-03	3.402272907204926655e-03	7.158936275407624082e-03	5.567711985892858165e-03	3.686132868258648089e-03
2.273333333333333428e+01	5.001865627401785099e-05	1.369635571537313639e-04	3.627162958112272861e-03	4.014353877019692131e-03	5.446139311936716056e-03	4.721242154648860184e-03	4.193909776827515513e-03	7.890952069727745835e-03	7.619946413173117952e-03	5.689567201734197464e-03
2.276666666666666572e+01	2.753137708004181877e-04	6.606376649660277139e-04	7.933518310612277732e-03	6.227358191721325993e-03	6.191708050981608452e-03	7.010985782290155358e-03	5.698378908180867786e-03	7.977589883208411128e-03	1.056565276717214182e-02	8.613133753522406177e-03
2.280000000000000071e+01	5.876650028051428557e-04	1.760817445837497804e-03	1.337412753680017677e-02	8.799063040763773630e-03	6.426130177478043930e-03	9.567513051152212386e-03	7.702491763309757961e-03	7.517902758995159175e-03	1.395998403885504759e-02	1.202666002197832866e-02
2.283333333333333215e+01	8.761084152269977589e-04	3.059353652610748327e-03	1.822390878715283644e-02	1.106199113166449720e-02	6.266498977161380143e-03	1.167522435969349515e-02	9.468762390632368825e-03	6.792957932548774821e-03	1.671376796068475487e-02	1.488784738506505716e-02
2.286666666666666714e+01	1.011407210447485584e-03	4.178197362412303106e-03	2.066065849494772705e-02	1.241827602387290432e-02	6.220518426804024816e-03	1.270448488524802619e-02	1.019334638840970614e-02	6.160730359532332404e-03	1.775013043088873727e-02	1.615327542595945340e-02
2.289999999999999858e+01	9.582451338259478663e-04	4.781619025511904195e-03	2.034874283066369360e-02	1.285802825537614956e-02	6.761754754662559902e-03	1.270137906778271916e-02	9.764893424303580302e-03	5.831853606915762128e-03	1.699502702132555179e-02	1.571099310738182167e-02
2.293333333333333357e+01	7.892100305133461233e-04	4.842796907470404283e-03	1.842459864436422207e-02	1.281103327301526262e-02	7.877395983347159486e-03	1.220579752766611306e-02	8.743266113686566643e-03	5.744145575014862094e-03	1.527681073875344561e-02	1.430713121756502053e-02
2.296666666666666501e+01	5.966340051356837284e-04	4.544756075520543434e-03	1.609148369589975466e-02	1.255217102348923398e-02	9.093534477902608451e-03	1.157199033479508303e-02	7.645183551961397435e-03	5.704696247641877910e-03	1.339995574522415307e-02	1.268703123780456563e-02
2.300000000000000000e+01	4.390374720242423159e-04	4.124484444144040432e-03	1.398763620451122687e-02	1.210962583874928243e-02	9.890134887993453153e-03	1.084193210367722336e-02	6.636249954906543042e-03	5.592020262386860133e-03	1.180478132227413129e-02	1.127098264726881030e-02
2.303333333333333499e+01	3.417926376784780518e-04	3.804866901855961936e-03	1.244832323283724153e-02	1.161302257356657507e-02	1.014959008796241513e-02	1.009575916110091141e-02	5.736239532720188022e-03	5.419363856842589026e-03	1.076419652673574721e-02	1.033216171989244196e-02
2.306666666666666643e+01	3.077869150711403864e-04	3.692976958054125774e-03	1.162249320584301041e-02	1.130464397760817113e-02	1.010447155620374307e-02	9.505244086703428658e-03	4.953905769639138645e-03	5.192830250545978771e-03	1.039371964590862785e-02	9.994380671150901105e-03
2.310000000000000142e+01	3.233657793867236079e-04	3.687478706119795124e-03	1.128161356752767873e-02	1.114118125997201787e-02	9.831617998886715490e-03	9.030492887081841349e-03	4.228346008937131431e-03	4.741791734049240203e-03	1.043060118960509666e-02	1.001347244938200279e-02
2.313333333333333286e+01	3.603637793241030725e-04	3.620781204860409452e-03	1.107091698734164950e-02	1.093509273951493235e-02	9.360414917862821399e-03	8.583154107531663218e-03	3.584722459361127950e-03	4.016624463586161535e-03	1.045815716848150397e-02	1.000501669200070873e-02
2.316666666666666785e+01	3.788643831995828744e-04	3.454441995603544854e-03	1.078632466289274582e-02	1.063544367328881843e-02	8.936874365175147966e-03	8.231646143842313509e-03	3.186552745982845856e-03	3.396658405036767029e-03	1.024865593289893059e-02	9.784514350305971095e-03
2.319999999999999929e+01	6.396464296550268425e-04	2.042461864149968786e-03	7.839685863439235791e-03	5.795668925403073962e-03	1.760645677904594140e-03	2.453544099109839036e-03	9.006152233328862649e-04	2.211224433397727344e-03	6.897507370949785416e-03	6.318008051351257405e-03
2.323333333333333428e+01	5.826299211903059831e-04	1.756456496952985263e-03	6.582862346754569591e-03	4.967211869159967978e-03	1.226193476479455272e-03	1.788324335582206978e-03	1.039075610842438678e-03	2.250964711768710207e-03	6.040593549831539157e-03	5.421196374156564760e-03
2.326666666666666572e+01	4.939855239801041594e-04	1.397948706363355597e-03	4.591425303199121732e-03	3.798018206410502633e-03	5.268703143298138344e-04	7.957264427894826693e-04	1.321137782747114960e-03	2.214329493237856498e-03	4.857169812957599399e-03	4.134244204519140799e-03
2.330000000000000071e+01	3.878111447620641024e-04	1.087264538290219585e-03	2.236492026846111352e-03	2.554106375294187652e-03	1.240706283329532094e-04	2.629446634771554132e-04	1.701479897468121619e-03	1.966108191410785924e-03	3.739979209524406118e-03	2.842795503346551463e-03
2.333333333333333215e+01	2.747938979911616376e-04	8.864517591653243685e-04	2.566684745492007601e-04	1.283717998754978868e-03	7.464379167993031097e-04	1.296167199485080126e-03	2.139611164255978207e-03	1.425245595434272532e-03	2.873331142778674102e-03	1.735965729443493359e-03
2.336666666666666714e+01	1.742004453670698081e-04	7.642711169701766694e-04	2.513635127260854373e-03	1.444580215588571791e-05	1.438782370757409361e-03	2.206638122393471142e-03	2.509711560933157101e-03	6.704070685291307549e-04	2.358830315543603093e-03	9.524244195279888466e-04
2.339999999999999858e+01	1.211125556168167174e-04	6.476805979457467147e-04	3.965901619663238231e-03	1.122126376208952211e-03	2.297609310810541736e-03	2.867479636588407023e-03	2.678661184945856522e-03	1.089046650720825227e-05	2.345039631892867609e-03	6.906739568217216182e-04
2.343333333333333357e+01	1.362828074742716041e-04	5.048069191988512625e-04	4.407725794715595773e-03	2.052517185914696195e-03	3.397428012994082452e-03	3.300471424614844287e-03	2.681227932517805598e-03	3.775006963472858916e-04	2.902698655341969056e-03	1.032152512831216885e-03
2.346666666666666501e+01	2.044925607619775901e-04	3.403808011462846109e-04	4.179816947810863041e-03	2.834234466211792841e-03	4.699817734550257656e-03	3.653647027256858547e-03	2.665510882284247238e-03	4.619122386294905488e-04	3.914041518282025851e-03	1.831067963631289154e-03
2.350000000000000000e+01	2.920087154934186495e-04	1.350976011908673364e-04	3.693524062307225464e-03	3.501216401601846533e-03	5.991059682188507041e-03	4.002471221000362608e-03	2.699231402401117055e-03	4.363671997753042686e-04	5.118832718507098679e-03	2.826189706240946151e-03
2.353333333333333499e+01	3.688568209518656581e-04	1.352793518886789793e-04	3.160302742491267070e-03	4.012004473436515256e-03	7.008495537735304204e-03	4.332367803487670657e-03	2.753415162630940775e-03	4.204014158786052507e-04	6.201141068012647889e-03	3.748748904483994743e-03
2.356666666666666643e+01	4.233317313477809904e-04	4.493200640255096264e-04	2.657329630896992576e-03	4.358895161249357400e-03	7.686062423879813643e-03	4.643498738182365304e-03	2.791872588555150293e-03	4.277529668780394854e-04	6.964312806829147176e-03	4.435304524939385519e-03
2.360000000000000142e+01	4.576272398239414688e-04	7.572895279872578298e-04	2.196941140045647386e-03	4.549284867205923184e-03	8.074287564221032179e-03	4.897703791182382409e-03	2.767104702620488531e-03	4.233486912893640627e-04	7.391548085634876315e-03	4.859460233185795668e-03
2.363333333333333286e+01	4.728269416083556069e-04	1.012097357443153848e-03	1.796698598405861757e-03	4.557981814563254533e-03	8.153303659789017457e-03	4.988029570935343000e-03	2.628399242768818950e-03	4.194000835989172339e-04	7.547127275040354903e-03	5.056534790885549441e-03
2.366666666666666785e+01	4.702901549967335453e-04	1.171649019197786674e-03	1.508240173041523269e-03	4.421980048403478976e-03	7.968092423997671578e-03	4.892768700408404482e-03	2.403188463821091889e-03	4.668429132337048853e-04	7.533188996538229230e-03	5.097729967837090481e-03
2.369999999999999929e+01	4.588607315153379494e-04	1.222232338374788221e-03	1.350281578350015933e-03	4.236756482881656044e-03	7.696224421974804698e-03	4.714056692589448788e-03	2.176558178476056295e-03	5.360881964885924264e-04	7.454049184990430878e-03	5.066363671470445161e-03
2.373333333333333428e+01	4.478914035746013210e-04	1.202063440512347045e-03	1.263681223909880660e-03	3.989586381835595955e-03	7.400115935009855643e-03	4.502627122624332061e-03	1.973198477887493692e-03	4.659535393471126688e-04	7.306328091990524527e-03	4.965986836853597194e-03
2.376666666666666572e+01	4.357614886256178360e-04	1.158498818335458201e-03	1.186612023903889802e-03	3.543397041917462770e-03	6.909909339881172355e-03	4.185633292697154076e-03	1.752504448504004116e-03	1.077018711266078377e-04	6.953524714283866419e-03	4.693958173674164271e-03
2.380000000000000071e+01	4.136477337304382291e-04	1.080861200640097219e-03	1.152388120938103565e-03	2.885536365041151130e-03	6.130525180214154747e-03	3.744591827305652609e-03	1.536836581437369797e-03	4.644952821456832179e-04	6.313698525568571703e-03	4.189466772338063492e-03
2.383333333333333215e+01	3.826086201048024609e-04	9.336072367425162508e-04	1.244353866114658634e-03	2.259915037039137743e-03	5.320391078542686947e-03	3.338263674133384699e-03	1.433327762943949419e-03	9.937170298066689330e-04	5.557498889772100742e-03	3.586119252068730931e-03
2.386666666666666714e+01	3.560965968236932499e-04	7.361041839318105493e-04	1.468440426910653423e-03	1.942014506819719159e-03	4.862232247724657813e-03	3.136842784389910158e-03	1.487114197135859604e-03	1.293691738199050307e-03	4.973713892972413293e-03	3.103701264995273497e-03
2.389999999999999858e+01	3.458676135779887922e-04	5.599589637756122087e-04	1.696367643986884275e-03	2.043955496445887081e-03	4.946475086619985147e-03	3.154398399520997546e-03	1.595272043183240196e-03	1.328581199286374415e-03	4.694745536241445513e-03	2.850164139717656364e-03
2.393333333333333357e+01	3.619846582865453191e-04	4.989577552440296014e-04	1.725251657837538477e-03	2.544039021877810003e-03	5.618804117578169235e-03	3.347615285095537855e-03	1.606008172087452926e-03	1.194577705942688039e-03	4.727924737945108334e-03	2.849087175123178259e-03
2.396666666666666501e+01	4.131012338996956470e-04	6.132938115122523598e-04	1.437429756586473860e-03	3.304855757536812998e-03	6.815905787262288053e-03	3.722214890301082588e-03	1.482239501696631717e-03	1.105007435151373349e-03	5.058578482042376707e-03	3.102334733848275544e-03
2.400000000000000000e+01	4.910725735834115110e-04	8.806351073040930748e-04	8.596019775419352959e-04	4.034344416689809865e-03	8.185478736783912898e-03	4.200602396394872984e-03	1.276071157536158964e-03	1.242044173176776829e-03	5.563082994560790938e-03	3.521959383693033796e-03
2.403333333333333499e+01	5.624172086326394366e-04	1.193601140845878443e-03	1.289579990221152153e-04	4.329982024261136951e-03	9.050539310807778626e-03	4.518499703778500361e-03	1.013999173785330547e-03	1.614441545573916219e-03	5.929418678720000009e-03	3.872019979214514577e-03
2.406666666666666643e+01	5.872683530505478375e-04	1.392041496385459758e-03	5.150228456139313788e-04	3.978417702590832453e-03	8.888105435651542929e-03	4.444769000177635140e-03	7.266380111015581945e-04	2.040245175740418304e-03	5.828335420262040906e-03	3.889734589050384151e-03
2.410000000000000142e+01	5.618486807286209245e-04	1.396638381323569902e-03	8.590856970363459520e-04	3.264040315775952866e-03	7.988462541992216726e-03	4.109463483879221245e-03	5.000578810213563872e-04	2.327707293131535578e-03	5.289961798402093712e-03	3.567313079837267347e-03
2.413333333333333286e+01	5.335742060707144045e-04	1.326576344838682449e-03	9.182748862124139565e-04	2.735917985639083842e-03	7.311689406355533979e-03	3.946211874896549121e-03	3.907163309801461133e-04	2.536745043193934079e-03	4.780275448175348892e-03	3.223644564585018829e-03
2.416666666666666785e+01	5.560116832108865466e-04	1.392317192406804368e-03	8.682401121192492638e-04	2.709588590560087999e-03	7.621209249849594455e-03	4.303624644630042739e-03	3.597267870940152267e-04	2.933204449292352908e-03	4.741491541031745034e-03	3.182443455810273717e-03
2.419999999999999929e+01	6.308562422720377779e-04	1.725007893562750024e-03	8.364509681181341375e-04	3.083923461765759877e-03	8.821415731251289541e-03	5.071388996572319049e-03	3.078627877099777586e-04	3.637805968585176505e-03	5.124840314688380687e-03	3.457647007663111356e-03
2.423333333333333428e+01	6.997954750679717412e-04	2.300595609638117229e-03	8.790754587781422075e-04	3.386508887488251605e-03	9.893781176395438984e-03	5.612668242348092459e-03	1.810091685770752197e-04	4.415458738287792589e-03	5.446354317336795335e-03	3.799491242691446259e-03
2.426666666666666572e+01	6.947556815885165549e-04	2.895572155867841974e-03	9.268260577550004953e-04	3.144087265417877183e-03	9.731062808318421270e-03	5.363087922074192063e-03	8.304419945656817776e-05	4.814393059319352526e-03	5.251247454521717692e-03	3.924997143641030875e-03
2.430000000000000071e+01	6.191082993085362304e-04	3.337478139831859258e-03	8.555412341483897235e-04	2.452657451452161692e-03	8.472630876486518872e-03	4.555010154269223226e-03	1.337050408432984645e-04	4.708812245078655874e-03	4.635422761429901922e-03	3.820895173583559352e-03
2.433333333333333215e+01	5.331933168257308548e-04	3.713859889258353062e-03	6.783401843785322313e-04	1.740477103276941075e-03	7.109719191297511273e-03	3.799778733802298188e-03	3.111908139661327026e-04	4.420905416991874337e-03	4.040189391819330907e-03	3.718919691666739726e-03
2.436666666666666714e+01	4.658733627287143641e-04	4.052353575256394461e-03	4.717303091528090501e-04	1.211794626866860266e-03	6.088537583133466630e-03	3.308435907119295239e-03	5.215625851233296082e-04	4.139879447001547710e-03	3.632606365054646264e-03	3.688836391720571369e-03
2.439999999999999858e+01	4.220940978895663270e-04	4.253441674642089755e-03	3.193438869372391292e-04	9.077352375540237699e-04	5.456297853377870682e-03	3.031693443440925707e-03	6.775934275139210627e-04	3.914580205000939804e-03	3.394428039789242329e-03	3.673463708349211394e-03
2.443333333333333357e+01	4.087398133593462147e-04	4.301547554902696892e-03	2.928373848406657927e-04	8.171408484321069591e-04	5.257384772489778237e-03	2.916751889198185115e-03	7.595390262702936051e-04	3.855552925780693363e-03	3.332297890193133307e-03	3.688658497085268821e-03
2.446666666666666501e+01	4.300088740962730170e-04	4.263227187459396605e-03	4.205383414906884603e-04	8.949132496327467674e-04	5.504384930457792598e-03	2.929945069384170056e-03	7.996246471415851924e-04	4.064359167828702352e-03	3.462243341136563707e-03	3.794594384122131330e-03
2.450000000000000000e+01	4.834270689228182226e-04	4.225097018292269316e-03	6.893822923090170461e-04	1.074645544578030180e-03	6.126825186508506361e-03	3.037103582830655898e-03	8.220440502416780787e-04	4.566056063807604794e-03	3.782731354781575326e-03	4.032223431486452181e-03
2.453333333333333499e+01	5.592416560861997264e-04	4.265426478238344005e-03	1.059333935746251294e-03	1.263223261374950930e-03	6.948804082055256084e-03	3.179404896004119681e-03	8.179761393228874179e-04	5.306103929227577211e-03	4.259409020088963070e-03	4.398298883949883914e-03
2.456666666666666643e+01	6.402188159754929183e-04	4.408720188027531565e-03	1.471622028909656474e-03	1.357346961478783686e-03	7.705114177681058989e-03	3.267897758172258558e-03	7.598262137831448453e-04	6.149738861373251451e-03	4.802826033806679301e-03	4.825876264396006601e-03
2.460000000000000142e+01	7.070457422881724473e-04	4.607183717334381937e-03	1.854306565628651782e-03	1.309493256778439772e-03	8.171827739248406844e-03	3.244799560102701666e-03	6.421538300543060129e-04	6.911529833084800387e-03	5.285360817348795648e-03	5.205064274384971906e-03
2.463333333333333286e+01	7.518661425769386595e-04	4.787660242354369218e-03	2.156548007746145624e-03	1.190788652382694006e-03	8.365371588072679013e-03	3.166175431765537625e-03	5.111787751012589372e-04	7.469166296295423266e-03	5.626165516321152311e-03	5.465567370872225460e-03
2.466666666666666785e+01	7.813643704129645106e-04	4.896958942472511359e-03	2.373375494676453062e-03	1.144944755040737134e-03	8.514580164555392641e-03	3.166026245714516178e-03	4.360334665423247426e-04	7.820373984413367049e-03	5.826916569838303840e-03	5.608652638713473165e-03
2.469999999999999929e+01	2.966786545557835789e-04	2.338344380744365302e-03	3.668912956750338761e-04	1.850105410936066751e-03	5.416494569204795273e-03	2.479988233762852202e-03	1.040990725598805100e-03	1.057858129031393054e-03	2.563788169268200589e-03	3.108070771224506236e-03
2.473333333333333428e+01	2.734373657114472548e-04	2.041595580077017885e-03	5.820463216241588550e-04	2.185622123989886846e-03	5.649968029211848222e-03	2.870886515853790250e-03	1.073223878832147132e-03	1.171269393872951408e-04	2.353641499607852551e-03	3.016169308709410867e-03
2.476666666666666572e+01	2.459492592199108625e-04	1.504536740269951135e-03	8.584013329378259189e-04	2.959204083987644965e-03	6.451209732467142778e-03	3.762629084906857560e-03	1.269873994484835983e-03	1.435576454029031859e-03	2.022966695345321426e-03	2.910082650502575016e-03
2.480000000000000071e+01	2.373825252228944579e-04	7.897616481461419442e-04	1.068896230216868524e-03	4.289550313842686695e-03	8.162334965714881582e-03	5.266122614851072650e-03	1.761300205798540033e-03	3.175744211102097918e-03	1.655377640496282724e-03	2.830027254711321195e-03
2.483333333333333215e+01	2.472939719376048809e-04	1.576622191401915100e-05	1.125061263270484306e-03	5.903700658780886186e-03	1.039030696464057074e-02	7.047097990989725606e-03	2.470190788794828212e-03	4.678070643984908253e-03	1.237066554605248652e-03	2.692612165677108361e-03
2.486666666666666714e+01	2.537534058201794981e-04	5.290662510137358584e-04	1.054747041761252635e-03	6.887823955987600229e-03	1.174051366647749922e-02	8.138816175188311880e-03	2.955971357452436520e-03	5.363489469140294251e-03	7.606963053780992686e-04	2.370490300817681799e-03
2.489999999999999858e+01	2.347999503080135683e-04	5.915572589896321912e-04	9.991221661165643718e-04	6.404633752747935019e-03	1.097265516145488722e-02	7.720943000408262043e-03	2.758922237388453970e-03	4.951944650621260650e-03	3.118353598215548202e-04	1.878859141844041155e-03
2.493333333333333357e+01	1.962284824117511495e-04	2.913827526245045172e-04	1.051937529578587764e-03	4.820151039387393470e-03	8.640792685667362735e-03	6.191655949236469711e-03	2.014544285604144558e-03	3.909945023951573104e-03	1.063301876910225582e-05	1.395500239368674443e-03
2.496666666666666501e+01	1.638251699710355214e-04	8.235045342648096881e-05	1.215183234444393258e-03	3.190210209151935969e-03	6.307951593329240783e-03	4.610278904192879196e-03	1.239731977631806014e-03	2.902764346191407090e-03	1.906141003281323595e-04	1.072624585405542721e-03
2.500000000000000000e+01	1.545489189840266379e-04	4.027963742867897911e-04	1.466432801327510792e-03	2.083977843160674404e-03	4.809110430864846526e-03	3.537490336277252911e-03	7.272120437713262744e-04	2.155500269418052835e-03	2.626597899326503721e-04	9.280684163167170946e-04
2.503333333333333499e+01	1.710647421559995118e-04	6.713540574032506470e-04	1.757936303333347246e-03	1.546777658963617227e-03	4.197069401418109143e-03	3.015943600671457548e-03	4.941616039190362131e-04	1.563216961370864945e-03	2.491000843861261083e-04	9.061058587053245515e-04
2.506666666666666643e+01	2.087169807785063821e-04	9.130956618106177538e-04	2.044828088967871969e-03	1.439450353166085023e-03	4.275871169413384895e-03	2.942600638388872224e-03	4.373946967232198823e-04	1.010727435551689443e-03	1.580387837872765573e-04	9.580995792772684224e-04
2.510000000000000142e+01	2.611674219643530278e-04	1.148426404478503993e-03	2.334703884748729179e-03	1.583812575051229488e-03	4.806377062597870162e-03	3.176696975328744538e-03	4.335274350696180935e-04	4.674568466949393037e-04	9.409117391521227999e-06	1.071646302538360566e-03
2.513333333333333286e+01	3.246714910028356753e-04	1.388990676217408127e-03	2.670018176865801215e-03	1.852832079208529279e-03	5.605616669122906286e-03	3.580364542341163241e-03	4.173327885833895824e-04	6.537449813277607720e-05	2.583399406278641809e-04	1.257116463285219178e-03
2.516666666666666785e+01	3.986403295423018855e-04	1.647389763498902310e-03	3.083622812068069312e-03	2.194747070527646587e-03	6.578209399869589490e-03	4.061237541042368553e-03	3.967815689181290457e-04	6.061275879519741408e-04	5.897462666259442382e-04	1.521602532318047651e-03
2.519999999999999929e+01	4.863950660763800252e-04	1.954131320140496154e-03	3.604009109182793481e-03	2.629444270085695440e-03	7.740954150905500313e-03	4.616059411964316440e-03	4.239781066751375669e-04	1.188021135268328698e-03	9.987207319401743017e-04	1.869256568109922516e-03
2.523333333333333428e+01	5.920647513456778416e-04	2.337444512632898524e-03	4.250771352322000110e-03	3.204061384256283711e-03	9.162634776915076773e-03	5.291054189398685000e-03	5.465115938251154494e-04	1.836427461438623274e-03	1.480153427497142181e-03	2.302232370808514512e-03
2.526666666666666572e+01	7.096247552399404185e-04	2.768117749958148594e-03	4.970780534730781519e-03	3.889238065038218457e-03	1.076414327013381841e-02	6.049465672825090311e-03	7.604101946843331000e-04	2.538287669312965910e-03	2.006274320425794136e-03	2.787337912939664812e-03
2.530000000000000071e+01	8.187566328309088971e-04	3.152716138063827150e-03	5.619791224666053839e-03	4.539335640682774439e-03	1.224319052695093876e-02	6.730969400326165288e-03	1.001930254817786064e-03	3.222047501631220955e-03	2.503739472026826965e-03	3.238886648288397639e-03
2.533333333333333215e+01	8.970199932272774268e-04	3.403706505155621159e-03	6.052744685147467933e-03	4.992829341710005621e-03	1.326870773003998617e-02	7.170578381630410801e-03	1.195604514963928555e-03	3.785580074767372610e-03	2.884300170393578385e-03	3.563653927291608910e-03
2.536666666666666714e+01	9.342865588985057018e-04	3.499642528837149710e-03	6.217166763825489502e-03	5.190720195245948111e-03	1.370676232813140133e-02	7.318817627591624533e-03	1.308426708168041689e-03	4.152144045940378211e-03	3.097890194106654640e-03	3.717547444749984102e-03
2.539999999999999858e+01	9.356305353093647727e-04	3.477313139843219141e-03	6.160741988838478941e-03	5.183376547799038725e-03	1.365164918082730286e-02	7.241304337989734781e-03	1.351350384243124375e-03	4.308716803370446317e-03	3.153561709244451401e-03	3.719249028733811763e-03
2.543333333333333357e+01	9.139249513504183516e-04	3.389590767381587145e-03	5.974121652434211463e-03	5.060562416951789287e-03	1.330017327037007896e-02	7.041491118992372795e-03	1.349913558478350916e-03	4.298210163657863528e-03	3.098689177568642473e-03	3.621944479442746560e-03
2.546666666666666501e+01	8.812871623472298644e-04	3.276276615939808980e-03	5.735214472621934408e-03	4.893413537973082851e-03	1.282344637436994006e-02	6.797940788146029055e-03	1.324515365445491210e-03	4.182415016526562328e-03	2.985548001260547417e-03	3.478104342696827604e-03
2.550000000000000000e+01	8.457930234538993701e-04	3.159593244045038121e-03	5.491586826475832774e-03	4.721307382262595817e-03	1.232629043682769397e-02	6.552876554192982317e-03	1.287406996746946752e-03	4.015926431627217866e-03	2.853403052558150122e-03	3.323939002353068842e-03
2.553333333333333499e+01	8.121167620090947005e-04	3.050469929053755899e-03	5.267848619075779677e-03	4.562754330949656163e-03	1.186427899811913315e-02	6.326599508324623304e-03	1.245873970344878005e-03	3.838788494810842569e-03	2.726801655482682073e-03	3.180386060335361597e-03
2.556666666666666643e+01	7.825360769177527832e-04	2.953214895172051515e-03	5.073992505575675334e-03	4.425497698671902909e-03	1.146246140979103809e-02	6.128031785240947715e-03	1.204853765884081069e-03	3.675308534590399686e-03	2.618145632513908545e-03	3.057032891945375523e-03
2.560000000000000142e+01	7.575709257814231467e-04	2.867657874945866211e-03	4.910117326469972017e-03	4.311162115254152036e-03	1.112530367171547796e-02	5.958485373262851527e-03	1.167647362124413094e-03	3.535428718865260035e-03	2.530611074051591133e-03	2.955321494379290446e-03
2.563333333333333286e+01	7.368050070086515704e-04	2.791640556045846266e-03	4.771458153833157273e-03	4.218770805953714516e-03	1.084721338200645736e-02	5.815578345566107914e-03	1.135971196949484225e-03	3.419993460603557977e-03	2.462328249460363563e-03	2.872435996675332982e-03
2.566666666666666785e+01	7.195012869632710657e-04	2.722882283909876331e-03	4.652082408920039415e-03	4.145576804219882304e-03	1.061873929915878832e-02	5.695454769822243246e-03	1.109319821584762132e-03	3.326305766749222161e-03	2.409764580168774570e-03	2.804214448542594745e-03
2.569999999999999929e+01	7.048149901055598271e-04	2.659725600956788175e-03	4.546281507536116540e-03	4.086319097657527613e-03	1.042745363623077959e-02	5.592925774641773796e-03	1.085073156835204096e-03	3.250947978275668063e-03	2.369045821548306126e-03	2.746288724981518336e-03
2.573333333333333428e+01	6.918610462933376479e-04	2.600907487116721917e-03	4.448802801076994634e-03	4.033743881612940861e-03	1.025868601950616528e-02	5.501520750347047711e-03	1.060057194118218344e-03	3.190525466538498417e-03	2.336202858162621590e-03	2.694470586104627096e-03
2.576666666666666572e+01	6.797835109815016791e-04	2.544431857663601373e-03	4.354479251089240187e-03	3.980307614129446718e-03	1.009766455031033301e-02	5.413658835367515625e-03	1.032082988831170946e-03	3.142035897147547278e-03	2.307682616073759851e-03	2.645195751306310059e-03
2.580000000000000071e+01	6.677282919121821717e-04	2.485838455810990711e-03	4.256842803064941200e-03	3.918426124139738446e-03	9.929773296409925495e-03	5.319396934900293139e-03	9.996351995180180125e-04	3.103590953671226879e-03	2.281236669683333815e-03	2.595794953722437189e-03
2.583333333333333215e+01	6.546422894162853010e-04	2.417429231689610224e-03	4.146094625972636914e-03	3.837809949330750914e-03	9.736496728549912105e-03	5.203795682604483129e-03	9.600027416724074645e-04	3.075114246581218003e-03	2.256105455226577357e-03	2.544034807843095942e-03
2.586666666666666714e+01	6.395645391008948025e-04	2.333049488556571301e-03	4.012774196435343020e-03	3.725293077383096205e-03	9.497384028080717647e-03	5.050224552957984815e-03	9.088597312246556210e-04	3.059436337219062149e-03	2.233175519756973575e-03	2.489105613639784088e-03
2.589999999999999858e+01	6.235871585528195192e-04	2.241363073012768697e-03	3.865041416525169873e-03	3.577421474275261325e-03	9.218118055682514994e-03	4.860065489712679480e-03	8.446947118703965066e-04	3.067218931945008605e-03	2.218696148027397667e-03	2.438145575516938862e-03
2.593333333333333357e+01	6.115308725953768091e-04	2.173038951440498835e-03	3.741728136821423703e-03	3.416134700153923912e-03	8.959500915785375066e-03	4.671155400338666483e-03	7.749033003281003513e-04	3.119891047012456498e-03	2.226973382632003486e-03	2.410650784224227950e-03
2.596666666666666501e+01	6.074719890541673949e-04	2.156481390398790141e-03	3.679418990749001341e-03	3.272861646966415076e-03	8.783416426138600588e-03	4.528352745393209207e-03	7.141389106399975576e-04	3.224835119899239957e-03	2.263510154616589758e-03	2.419101024353061558e-03
2.600000000000000000e+01	6.070412672504655769e-04	2.180153177043605249e-03	3.658019343728374090e-03	3.155376758780957438e-03	8.655602880935565901e-03	4.430776101127753726e-03	6.767560712881130367e-04	3.331561347137066299e-03	2.297646923090460817e-03	2.438451595715501567e-03
2.603333333333333499e+01	6.001473385501966511e-04	2.199023687515820353e-03	3.616125781101615661e-03	3.055764113286391862e-03	8.481710349703672214e-03	4.344016786605223689e-03	6.707119791999423177e-04	3.347968193360443320e-03	2.277784178386259902e-03	2.420478407089720219e-03
2.606666666666666643e+01	5.822408238599060051e-04	2.184444209673416879e-03	3.525019551416460999e-03	2.970703985393042222e-03	8.224545844743570006e-03	4.246948349634130197e-03	6.883616058325174722e-04	3.227394372514978248e-03	2.184966205148070398e-03	2.345672308793277008e-03
2.610000000000000142e+01	5.579815909653530791e-04	2.149495106945162760e-03	3.414620051343025906e-03	2.894999331205658048e-03	7.922229715812892717e-03	4.138916942721038682e-03	7.067402452452009641e-04	3.012607574744260042e-03	2.049947599670518851e-03	2.239288614512695806e-03
2.613333333333333286e+01	5.346473525226579484e-04	2.120871275356738580e-03	3.327083419145304612e-03	2.820414634946321036e-03	7.628589584824371078e-03	4.026040401592783161e-03	7.072669423639239969e-04	2.783679929901828991e-03	1.917293506088042386e-03	2.138019305040526376e-03
2.616666666666666785e+01	5.158088419682799056e-04	2.104727632117291917e-03	3.272470184290299580e-03	2.747600335795469771e-03	7.375498343737929910e-03	3.916503194766957768e-03	6.909276332338815975e-04	2.589909605030689226e-03	1.811186048195803254e-03	2.059454572883960815e-03
2.619999999999999929e+01	5.006033782804973848e-04	2.085482974903032482e-03	3.230402098558755181e-03	2.685317384679117118e-03	7.167398715836002625e-03	3.816484351990418779e-03	6.711499577425097647e-04	2.433060125646734247e-03	1.731152928351141962e-03	1.999781620223900405e-03
2.623333333333333428e+01	4.870314288687169809e-04	2.046653265394008259e-03	3.180262840865663229e-03	2.640271706945531652e-03	6.996884557870108705e-03	3.726637277786540390e-03	6.565807980877353626e-04	2.296640161270287889e-03	1.667226389870164966e-03	1.948650585964329914e-03
2.626666666666666572e+01	4.749770308048643181e-04	1.973965347707351027e-03	3.119211857779814832e-03	2.613724861244522309e-03	6.867605841789617763e-03	3.636170582379407486e-03	6.392490097025226850e-04	2.179163575645953668e-03	1.613148630138596263e-03	1.899685050067673013e-03
2.630000000000000071e+01	4.666661999346927376e-04	1.816733381929196665e-03	3.052676113544184298e-03	2.604668792298344207e-03	6.808873032646434176e-03	3.496996811334011305e-03	5.827626110321111001e-04	2.106348723414734007e-03	1.566641742770264259e-03	1.845966185687911328e-03
2.633333333333333215e+01	4.676055133830410546e-04	1.421176333678710003e-03	2.983841083375524898e-03	2.618883541985710453e-03	6.906950537712728752e-03	3.178506565093398937e-03	3.972607615070731396e-04	2.142034789562702671e-03	1.526726606349268923e-03	1.771271204195711164e-03
2.636666666666666714e+01	4.907633767067435615e-04	4.821397157624898863e-04	2.926188822585750089e-03	2.691472584900863295e-03	7.377593953096035252e-03	2.443015910998632637e-03	8.380308503704932577e-05	2.413550516925295954e-03	1.501368270247012589e-03	1.652918496921339112e-03
2.639999999999999858e+01	5.621837036446635395e-04	1.453000884006424350e-03	2.929522484768987915e-03	2.921926381384572832e-03	8.656088038080923114e-03	9.745481825235372941e-04	1.096734137987022666e-03	3.136503121816830181e-03	1.521888832254156103e-03	1.475500546145370930e-03
2.643333333333333357e+01	7.122367200612028182e-04	4.969901441605191310e-03	3.018367043684513570e-03	3.438228218431251156e-03	1.127577312614228347e-02	1.632689625987347347e-03	2.912099773043548036e-03	4.563398861372666530e-03	1.609364867554272842e-03	1.195661323866981183e-03
2.646666666666666501e+01	9.152132668739362603e-04	1.013239425333038041e-02	2.973572267786039284e-03	4.145844031543312325e-03	1.491198620543796385e-02	5.493101601611124866e-03	5.436883239081391830e-03	6.539669001104110417e-03	1.639887125780912190e-03	6.749295753620930408e-04
2.650000000000000000e+01	1.031394226131732194e-03	1.483936574839342382e-02	2.401931602945721507e-03	4.555656074336699064e-03	1.733634884881625135e-02	9.141979718879100075e-03	7.413342223274280857e-03	7.895165131599483910e-03	1.340554110978006827e-03	1.335734624248603156e-04
2.653333333333333499e+01	9.484872152832428665e-04	1.626945441032647335e-02	1.327839453784605090e-03	4.337241596237287333e-03	1.659039190429202962e-02	1.038482869213459836e-02	7.413252202712225861e-03	7.501165287487939447e-03	6.581967739032683990e-04	9.620599744556636475e-04
2.656666666666666643e+01	7.631679592894557388e-04	1.514475146595374577e-02	2.142582656044522986e-04	3.925970367336195296e-03	1.415517249789499318e-02	9.519764753562020079e-03	5.959939552967402805e-03	6.007440101041824389e-03	1.356190385381891503e-04	1.604910308816344215e-03
2.660000000000000142e+01	5.881213628365370089e-04	1.354341412108899662e-02	7.700304596652638583e-04	3.766927315564962391e-03	1.192844293291419298e-02	7.999996653311681333e-03	4.095419030206254481e-03	4.363003437427842059e-03	9.257284771020295525e-04	2.172552094161973261e-03
2.663333333333333286e+01	4.083157194016275395e-04	1.123190580793100544e-02	1.573147497622527169e-03	3.601409560743477987e-03	9.435248625650970514e-03	5.918945569306006960e-03	1.920562713255604542e-03	2.556463818131365744e-03	1.641973891213083063e-03	2.600291535694730129e-03
2.666666666666666785e+01	2.419864426399704368e-04	8.333391591375059054e-03	1.992166276093446358e-03	3.189185871023320074e-03	6.646406975147800718e-03	3.699087849897394423e-03	1.078441097290334830e-04	9.115045157421276540e-04	2.080355132183769884e-03	2.736774920308792693e-03
2.669999999999999929e+01	1.357284985602431914e-04	5.821099251623709434e-03	2.016917369056381391e-03	2.691294273648417185e-03	4.379242055673068790e-03	2.054055555935724482e-03	1.518142584309318914e-03	1.285835070130556294e-04	2.190134724012797029e-03	2.647467882981052994e-03
2.673333333333333428e+01	1.011918558879197828e-04	4.049715581874822369e-03	1.744030922000810915e-03	2.301220662707069431e-03	3.011155341537524559e-03	1.095567442612230919e-03	2.317702986883767458e-03	5.150436429020725836e-04	2.013942815356039966e-03	2.414036723527706110e-03
2.676666666666666572e+01	1.236186022741724640e-04	2.858917492733366143e-03	1.244265169044170413e-03	2.043259698311364857e-03	2.412155325994336155e-03	6.497713753560245250e-04	2.640184243773566284e-03	3.928117911152485776e-04	1.606943583325871547e-03	2.064881342843114757e-03
2.680000000000000071e+01	1.743752450916441065e-04	2.023505222134825820e-03	6.252911931890653722e-04	1.802049852686414978e-03	2.178378059224279906e-03	5.865865958331350528e-04	2.613055671724213557e-03	2.781444707181563873e-05	1.113260202880601239e-03	1.687020630718078689e-03
2.683333333333333215e+01	2.272368421828530689e-04	1.374373672508022275e-03	1.065705254424743422e-06	1.451196131975101720e-03	1.924853011532659183e-03	8.043243898279834030e-04	2.366978917467651381e-03	5.684127284165983252e-04	6.795705701505321472e-04	1.373183280168475918e-03
2.686666666666666714e+01	2.736752224194016064e-04	8.353525088787286867e-04	5.640890883262354716e-04	1.007447813157650012e-03	1.587144910547491541e-03	1.145625240472982614e-03	2.038991950429958240e-03	1.156557012962815397e-03	3.415862454940022481e-04	1.136400942043585150e-03
2.689999999999999858e+01	3.198639354401304502e-04	3.851192271379070718e-04	1.063953679427925023e-03	5.993198906810786545e-04	1.352320657023863221e-03	1.425893166376741503e-03	1.742836179360114863e-03	1.804081383341331465e-03	3.748007809669837934e-05	9.203336334422875138e-04
2.693333333333333357e+01	3.742928657848287313e-04	7.044458688439409480e-06	1.524795609355576211e-03	3.271835680467105145e-04	1.388017956407972204e-03	1.537072175619430461e-03	1.533415936406804739e-03	2.541898479092669517e-03	3.053562049719445908e-04	6.670954706609403791e-04
2.696666666666666501e+01	4.402874753866949423e-04	3.218599242537361770e-04	1.974851666558451787e-03	2.009513605108068026e-04	1.708549604009349443e-03	1.485047790744980318e-03	1.412135725078127657e-03	3.375065615110232724e-03	7.146679309666396007e-04	3.595351021342558791e-04
2.700000000000000000e+01	5.148220758023756187e-04	6.174034784027094668e-04	2.422276823888988399e-03	1.731707832944317279e-04	2.214494716758379222e-03	1.339958675266577715e-03	1.356604776969249975e-03	4.267301322653588129e-03	1.171854522958181702e-03	1.668093620534833867e-05
2.703333333333333499e+01	5.894181848403726902e-04	8.781822727885129449e-04	2.846217759976442732e-03	1.847488623078535268e-04	2.763826478412839769e-03	1.180493054012608529e-03	1.339300749824323591e-03	5.138287963466442974e-03	1.628488869093439994e-03	3.243832290586076673e-04
2.706666666666666643e+01	6.518463116984552202e-04	1.087196416949047463e-03	3.200537468861168033e-03	1.860556711341872531e-04	3.210993109190154408e-03	1.069159761617661814e-03	1.333021695152767803e-03	5.872634016897695756e-03	2.018795516706534642e-03	6.182251880074915440e-04
2.710000000000000142e+01	6.905950624619673585e-04	1.223450637749371383e-03	3.434766602862415492e-03	1.470890759729728001e-04	3.444745703815221740e-03	1.041589469423490630e-03	1.316361840197349461e-03	6.358840050717930875e-03	2.279192973422268769e-03	8.214333836128453678e-04
2.713333333333333286e+01	7.010700862686585931e-04	1.278740984565039087e-03	3.526630381508483007e-03	6.270735884855652283e-05	3.429944215731293815e-03	1.101133349810309641e-03	1.280771911526164654e-03	6.549248883453772513e-03	2.378752867401932869e-03	9.112087595944947738e-04
2.716666666666666785e+01	6.879310263258343319e-04	1.266693765183075698e-03	3.498414886380081783e-03	5.371916957781951776e-05	3.212745543128382470e-03	1.226250282375069634e-03	1.230608043310254911e-03	6.486639059547660846e-03	2.335791748621395599e-03	8.977128914094552022e-04
2.719999999999999929e+01	6.610926680422358473e-04	1.215272766033519700e-03	3.400418223604138781e-03	1.855071581948553115e-04	2.877377862419776625e-03	1.388917858572787664e-03	1.174963036963694698e-03	6.269516575286304856e-03	2.202544103357814351e-03	8.158660421134979624e-04
2.723333333333333428e+01	6.299346854467099879e-04	1.151626167147156788e-03	3.281147810227285321e-03	3.213588143836302430e-04	2.500389785400648161e-03	1.566413100377583422e-03	1.120232368078112996e-03	5.995762621195199413e-03	2.035226594490200779e-03	7.056845558366154920e-04
2.726666666666666572e+01	6.004986233200873677e-04	1.092543431725163721e-03	3.170537773589314316e-03	4.520589497458003705e-04	2.137119853928158477e-03	1.739302000916875162e-03	1.069556979121802885e-03	5.731391525160004635e-03	1.874539133832705488e-03	5.979659236776962853e-04
2.730000000000000071e+01	5.757149880849082293e-04	1.044374312304819415e-03	3.080866302137184876e-03	5.667081825314756885e-04	1.825400251137539610e-03	1.888754421612061103e-03	1.025511656055343515e-03	5.509087022284210253e-03	1.741838533914882034e-03	5.101033533330375565e-04
2.733333333333333215e+01	5.563240663865865170e-04	1.007353628700610997e-03	3.014063867851738809e-03	6.574685557021312573e-04	1.582638306267829384e-03	2.003220591233620656e-03	9.902068914132520095e-04	5.336971031856588797e-03	1.643076201281310237e-03	4.478298872885036952e-04
2.736666666666666714e+01	5.416076618574496449e-04	9.793086719720180914e-04	2.967162907033474989e-03	7.255730484180273731e-04	1.402484453596574646e-03	2.085064285933314106e-03	9.635018299997310165e-04	5.208053311779179545e-03	1.574651553471420433e-03	4.091398683442034408e-04
2.739999999999999858e+01	5.303760273693444672e-04	9.579298535900349684e-04	2.935977259456871991e-03	7.788358264731811993e-04	1.266069419767645865e-03	2.145735872262735308e-03	9.430487637509064186e-04	5.111746864484211991e-03	1.529541364575695518e-03	3.887327414916753291e-04
2.743333333333333357e+01	5.218831420390295222e-04	9.422103837689116889e-04	2.917673929607516366e-03	8.242156649395754016e-04	1.159096869013927526e-03	2.194853762379849870e-03	9.258875023557612853e-04	5.043028021563868493e-03	1.501721277367827189e-03	3.814162626300095183e-04
2.746666666666666501e+01	5.158932749645580825e-04	9.327490604726318630e-04	2.910855911966542600e-03	8.645851876372542214e-04	1.077192295285189999e-03	2.235047965488529392e-03	9.088308360634614206e-04	5.002552555400749217e-03	1.487393166884188808e-03	3.836339983577764724e-04
2.750000000000000000e+01	5.123284709903275138e-04	9.312099240784696766e-04	2.914692813457363512e-03	9.003963947225548025e-04	1.021023590189395862e-03	2.264245917856531030e-03	8.885262270272787548e-04	4.992421771194926854e-03	1.484579998635081072e-03	3.936225310317190791e-04
2.753333333333333499e+01	5.113575734757823139e-04	9.395533164466709315e-04	2.929699040176694889e-03	9.308742316672361135e-04	9.936905828862891300e-04	2.279316166257172940e-03	8.633362525586902453e-04	5.015631876443034029e-03	1.493379166736904639e-03	4.112351165501080272e-04
2.756666666666666643e+01	5.137725911415878420e-04	9.590202904053114416e-04	2.959161965848927829e-03	9.530230993147245210e-04	1.003075280102120725e-03	2.277415570653732683e-03	8.356409674262053498e-04	5.078454070144560774e-03	1.516766438265338855e-03	4.379574230307408029e-04
2.760000000000000142e+01	5.208612948242270562e-04	9.890413446771357565e-04	3.008037802485251291e-03	9.610037654269093423e-04	1.062849874024640899e-03	2.255056918227334520e-03	8.111759145395012289e-04	5.189960394264377629e-03	1.560393405474221886e-03	4.771224419872751926e-04
2.763333333333333286e+01	5.332656976652759171e-04	1.026648404239167761e-03	3.077342671231540240e-03	9.479493731922367843e-04	1.185844027550125726e-03	2.206286638189267069e-03	7.950827371515615952e-04	5.353699653803624912e-03	1.629326843306112826e-03	5.330347578467669418e-04
2.766666666666666785e+01	5.497584743857261399e-04	1.067344176956076546e-03	3.159375259688988486e-03	9.113036664015041009e-04	1.369925572128139705e-03	2.126137651398081474e-03	7.887343437500345415e-04	5.557832601410216296e-03	1.722906338066088538e-03	6.078816681325525419e-04
2.769999999999999929e+01	5.674108952312533491e-04	1.107253493106962697e-03	3.240764914274566356e-03	8.590632419848082471e-04	1.587048241156567780e-03	2.021015648262366668e-03	7.903200827525680991e-04	5.775948023519400336e-03	1.832071491890146456e-03	6.979409246383915444e-04
2.773333333333333428e+01	5.830089360663359742e-04	1.143807617529151019e-03	3.309851168615198999e-03	8.087235544739586248e-04	1.790438060723480596e-03	1.912868200567369647e-03	7.970848773308325357e-04	5.977879818503084065e-03	1.941637784766796866e-03	7.927642104556579476e-04
2.776666666666666572e+01	5.942256750462297267e-04	1.173735368759466942e-03	3.359752422701103424e-03	7.769789094598894509e-04	1.937557043576246685e-03	1.828142228832859177e-03	8.063563238680341054e-04	6.138699139195286439e-03	2.035267960177453497e-03	8.785737977640835318e-04
2.780000000000000071e+01	5.996616579728290299e-04	1.191202432967307769e-03	3.385799090458808946e-03	7.705188478325357155e-04	2.006641628700740320e-03	1.783225177469859599e-03	8.153657247456885630e-04	6.239210355236362270e-03	2.098821395055182424e-03	9.425726084590390404e-04
2.783333333333333215e+01	5.985070704620339610e-04	1.189377285819670808e-03	3.383837633726913176e-03	7.858545572205787077e-04	1.996182525261240310e-03	1.780285923393116684e-03	8.215154040847218305e-04	6.264947722245756134e-03	2.121989031356485891e-03	9.756863313558086998e-04
2.786666666666666714e+01	5.907466842333843190e-04	1.164992565438194858e-03	3.352938093586955211e-03	8.148898228008769756e-04	1.917456398242961720e-03	1.811835006596924317e-03	8.234845951511441655e-04	6.211117753245259943e-03	2.101099317880122334e-03	9.747697934876323753e-04
2.789999999999999858e+01	5.775825983231473075e-04	1.121917989406902598e-03	3.298564973913075109e-03	8.498116279916321245e-04	1.789503951966842175e-03	1.865649666611509955e-03	8.219466421251666721e-04	6.088854094318678183e-03	2.042187313139951031e-03	9.444390363039246441e-04
2.793333333333333357e+01	5.613666689797285926e-04	1.070278832849690066e-03	3.232067325108901098e-03	8.851522904304276983e-04	1.636130670172569529e-03	1.927856016417571440e-03	8.189277440287377101e-04	5.924930200551532973e-03	1.960517460870296082e-03	8.963902455263462717e-04
2.796666666666666501e+01	5.447961388281110685e-04	1.021275902683377139e-03	3.166072634796286093e-03	9.177449677467932514e-04	1.481339859379236313e-03	1.985874043885627657e-03	8.161536005165686723e-04	5.752074161180362709e-03	1.874755877929617761e-03	8.449069788058966631e-04
2.800000000000000000e+01	5.299018728083130852e-04	9.818550926642432598e-04	3.109308692962903502e-03	9.457507751171357084e-04	1.343678105130149221e-03	2.031195024325142557e-03	8.139870418807893752e-04	5.595977723319987482e-03	1.799335699414460372e-03	8.010492558602563427e-04
2.803333333333333499e+01	5.176065769784089429e-04	9.533800874937093089e-04	3.064897209558524200e-03	9.679663198405598617e-04	1.232960162704247169e-03	2.060461355232456274e-03	8.120356502548679769e-04	5.468854082402864469e-03	1.740584494566509589e-03	7.696263787748231725e-04
2.806666666666666643e+01	5.079374487663548864e-04	9.340139953948650882e-04	3.031998800059887856e-03	9.838856941894584020e-04	1.150684770039615314e-03	2.074262383009395794e-03	8.103451968552053894e-04	5.371643140297041076e-03	1.697908313254552649e-03	7.500670361053458045e-04
2.810000000000000142e+01	5.004635638307312721e-04	9.214596253209828350e-04	3.008247870532480654e-03	9.941036474009306949e-04	1.092707897108341226e-03	2.075234529058462424e-03	8.094844179425859931e-04	5.299679316426590507e-03	1.667433163105821016e-03	7.392985129059478520e-04
2.813333333333333286e+01	4.946372271238679182e-04	9.139406440527534248e-04	2.991326574623196562e-03	1.000174910974857122e-03	1.052588212256487478e-03	2.066821994724803765e-03	8.096983785687121571e-04	5.246932863260726082e-03	1.645192316774956275e-03	7.342876218947121851e-04
2.816666666666666785e+01	4.899762135426063807e-04	9.100727755742762937e-04	2.979417426388513302e-03	1.003569272076323873e-03	1.024681294389618962e-03	2.052056250414570609e-03	8.106346579598913953e-04	5.207816968386708156e-03	1.628482332966367909e-03	7.330651965668767917e-04
2.819999999999999929e+01	4.861342891763594442e-04	9.089313701550066644e-04	2.971036998673055526e-03	1.004624444663834151e-03	1.005913986936342970e-03	2.032081743171636895e-03	8.121011867141385851e-04	5.177880185844510076e-03	1.615635351481104019e-03	7.344492051315923507e-04
2.823333333333333428e+01	4.829050141963036366e-04	9.102036271161015064e-04	2.964881307314610331e-03	1.002697960481721594e-03	9.954460230438592298e-04	2.006112543031466147e-03	8.146252489524257595e-04	5.154274212935695473e-03	1.605481887815708719e-03	7.375606905562186047e-04
2.826666666666666572e+01	4.802056880623879233e-04	9.137709247878935629e-04	2.960030697798697076e-03	9.971911260695173751e-04	9.933317084089442108e-04	1.973328781261225306e-03	8.188609981483505702e-04	5.135923012865181714e-03	1.597439456638808557e-03	7.419113678634828854e-04
2.830000000000000071e+01	4.780771587024371886e-04	9.191206540894940975e-04	2.956340446650422386e-03	9.879891824298276358e-04	1.000222857285175621e-03	1.934310492401459950e-03	8.245035571203902704e-04	5.123293876297968334e-03	1.592081055106623006e-03	7.479215419705451812e-04
2.833333333333333215e+01	4.767093918752126919e-04	9.256253016274323562e-04	2.954736776505384205e-03	9.749873372794471771e-04	1.018235707174929222e-03	1.890143676119871840e-03	8.300920037594454936e-04	5.118359335937393631e-03	1.591451280843271835e-03	7.572237389993343934e-04
2.836666666666666714e+01	4.764348092864221910e-04	9.335980455208413298e-04	2.957082951893063270e-03	9.579173023941798702e-04	1.050823087768365700e-03	1.840832994901595064e-03	8.339874083112490790e-04	5.124815224215931858e-03	1.598678304480043036e-03	7.723438558738339238e-04
2.839999999999999858e+01	4.775447871192406023e-04	9.447527129550371133e-04	2.965078241640697367e-03	9.373236551100725235e-04	1.099756013707020889e-03	1.785708914875087580e-03	8.354925299335910034e-04	5.146823999248264885e-03	1.616580499810935751e-03	7.955915307505677424e-04
2.843333333333333357e+01	4.799048323296274936e-04	9.609333577204495856e-04	2.978179921711080359e-03	9.157034893310204982e-04	1.160814203745875019e-03	1.725747970786407773e-03	8.348974463602964070e-04	5.185034899209241613e-03	1.645553527915266960e-03	8.274799064175224162e-04
2.846666666666666501e+01	4.827309841136301675e-04	9.818907219770185539e-04	2.992515935256690081e-03	8.972084441548510607e-04	1.222763091646153532e-03	1.665319573216281039e-03	8.326999969796912990e-04	5.233094333365355053e-03	1.682155280233720192e-03	8.656419742933304769e-04
2.850000000000000000e+01	4.849029517016949361e-04	1.004186839745411673e-03	3.002783103019056581e-03	8.858114281035813593e-04	1.271808645622564448e-03	1.611636303803191212e-03	8.293578266594068020e-04	5.279277036331420266e-03	1.719786642302778730e-03	9.051413209152310612e-04
2.853333333333333499e+01	4.854948610290666191e-04	1.022205537939019707e-03	3.005153976137141161e-03	8.834976472046666106e-04	1.297397196753008681e-03	1.572259886076634921e-03	8.258239788576596935e-04	5.311474677498087202e-03	1.750556946810261603e-03	9.396866806842756699e-04
2.856666666666666643e+01	4.839256039877470905e-04	1.030187755550434183e-03	2.997556264207960810e-03	8.895480713665853724e-04	1.294697378464485264e-03	1.551996692375177955e-03	8.234057058358299234e-04	5.319833441807010621e-03	1.766785255886022541e-03	9.628861574116413758e-04
2.860000000000000142e+01	4.798710337871468410e-04	1.024193094040301436e-03	2.978373793628044663e-03	9.006223630138969483e-04	1.264977123135155746e-03	1.550462979360105230e-03	8.226301058615579937e-04	5.297366574732919643e-03	1.762845361309174717e-03	9.699594013627721749e-04
2.863333333333333286e+01	4.733957853941686902e-04	1.003544212606066093e-03	2.946911239459254050e-03	9.114764151924481701e-04	1.216044554780202356e-03	1.561728089090549249e-03	8.226925227507421922e-04	5.242196466541688277e-03	1.737957973594447727e-03	9.600602289044460639e-04
2.866666666666666785e+01	4.650765490862999508e-04	9.707816506062742464e-04	2.904669087777437576e-03	9.168100551567034224e-04	1.159995621036199933e-03	1.577235615559788653e-03	8.224145805310716095e-04	5.159147382410532272e-03	1.696969116908978803e-03	9.368708871677481394e-04
2.869999999999999929e+01	4.557302209266608111e-04	9.298687084463439423e-04	2.854758172960653820e-03	9.137720120934086096e-04	1.107084427364396625e-03	1.590587164959127815e-03	8.214036579330889331e-04	5.057173806067304794e-03	1.647098114759954412e-03	9.060035749810400538e-04
2.873333333333333428e+01	4.461442312041373677e-04	8.850252734153846298e-04	2.801218243034177702e-03	9.035354617117973908e-04	1.061455191659214535e-03	1.600173943340148924e-03	8.199713381021090947e-04	4.946894567799973129e-03	1.594540306353336772e-03	8.722630466250152299e-04
2.876666666666666572e+01	4.371518388436650918e-04	8.416105921102212195e-04	2.749901391855858867e-03	8.907311754815946080e-04	1.022847632570376844e-03	1.607328172390497375e-03	8.179808678533497836e-04	4.841282213184994535e-03	1.544701528093022757e-03	8.398655762917123452e-04
2.880000000000000071e+01	4.295106237548196857e-04	8.060683034043355719e-04	2.707251202536942007e-03	8.806302076750139891e-04	9.902167776459785704e-04	1.612280640443410984e-03	8.140293312438716010e-04	4.752962482606138545e-03	1.502916305195934905e-03	8.132614742029757333e-04
2.883333333333333215e+01	4.235021025439163092e-04	7.827727308452612012e-04	2.676511661273334609e-03	8.759351730168678631e-04	9.630059529354865555e-04	1.613110520298553872e-03	8.065401600424265899e-04	4.687544232944036542e-03	1.472567657246562226e-03	7.956482203430314008e-04
2.886666666666666714e+01	4.188835519574401968e-04	7.709084912359987635e-04	2.656275495262445246e-03	8.757470262964535835e-04	9.409005373134455208e-04	1.608703481376885357e-03	7.960209126682041801e-04	4.641669660586733928e-03	1.453113679496538264e-03	7.869110445997940743e-04
2.889999999999999858e+01	4.151120380030255642e-04	7.651847275061261127e-04	2.641970346208909626e-03	8.769024618630563055e-04	9.233682658425643652e-04	1.600266396315006348e-03	7.851866908153126148e-04	4.606519641510622293e-03	1.440546653159204254e-03	7.838088484520585979e-04
2.893333333333333357e+01	4.116098612645175585e-04	7.600223182544033626e-04	2.628650197492190740e-03	8.763206439858676556e-04	9.094871814882784546e-04	1.589467557486397764e-03	7.767161815482676252e-04	4.573296755806672588e-03	1.430129991461350772e-03	7.824760191031132368e-04
2.896666666666666501e+01	4.081311595627743968e-04	7.534499790161075516e-04	2.614249856852051031e-03	8.728668353279151566e-04	8.985926780064639385e-04	1.576767989386845424e-03	7.716961195532473939e-04	4.538830214649899192e-03	1.419515193610841435e-03	7.810273149088371811e-04
2.900000000000000000e+01	4.049278388807043974e-04	7.477305713645257318e-04	2.600634895952841971e-03	8.673244709456806112e-04	8.913815598175244860e-04	1.560977273021882730e-03	7.696706131691347921e-04	4.507030089092150735e-03	1.409819464501870000e-03	7.803030574910026131e-04
2.903333333333333499e+01	4.024600298629527062e-04	7.469470426815320039e-04	2.590982475262374948e-03	8.604684765753577115e-04	8.905977859799919447e-04	1.538837885689100550e-03	7.692055960313873503e-04	4.484379850768144445e-03	1.404080289066560660e-03	7.826706024272223235e-04
2.906666666666666643e+01	4.009633318432974727e-04	7.537121414470113537e-04	2.586247791012615069e-03	8.513000902656852643e-04	9.002977689837311738e-04	1.505814783474977670e-03	7.687658554763759661e-04	4.474081018457782589e-03	1.404654605074160019e-03	7.900362282950885995e-04
2.910000000000000142e+01	4.002505854012199018e-04	7.670795124898867291e-04	2.584065234325596226e-03	8.376736872935926313e-04	9.227828145490482494e-04	1.459651549249233946e-03	7.678491867279190700e-04	4.473524707907444026e-03	1.411441939716600799e-03	8.023735214702964113e-04
2.913333333333333286e+01	3.996889250224678431e-04	7.826873542518757816e-04	2.579860808838678986e-03	8.189913252729139970e-04	9.542188564237284341e-04	1.404195604726121184e-03	7.670348626229223001e-04	4.474535605457742940e-03	1.421638225098470270e-03	8.175416467190423303e-04
2.916666666666666785e+01	3.984293366561219283e-04	7.951625493473278008e-04	2.569394569190064457e-03	7.983424905767959366e-04	9.837510551611171501e-04	1.349406983104111182e-03	7.668227740164672507e-04	4.467065814846084802e-03	1.431344303541441740e-03	8.326472112408487593e-04
2.919999999999999929e+01	3.960420302768678054e-04	8.014197021893148783e-04	2.552331225595683758e-03	7.817642943016063104e-04	9.995610344442711591e-04	1.306674005608580514e-03	7.671159763791786422e-04	4.447232733796779164e-03	1.438443094714986475e-03	8.461754892329347716e-04
2.923333333333333428e+01	3.927607593128355627e-04	8.011944693533463091e-04	2.531810953482060891e-03	7.735613389200688512e-04	9.971441972917388739e-04	1.281692568439254942e-03	7.680819479980039843e-04	4.418987380517388520e-03	1.443024719142527862e-03	8.581391707423204063e-04
2.926666666666666572e+01	3.887286916209542150e-04	7.925362676116093482e-04	2.507135578862636389e-03	7.692912765415504733e-04	9.830374532897633369e-04	1.269540946547125394e-03	7.719284453750548287e-04	4.381525526257101094e-03	1.443520226447175901e-03	8.669463043434752839e-04
2.930000000000000071e+01	3.832479247703821502e-04	7.639493842455249246e-04	2.465403928877954280e-03	7.479903004023781294e-04	9.780760969131140677e-04	1.253651463013709562e-03	7.874642355054008603e-04	4.314696241588083549e-03	1.432888838155490976e-03	8.659677101866726382e-04
2.933333333333333215e+01	3.752512734176733787e-04	6.887048223105076078e-04	2.379514216906512825e-03	6.654632312939756525e-04	1.027232251141631464e-03	1.204465157483336751e-03	8.379832343880346326e-04	4.180458711597572277e-03	1.400103694164048489e-03	8.440018424847280706e-04
2.936666666666666714e+01	3.654177454086541144e-04	5.288883181991488151e-04	2.218718165944185642e-03	4.554263768391620206e-04	1.211323374878446038e-03	1.078032577025423355e-03	9.684201712081465111e-04	3.950354194366811379e-03	1.339084248789905495e-03	7.917546518701663351e-04
2.939999999999999858e+01	3.577368902029654787e-04	2.505769129934690967e-04	1.965562109188982200e-03	4.750429702458084562e-05	1.635609777441447699e-03	8.236611413253015594e-04	1.239792513347306698e-03	3.635592835051615953e-03	1.256842235932600482e-03	7.088764550101413209e-04
2.943333333333333357e+01	3.564567669220397128e-04	1.530063778546918900e-04	1.621796951324730581e-03	5.917593092125526680e-04	2.364327402180991470e-03	4.077483275160978873e-04	1.691844683772335918e-03	3.273144660708431509e-03	1.167034922614359430e-03	6.025846951068827275e-04
2.946666666666666501e+01	3.605190932742790969e-04	6.171918762602792959e-04	1.225089105924581341e-03	1.374850156456712547e-03	3.289346415118362277e-03	1.276081958710433722e-04	2.263865845603021086e-03	2.899913184614898078e-03	1.080275505147038463e-03	4.862415533853041015e-04
2.950000000000000000e+01	3.621071729940788272e-04	9.690028710275589482e-04	8.841154089972192180e-04	2.016449118423356210e-03	4.029028053685259833e-03	5.967548017442619217e-04	2.732383001587629888e-03	2.566917218662734344e-03	1.006521621314389716e-03	3.842174145938281383e-04
2.953333333333333499e+01	3.534304727509587777e-04	1.019246037819443017e-03	7.409209816705507844e-04	2.172929998516905103e-03	4.129947483178545049e-03	7.450413328214672152e-04	2.831013218194396424e-03	2.346987819887539403e-03	9.558249878223521031e-04	3.222068981497129797e-04
2.956666666666666643e+01	3.366823958701398232e-04	7.518776805118784811e-04	8.435491992908391180e-04	1.778936191024433743e-03	3.524389520829898041e-03	4.896260748226166941e-04	2.520707234411519778e-03	2.293789486615211738e-03	9.319530394031063335e-04	3.038724839030289824e-04
2.960000000000000142e+01	3.217650203099859047e-04	3.217253921416961498e-04	1.112747030859241029e-03	1.087567075973468406e-03	2.573785372151402451e-03	7.888875786435522335e-06	2.005122271193213526e-03	2.407156980110003279e-03	9.337313393771092419e-04	3.148145140002593591e-04
2.963333333333333286e+01	3.157142757206569516e-04	1.120337579761766322e-04	1.432516128455360712e-03	3.982361902431200856e-04	1.692823068492954565e-03	5.076564754220821204e-04	1.497873710568177041e-03	2.645117651187651325e-03	9.632113587938149210e-04	3.485100758078028610e-04
2.966666666666666785e+01	3.203205978615180738e-04	4.628684035946369459e-04	1.721522614822660301e-03	1.052358406792125819e-04	1.131097196642022722e-03	8.381675815319065189e-04	1.110589184732439132e-03	2.956783612790067108e-03	1.028835799018656873e-03	4.117465890268540911e-04
2.969999999999999929e+01	3.340822039861237052e-04	7.107052411848255357e-04	1.953590517261902422e-03	3.866748007795584854e-04	9.231412983602758741e-04	9.693803762971197040e-04	8.609101136074238112e-04	3.299793393720639942e-03	1.131982973936011827e-03	5.051174629732253177e-04
2.973333333333333428e+01	3.524030397267531849e-04	8.664249133998946440e-04	2.131325897345116502e-03	5.110935592145107514e-04	9.428202511689092683e-04	9.861481077688069585e-04	7.148591576342406021e-04	3.625827554444604681e-03	1.250720674212546556e-03	6.075968542388459617e-04
2.976666666666666572e+01	3.668063947300589803e-04	9.334695597326706168e-04	2.241160022072624398e-03	5.606733907527977710e-04	1.014719868086169652e-03	9.976612495001882519e-04	6.319188769349250428e-04	3.850346584489281344e-03	1.337758038486955466e-03	6.788625330319143086e-04
2.980000000000000071e+01	3.660001784675437548e-04	8.941159063275989222e-04	2.237935598836126878e-03	5.836159008304142798e-04	9.934659267898781482e-04	1.076259474771617619e-03	5.874192699150747148e-04	3.850361727866098618e-03	1.332709008490443004e-03	6.717260983703751990e-04
2.983333333333333215e+01	3.438250841821901584e-04	7.257621364720629473e-04	2.084443189506869892e-03	5.730222040680545180e-04	8.433050151251350081e-04	1.227974606673377066e-03	5.841531190195114933e-04	3.546587905717778905e-03	1.202775736733040788e-03	5.617855801212204596e-04
2.986666666666666714e+01	3.073145402402800209e-04	4.188752921417345540e-04	1.794800946664543238e-03	4.575217964099738974e-04	7.049169643515230997e-04	1.376546949817495681e-03	6.571013484074171703e-04	2.992329004800688228e-03	9.827419968287921196e-04	3.758726119680867424e-04
2.989999999999999858e+01	2.730402490105504620e-04	2.842673248211258758e-05	1.417221607212447183e-03	1.221414447345771901e-04	8.457605448325238029e-04	1.388611047800642016e-03	8.633741012673289182e-04	2.342262945628763565e-03	7.547076802423968852e-04	1.761497774643787752e-04
2.993333333333333357e+01	2.564332472449439492e-04	6.208933333905499417e-04	9.890624102278050382e-04	5.317131947173193724e-04	1.502642404032038942e-03	1.151155766340914615e-03	1.264917906966705032e-03	1.752450544991810376e-03	5.840709135882376233e-04	8.991686898440517630e-06
2.996666666666666501e+01	2.637871636901445828e-04	1.367527513688957799e-03	5.109367530885485821e-04	1.535803001881992907e-03	2.752332603984536993e-03	6.358385331789672378e-04	1.912787931137266244e-03	1.302342006127579300e-03	4.734163480968390006e-04	1.313840847277276968e-04
3.000000000000000000e+01	2.903638337585330510e-04	2.239445378652494406e-03	3.023360123698732059e-05	2.818909009491414683e-03	4.465450131226165499e-03	1.043741606699822021e-04	2.800546228600791186e-03	9.914043069656440759e-04	3.786829657113825829e-04	2.810751004905979273e-04
3.003333333333333499e+01	3.230911532571046122e-04	3.054864627658286039e-03	5.637200847836128324e-04	4.098827925070070224e-03	6.216088635570669700e-03	9.153389761312686126e-04	3.745223286945146245e-03	8.181751923863904343e-04	2.780582169304503552e-04	4.378737905070851657e-04
3.006666666666666643e+01	3.463242995308534757e-04	3.446540515863614519e-03	8.677982336525746389e-04	4.844790310843307551e-03	7.280099428579659554e-03	1.507824693998952763e-03	4.330526246673034770e-03	8.370630567333917256e-04	2.272402962243287301e-04	5.176275787690660891e-04
3.010000000000000142e+01	3.512209573396152576e-04	3.142847919109829306e-03	7.330894126660304983e-04	4.639205132011430845e-03	7.114214449309447935e-03	1.614279725383013786e-03	4.188038910794293981e-03	1.090763391913670589e-03	3.100145255301304300e-04	4.254011002002623686e-04
3.013333333333333286e+01	3.427509322753792467e-04	2.307450571011143703e-03	2.240834181821648699e-04	3.654356964766644709e-03	5.950359605951654855e-03	1.257537677289469929e-03	3.416001512517489926e-03	1.515514677427478403e-03	5.235753640078934625e-04	1.818383085053328822e-04
3.016666666666666785e+01	3.349924388660664742e-04	1.366758201917615476e-03	4.019637390800700669e-04	2.458530685457520175e-03	4.533244100695496721e-03	6.996931753346384477e-04	2.467017903593929883e-03	2.003157823961250993e-03	7.899453476502586377e-04	1.038575663572199436e-04
3.019999999999999929e+01	3.352333812119148932e-04	5.907466544405129156e-04	9.631269033896864293e-04	1.427441099478384511e-03	3.340285472416040444e-03	1.422090501340764353e-04	1.662201895235107486e-03	2.475339257969394555e-03	1.041873632250980538e-03	3.518784313096984815e-04
3.023333333333333428e+01	3.362264931344114685e-04	5.997248587972875221e-05	1.369097482204839318e-03	6.564393515892379561e-04	2.439029241065131508e-03	3.440854373129610677e-04	1.085320473122107108e-03	2.823783036526579786e-03	1.218807464545251578e-03	5.192800805190305726e-04
3.026666666666666572e+01	3.281131043609485879e-04	1.962237327081592364e-04	1.563647218474386626e-03	1.716432508692457564e-04	1.803730784131753586e-03	7.231033680451138135e-04	7.454139600514423161e-04	2.935524431137552862e-03	1.270605624258116509e-03	5.780181301267567221e-04
3.030000000000000071e+01	3.098132152579627504e-04	1.792661791485105618e-04	1.539332999747543024e-03	4.249459441745796919e-07	1.468450364157987235e-03	9.501102715470720415e-04	6.398749252358777338e-04	2.788549764146283985e-03	1.196257635023354263e-03	5.311736048212791243e-04
3.033333333333333215e+01	2.884976048956437462e-04	8.664376234027700919e-05	1.322675694138231205e-03	1.796177900820151096e-04	1.533373792421650851e-03	9.623448159213368559e-04	7.753275401471597730e-04	2.452721095097397993e-03	1.037347948296799905e-03	4.083889211955831194e-04
3.036666666666666714e+01	2.739983582561531655e-04	5.756163790281055995e-04	9.460954394421586472e-04	7.427138869810089201e-04	2.105577965716531885e-03	7.061077115725405626e-04	1.177677852232259176e-03	2.032929233389014437e-03	8.416181922754706422e-04	2.401191038441803345e-04
3.039999999999999858e+01	2.741669797752199441e-04	1.261942892508734074e-03	4.430702784853119574e-04	1.685221640265366751e-03	3.222445185129966042e-03	1.795320307409841549e-04	1.869476701048156716e-03	1.624164878216646964e-03	6.407235100019991261e-04	4.319688539204885949e-05
3.043333333333333357e+01	2.902319222511450338e-04	2.071054541043758530e-03	1.307581603142965573e-04	2.898517711658001386e-03	4.754510812434443491e-03	5.461981494650837736e-04	2.795987432784504626e-03	1.291068594335352667e-03	4.542123795602259219e-04	1.655946975165182591e-04
3.046666666666666501e+01	3.110120739986093740e-04	2.734553466283174642e-03	6.090037395140381104e-04	3.975328700154514422e-03	6.153766470454655885e-03	1.242851758751768124e-03	3.648087424922427918e-03	1.090476311045774803e-03	3.234384610843178101e-04	3.237255183703276955e-04
3.050000000000000000e+01	3.174739897067364067e-04	2.836133963000513764e-03	7.076195859572686434e-04	4.249652891957402499e-03	6.519447763645612286e-03	1.506604226006506625e-03	3.892016953711269125e-03	1.074068113426186483e-03	3.239258244769529908e-04	3.224669056299138198e-04
3.053333333333333499e+01	3.008457398011848277e-04	2.296264516319219268e-03	3.340883600724051778e-04	3.504427752026920400e-03	5.530950905524689709e-03	1.133648013269522104e-03	3.339025601485899521e-03	1.179810148793526432e-03	4.750842118014159446e-04	1.319547003882557106e-04
3.056666666666666643e+01	2.729850348760516480e-04	1.534928754129152861e-03	2.774660744764348148e-04	2.291816942571728473e-03	3.891250921904506471e-03	3.605248205663492771e-04	2.421265830413653342e-03	1.248674728655794521e-03	7.121627101484516702e-04	1.566853116761891655e-04
3.060000000000000142e+01	2.508135894703074852e-04	9.562249167380201158e-04	9.074974017287426673e-04	1.203632389245042284e-03	2.375453811064315995e-03	5.182350459314012886e-04	1.618985212976598899e-03	1.160628745781051852e-03	1.001733919938898806e-03	4.773002839395697736e-04
3.063333333333333286e+01	2.350462294243211333e-04	6.822248074144115267e-04	1.475373296109614134e-03	4.561562022248812510e-04	1.231981579603380313e-03	1.366009899005568183e-03	1.076334637165166086e-03	7.861989131383645066e-04	1.351423739494941011e-03	8.338782580403575556e-04
3.066666666666666785e+01	2.177372370675685035e-04	7.154381473031526297e-04	1.873655726148174688e-03	1.909911772629499255e-04	6.023091962202858788e-04	1.987926448303010268e-03	8.091614701902702638e-04	6.750349343139819660e-07	1.747569195276518295e-03	1.219284048369158021e-03
3.069999999999999929e+01	1.965044865320040440e-04	9.923911082630730053e-04	1.982506264172873012e-03	5.315521921221229209e-04	6.596586135043511949e-04	2.142710149788112830e-03	8.154363407249914106e-04	1.181638352154552526e-03	2.174378963482033987e-03	1.607573746080338080e-03
3.073333333333333428e+01	1.734443293067711167e-04	1.407211260077826254e-03	1.779546469337657619e-03	1.423333129211618985e-03	1.376206775430474432e-03	1.770169981353695394e-03	1.056840060344811909e-03	2.639220976900056789e-03	2.648619638247860005e-03	2.000838981581667519e-03
3.076666666666666572e+01	1.489608343648740499e-04	1.895093763725999147e-03	1.344693437619685168e-03	2.657785967050853640e-03	2.493103396091789128e-03	1.042393188459210225e-03	1.492244835040843539e-03	4.295202395001462663e-03	3.216455543619890431e-03	2.444799117060687636e-03
3.080000000000000071e+01	1.188186700240933635e-04	2.409454817988620091e-03	7.795905843395801223e-04	3.961085665343597531e-03	3.645243485784237757e-03	2.122022778345003730e-04	2.056015718933954049e-03	6.097318356549794906e-03	3.884412035507482219e-03	2.965545658327798512e-03
3.083333333333333215e+01	7.816081786336775267e-05	2.816359781432900208e-03	2.126814550622032436e-04	4.957316841019369404e-03	4.383540029755018767e-03	4.502248109327738846e-04	2.561942553139586864e-03	7.823464685293919293e-03	4.546935778268862763e-03	3.496911377984429897e-03
3.086666666666666714e+01	2.816867035159951541e-05	2.962827028983661733e-03	1.850540634487345007e-04	5.322809490106398568e-03	4.361969614049468653e-03	7.109487410093438212e-04	2.780286882220713018e-03	9.178689295993407160e-03	5.065025806035433620e-03	3.938038970802920299e-03
3.089999999999999858e+01	2.670656677869911623e-05	2.893264325434930732e-03	3.388123385726235178e-04	5.106675786982944713e-03	3.647115882003161298e-03	5.335816981433620090e-04	2.704356131537726231e-03	1.016269700433700303e-02	5.414138555969632075e-03	4.275886310463409765e-03
3.093333333333333357e+01	8.610087571450016097e-05	2.848630565329096902e-03	3.615265179734631468e-04	4.658770425921177245e-03	2.615618115567906916e-03	7.744129859866949169e-05	2.573480085998244935e-03	1.106229317164400885e-02	5.656429445036473096e-03	4.562183461225622835e-03
3.096666666666666501e+01	1.521071776256857654e-04	3.024247865378014780e-03	4.518090057768578980e-04	4.243333674238164606e-03	1.578161697786796243e-03	4.715392440625875087e-04	2.598930285395423170e-03	1.202025392952665687e-02	5.770107938524182863e-03	4.763705629655168305e-03
3.100000000000000000e+01	2.217131762881819246e-04	3.384900527459100850e-03	7.616508217252035071e-04	3.841333784127726452e-03	6.196152772815696763e-04	9.774665458516049871e-04	2.773375646971167844e-03	1.272382014090985870e-02	5.549375999026235490e-03	4.672274267690505745e-03
3.103333333333333499e+01	2.869335252044575191e-04	3.717502869596836946e-03	1.331627935104088070e-03	3.328103204601047700e-03	2.787371166546294085e-04	1.332349437520227546e-03	2.940189931971560859e-03	1.272856367385538992e-02	4.783769768034087065e-03	4.067925284546741217e-03
3.106666666666666643e+01	3.493822332656599042e-04	3.924480350813719376e-03	2.115268043197490733e-03	2.805447098478593311e-03	1.082588793498631382e-03	1.497433702198012898e-03	3.032249985964137473e-03	1.228153223808092602e-02	3.606059702908953266e-03	3.047693367258380581e-03
3.110000000000000142e+01	4.272857133886970868e-04	4.168687502025241604e-03	3.096855708648405935e-03	2.566892342581581898e-03	1.743873010247911411e-03	1.547367116542775660e-03	3.160334334473762809e-03	1.229764176079992631e-02	2.391753071186350586e-03	1.949221883471508087e-03
3.113333333333333286e+01	5.375814849392304565e-04	4.635409754777732559e-03	4.299032222672580401e-03	2.780004353006250081e-03	2.279483375598112625e-03	1.588390664536401238e-03	3.435299139319496209e-03	1.341132589505595642e-02	1.359902438911827528e-03	9.843463763945096198e-04
3.116666666666666785e+01	6.702633002878995161e-04	5.281423139492568905e-03	5.578986588957515758e-03	3.322981657181750016e-03	2.724912982734660049e-03	1.686919867671047690e-03	3.798351957597038715e-03	1.538877714577206561e-02	5.498259648953249777e-04	2.119964478685897025e-04
3.119999999999999929e+01	7.720275514739464778e-04	5.763005418155209107e-03	6.453547821337490657e-03	3.753187161522661842e-03	3.071229439518358747e-03	1.850162378455602608e-03	3.999446463454444343e-03	1.700421808932452497e-02	4.846679382894039538e-06	2.975244058098905939e-04
3.123333333333333428e+01	5.901447929514121258e-04	1.362240280257632878e-03	4.028495360554515056e-03	3.562076622515076771e-03	2.753044439399834290e-03	1.391317093487874656e-04	2.176969849115761163e-03	1.513045639913222426e-02	1.582760990283873896e-03	8.948104289669562552e-04
3.126666666666666572e+01	5.756553679451190380e-04	9.914089302993586445e-04	3.697045961571198466e-03	3.367735537460714128e-03	2.899133752990199191e-03	2.438393879921895184e-04	2.048648459126512986e-03	1.481728555936006816e-02	1.687253885934160771e-03	1.036573339789627476e-03
3.130000000000000071e+01	5.473772047065792032e-04	3.994507301311971798e-04	3.198827431011586672e-03	3.129486768106460280e-03	3.046337467535584556e-03	4.713814627000242831e-04	1.902742919586528038e-03	1.435083769022088736e-02	1.916333509125332920e-03	1.289907944035887950e-03
3.133333333333333215e+01	5.124105325799071858e-04	2.778371396897093065e-04	2.654296417222329601e-03	2.873507088240663011e-03	3.189382773860687491e-03	7.144442064383995294e-04	1.730357984555103102e-03	1.379191111766299264e-02	2.135995908409729291e-03	1.518195895594269063e-03
3.136666666666666714e+01	4.760429076718548664e-04	9.338019572283873205e-04	2.152574612798032350e-03	2.649880446708292175e-03	3.286351843105740026e-03	9.482188719351206975e-04	1.564227463484329974e-03	1.320566600431460381e-02	2.281459957109322791e-03	1.661047328763033855e-03
3.139999999999999858e+01	4.424880316584115653e-04	1.530344897565795882e-03	1.745115798405244903e-03	2.560339435608159804e-03	3.256627571382151882e-03	1.266255404981485181e-03	1.476553937685694522e-03	1.273976111359136944e-02	2.404886165439946641e-03	1.770580724815385776e-03
3.143333333333333357e+01	4.103379662773301616e-04	2.114208227560036586e-03	1.402111532073733319e-03	2.640982716465356712e-03	3.057031837419614973e-03	1.754079196927088320e-03	1.475121642612716322e-03	1.244129189191311123e-02	2.599911062536998906e-03	1.935621702789052431e-03
3.146666666666666501e+01	3.762965932731846788e-04	2.739697414392476636e-03	1.057917405418213989e-03	2.804173505003160032e-03	2.754106538558763646e-03	2.364956705641378751e-03	1.482557520507136973e-03	1.222390689808311275e-02	2.902996800430332393e-03	2.190442691095083414e-03
3.150000000000000000e+01	3.422809920040389541e-04	3.361659392625334936e-03	7.130916169972939750e-04	2.924703527921787734e-03	2.473299358931871621e-03	2.947621285831440643e-03	1.435905757274046329e-03	1.199830451037134545e-02	3.257023860295661048e-03	2.486411889612763666e-03
3.153333333333333499e+01	3.161120464438380451e-04	3.832069256492618391e-03	4.536530596344518244e-04	2.926581902871953130e-03	2.315897544325593634e-03	3.339951901536454288e-03	1.341511081349335130e-03	1.174695006007311741e-02	3.538485366194485827e-03	2.719756879653249804e-03
3.156666666666666643e+01	3.063158283750347832e-04	4.033234088347130084e-03	3.576926174623944231e-04	2.788520073475497015e-03	2.353409364336390801e-03	3.434336337418778754e-03	1.225017476844895287e-03	1.152129472260669113e-02	3.633407356683342974e-03	2.795701650834165036e-03
3.160000000000000142e+01	3.146099595253254964e-04	3.975319516136183000e-03	4.215997232910194577e-04	2.549885304983347169e-03	2.582076526971747478e-03	3.245420645323977143e-03	1.107090541549313883e-03	1.137883052160252803e-02	3.514873554862425059e-03	2.692920790865305225e-03
3.163333333333333286e+01	3.331264578739496335e-04	3.748883433557429271e-03	5.852642545988741545e-04	2.309952520846337946e-03	2.867914859610748088e-03	2.919698474376941025e-03	1.026752915596598889e-03	1.130675271982677435e-02	3.250767206626435906e-03	2.470059632398972308e-03
3.166666666666666785e+01	3.512542677997774793e-04	3.459909998699615789e-03	7.763821516145026852e-04	2.145793426484497897e-03	3.068287967467137056e-03	2.613596730343812052e-03	1.007316629530564250e-03	1.124431363029763584e-02	2.942866123255582968e-03	2.212555298032558865e-03
3.169999999999999929e+01	3.642105698484270830e-04	3.203370114216797567e-03	9.310976413222539624e-04	2.043611941073510217e-03	3.182892289598370991e-03	2.372982657750190728e-03	1.015241356269123204e-03	1.116283276118598157e-02	2.656522691838418722e-03	1.973398366202401642e-03
3.173333333333333428e+01	3.728188833071974803e-04	3.019780829250561134e-03	1.022045477649400355e-03	1.962156683068282982e-03	3.276799737070308378e-03	2.171530191409359791e-03	1.015750101133278561e-03	1.107198623838817619e-02	2.399278625030963532e-03	1.758808168600818579e-03
3.176666666666666572e+01	3.772887192205225310e-04	2.874364217614391263e-03	1.072215850119760889e-03	1.919934969916926599e-03	3.319507917004285626e-03	2.016030806335038922e-03	1.035369555025405586e-03	1.096100048995008770e-02	2.154820630146519599e-03	1.556822424873409699e-03
3.180000000000000071e+01	3.750224122175846941e-04	2.719646405207674315e-03	1.113604755684881233e-03	1.952898982270989811e-03	3.225024139005247797e-03	1.939091253807107918e-03	1.108671744938881940e-03	1.077849660928821562e-02	1.921329337558192168e-03	1.364343340142774690e-03
3.183333333333333215e+01	3.635629808526596183e-04	2.561363928896000577e-03	1.141950860121419050e-03	2.040194213119430906e-03	2.983389831448926555e-03	1.936186249881309768e-03	1.209137674712110070e-03	1.047780547433243593e-02	1.719086061574350097e-03	1.192868223612119846e-03
3.186666666666666714e+01	3.419050569132157176e-04	2.430735060074903659e-03	1.133836843875518771e-03	2.143729393667455005e-03	2.627481483806111580e-03	1.990506350585998126e-03	1.294223991615874860e-03	1.004468507237126461e-02	1.579262071873362844e-03	1.066183830128105640e-03
3.189999999999999858e+01	3.105845923545420243e-04	2.330658940096663051e-03	1.090573209929354779e-03	2.274152049958158475e-03	2.148461849915315157e-03	2.123215595443329537e-03	1.373649836277482383e-03	9.503027911335412345e-03	1.527902419053305981e-03	1.010258305244738112e-03
3.193333333333333357e+01	2.742115643678277610e-04	2.243509820488015071e-03	1.035653451880492321e-03	2.435598256518652430e-03	1.582367960810673099e-03	2.327010005874800662e-03	1.466923494144969486e-03	8.920620995552920249e-03	1.552910204359729887e-03	1.020285793720553591e-03
3.196666666666666501e+01	2.419974199548400077e-04	2.145742192610382900e-03	9.845620500012917595e-04	2.543753789627537995e-03	1.106540814059893754e-03	2.476833707296215419e-03	1.537304584122344215e-03	8.374738474882634578e-03	1.579670941868529816e-03	1.036901273275247712e-03
3.200000000000000000e+01	2.222076560907597191e-04	1.981301748433663551e-03	9.473311606851803719e-04	2.481633956681319683e-03	9.133950982899195032e-04	2.402233504807054377e-03	1.538253928933622358e-03	7.891308129934299087e-03	1.510389448260427044e-03	9.829714828934567935e-04
3.203333333333333144e+01	2.159087384089129877e-04	1.677607846529006411e-03	9.385254360267254172e-04	2.218711528640268660e-03	1.022419631620351830e-03	2.058033945921377162e-03	1.493298238690694488e-03	7.442125368159954735e-03	1.318143577718712198e-03	8.446170125602303971e-04
3.206666666666666998e+01	2.183187702735257417e-04	1.232039369237391191e-03	9.528771309020413541e-04	1.795582874426434033e-03	1.335144424666369692e-03	1.536754545300649021e-03	1.449848298897151062e-03	6.995209586565954291e-03	1.072534885319826334e-03	6.862906454287768208e-04
3.210000000000000142e+01	2.271747120482440064e-04	7.447537088812154630e-04	9.708080990400973914e-04	1.246918178977301150e-03	1.816303698172680925e-03	9.342552187635441100e-04	1.392947692933182470e-03	6.585342634013962096e-03	8.437116410043837139e-04	5.591360820021818541e-04
3.213333333333333286e+01	2.457874299607820624e-04	3.254605490770500669e-04	1.023219700726404760e-03	6.455434836664983951e-04	2.454339403419643871e-03	3.180588010201261745e-04	1.289006888708301053e-03	6.324440637420120775e-03	6.185379944686060462e-04	4.279356837811178834e-04
3.216666666666666430e+01	2.757757960469333627e-04	4.825872956240041067e-07	1.196605446936686336e-03	1.482871219515574527e-04	3.106154246665302193e-03	2.100638054257550054e-04	1.165783726043974171e-03	6.291363181411027163e-03	3.446213903422436957e-04	2.222612209114317987e-04
3.220000000000000284e+01	3.085922429608897451e-04	2.669475499589143638e-04	1.523078609708339998e-03	1.126331333969017237e-04	3.529334544075358408e-03	5.416697068294595938e-04	1.073479467358815290e-03	6.384032442795051915e-03	3.052284168590409642e-05	5.881420605022367326e-05
3.223333333333333428e+01	3.301424645977716157e-04	4.870840375560684852e-04	1.899265050795687342e-03	1.795133509859353168e-04	3.625457303451233657e-03	6.906060465923699035e-04	1.004478193358291239e-03	6.374517102378607879e-03	2.371661268528270968e-04	3.224764657616805059e-04
3.226666666666666572e+01	3.334798038422395945e-04	6.346996894502176904e-04	2.177313690195722354e-03	2.144382394273278809e-04	3.523725180940451545e-03	8.133075075356897832e-04	9.114205393966629942e-04	6.105311564446525528e-03	4.073443169886664032e-04	4.900321103689970906e-04
3.229999999999999716e+01	3.169353159614142728e-04	6.758005910772231376e-04	2.296315524041879930e-03	2.503986400143129606e-04	3.272206447712164377e-03	9.949429041997768629e-04	8.105354032516110625e-04	5.504165135896943103e-03	5.287549875965836003e-04	5.732313598096042042e-04
3.233333333333333570e+01	2.776466955055275103e-04	5.997205668153239360e-04	2.282829602177286008e-03	1.521853443568232152e-04	2.708262612283557965e-03	1.122019065577357054e-03	8.036547474296155957e-04	4.536944179388119162e-03	6.601314362700940516e-04	6.108696905705716419e-04
3.236666666666666714e+01	2.237996810306587363e-04	4.516338518423866177e-04	2.233930012930349356e-03	1.430867683340146079e-04	1.827367526844084732e-03	1.081708118146324990e-03	9.687822703803222529e-04	3.379917466565686337e-03	8.067529115744920959e-04	6.224005214846571642e-04
3.239999999999999858e+01	1.784756174418900844e-04	3.078188390841372544e-04	2.330441135313754929e-03	5.604968632482994033e-04	8.993425577973380731e-04	9.600235083863818816e-04	1.325943738373435528e-03	2.390989982497310554e-03	9.934141784624071509e-04	6.470679067441021965e-04
3.243333333333333002e+01	1.490359791420987792e-04	1.886980796626963088e-04	2.630858471645357993e-03	1.033139829651016266e-03	4.986201171402285676e-05	8.559625599744876117e-04	1.846771964368072684e-03	1.637012722270483629e-03	1.242138826939327831e-03	7.065931949515457267e-04
3.246666666666666856e+01	1.286040447482038036e-04	8.321412676206124931e-05	2.946566629498696081e-03	1.430023679873019746e-03	6.255116824670853759e-04	7.838835113630494280e-04	2.344291682639585567e-03	1.042701468224399835e-03	1.468455893036518236e-03	7.621817931832795953e-04
3.250000000000000000e+01	1.157306705927972797e-04	3.230577311204173057e-06	3.124438984615207290e-03	1.637068630636110593e-03	9.951193037466281484e-04	7.583433403000639254e-04	2.643400739879834226e-03	6.525553772000443949e-04	1.594028565846869298e-03	7.852708285057916635e-04
3.253333333333333144e+01	1.092064887911942578e-04	6.552051927836402469e-05	3.173655595329216966e-03	1.687052088869734788e-03	1.109009723792589658e-03	7.689815184120381937e-04	2.754029917974463223e-03	4.528712482673652516e-04	1.629667496541425172e-03	7.825614623042312238e-04
3.256666666666666998e+01	1.061744886831902853e-04	1.033261259323331986e-04	3.165821073378097088e-03	1.673405557197132605e-03	1.111474896454994537e-03	7.853434388210987945e-04	2.772736110281693537e-03	3.631144460057877422e-04	1.624934758429033522e-03	7.732511547213828142e-04
3.260000000000000142e+01	1.048730277349165603e-04	1.162025799013573988e-04	3.151949931544675409e-03	1.656636278733595409e-03	1.097124031919509890e-03	7.876864973979871712e-04	2.767873708164002387e-03	3.244064432194401098e-04	1.618226609390809251e-03	7.733217311382174514e-04
3.263333333333333286e+01	5.173961322577024275e-06	6.445080312748393972e-04	2.429093162526901883e-03	1.785952712362367601e-03	2.011823011554774322e-03	1.030804960227905861e-04	2.567133756675661887e-03	6.279918174755112726e-04	7.022292001673353587e-04	6.051966443510733767e-05
3.266666666666666430e+01	1.148807084241811756e-05	7.123002520455408177e-04	2.327769285755717198e-03	1.818554663732423410e-03	2.183419075852735796e-03	2.074749755638949795e-05	2.528459819720768522e-03	7.987268966481562591e-04	5.529466474918006422e-04	4.481582416217425393e-05
3.270000000000000284e+01	3.506241361508364099e-05	8.179474308889610884e-04	2.190780966956604441e-03	1.862718754325698662e-03	2.423431587486342756e-03	1.789128233079076728e-04	2.478855104436145356e-03	1.043097527031928073e-03	3.339760918163962714e-04	2.060222873527209504e-04
3.273333333333333428e+01	5.425058870820968765e-05	9.092448524882702126e-04	2.082915778069185757e-03	1.889900150178952520e-03	2.607184643188754664e-03	2.907835260836286705e-04	2.435775785302035906e-03	1.252249457336536030e-03	1.462306345933890280e-04	3.450423397603233854e-04
3.276666666666666572e+01	6.149058479898223859e-05	9.477228121897318279e-04	2.035652689105940053e-03	1.873369410124894711e-03	2.642998111247362586e-03	3.042170062346366858e-04	2.397542441967006298e-03	1.348233210832269074e-03	5.593937540100038638e-05	4.080607366445502290e-04
3.279999999999999716e+01	5.578692171588850663e-05	9.276907342947072902e-04	2.047525638469199511e-03	1.806874152596349599e-03	2.516303449829800695e-03	2.136695769082974097e-04	2.356911320299891806e-03	1.316618159209023003e-03	7.297441354744210946e-05	3.860032208701312095e-04
3.283333333333333570e+01	4.123977290316124111e-05	8.724490623560781678e-04	2.100976329636812696e-03	1.704967684829274393e-03	2.277327876026411131e-03	4.706471608447451515e-05	2.313183275247380783e-03	1.197465040260519732e-03	1.635909590838644076e-04	3.066549084349015305e-04
3.286666666666666714e+01	2.299338886359341338e-05	8.097413696869527064e-04	2.177673051934610020e-03	1.588161204445090458e-03	1.991112554444905529e-03	1.593555203306102719e-04	2.272152436393226182e-03	1.044702437920326955e-03	2.847000707923678800e-04	2.060213806099957484e-04
3.289999999999999858e+01	4.705497563000768090e-06	7.518348004890051039e-04	2.263370735765995231e-03	1.474811854328868200e-03	1.708442210176032948e-03	3.704095573695281190e-04	2.241715079582260080e-03	8.956984613484260437e-04	4.079453521262869486e-04	1.066850043295927816e-04
3.293333333333333002e+01	1.146306771232196926e-05	6.961915140076292956e-04	2.345656996082372617e-03	1.381403845954102573e-03	1.466403920763708355e-03	5.514219595933239279e-04	2.227636666219995256e-03	7.673858929267286366e-04	5.208334345321214993e-04	1.650808294900890682e-05
3.296666666666666856e+01	2.433725755466410674e-05	6.388359488202265211e-04	2.414226747387443819e-03	1.319345314130538618e-03	1.288151480822901642e-03	6.779449711911278301e-04	2.230000568140511411e-03	6.638841390979650274e-04	6.181848349875670740e-04	6.250524895939598476e-05
3.300000000000000000e+01	3.370856637741513146e-05	5.823029738760701016e-04	2.464156506439790176e-03	1.288969494309048390e-03	1.175544786143068766e-03	7.480171067113684921e-04	2.242723974448241567e-03	5.826049751984174827e-04	6.973541064527565133e-04	1.286998931093885233e-04
3.303333333333333144e+01	4.019405392220385520e-05	5.320903508599872595e-04	2.497057418649808406e-03	1.281253784803477189e-03	1.112587698236267367e-03	7.775893686784397449e-04	2.258389036910289898e-03	5.184927343059696084e-04	7.584984148383287555e-04	1.813977701186954023e-04
3.306666666666666998e+01	4.469332385691327902e-05	4.910308094920291192e-04	2.518451582145735373e-03	1.285774597943389191e-03	1.079619419239674204e-03	7.849110407070034219e-04	2.273201704335914546e-03	4.675095941499338549e-04	8.048708337863538266e-04	2.224097760571906420e-04
3.310000000000000142e+01	4.788085771340837017e-05	4.585656789278763461e-04	2.533126507031361902e-03	1.295406924571618082e-03	1.063078529861466621e-03	7.808701061260564253e-04	2.286246624107985802e-03	4.278476263776319170e-04	8.406006667332277050e-04	2.549839916809227853e-04
3.313333333333333286e+01	5.006926221687213512e-05	4.328849315724368914e-04	2.542768301979068425e-03	1.306211105904421781e-03	1.056351713469126522e-03	7.694272619506384173e-04	2.296463447961807295e-03	3.990085530471848834e-04	8.682362251762833130e-04	2.816814868245846480e-04
3.316666666666666430e+01	5.132319386142533571e-05	4.126314986707102484e-04	2.546959031622470816e-03	1.316223931564212751e-03	1.057129244090107036e-03	7.516131517318001267e-04	2.302228434559551017e-03	3.809706320672404589e-04	8.881427074903296354e-04	3.032941821836392820e-04
3.320000000000000284e+01	5.146046683156312376e-05	3.978349799939866899e-04	2.543857475279156372e-03	1.325170737550374154e-03	1.066727246419751744e-03	7.267318142456686029e-04	2.302408177620061166e-03	3.752481381237511072e-04	8.982520398588705358e-04	3.182952255145712244e-04
3.323333333333333428e+01	4.969313602323748708e-05	3.911062005778561420e-04	2.527758890565646576e-03	1.335456673774952988e-03	1.094061095304410102e-03	6.892217173528974138e-04	2.296035252263039540e-03	3.883066841421195211e-04	8.915174543518959325e-04	3.209689715067321923e-04
3.326666666666666572e+01	4.399782615692429715e-05	3.993549843399313271e-04	2.484709377196167406e-03	1.354032407687972813e-03	1.163236643816444602e-03	6.233522419093207858e-04	2.280347148695268614e-03	4.364864339889912639e-04	8.508747533474038264e-04	2.978414220113017956e-04
3.329999999999999716e+01	3.088137662591726625e-05	4.347434495112698625e-04	2.391815666794762461e-03	1.393219361506768325e-03	1.316768832766332517e-03	5.018851661456211156e-04	2.250123739119350066e-03	5.481274804793245456e-04	7.470506480918926231e-04	2.260505254103419622e-04
3.333333333333333570e+01	6.746576008160909284e-06	5.112006273075256520e-04	2.230637242684206656e-03	1.468561850078411047e-03	1.601959707957294156e-03	2.980088062409205394e-04	2.203889767580379140e-03	7.542471824777132686e-04	5.502143213318283748e-04	8.163229554845165888e-05
3.336666666666666714e+01	2.924569706171022148e-05	6.362827988143547825e-04	2.014683065674028033e-03	1.595105694351944088e-03	2.042952433964450101e-03	8.638443668594228094e-06	2.157744893958306320e-03	1.068729353959291598e-03	2.557387292420460726e-04	1.418893933815792605e-04
3.339999999999999858e+01	7.383500128052065243e-05	8.050489726732594758e-04	1.795052306838848272e-03	1.780859771682177664e-03	2.622278367684412019e-03	3.369765724641856004e-04	2.144792051354281904e-03	1.476732793851613049e-03	1.042592100330002886e-04	4.236702750934358383e-04
3.343333333333333002e+01	1.198330775384144533e-04	9.911879560571682565e-04	1.619242754702353900e-03	2.000560092397310908e-03	3.252646896649201164e-03	6.842408015834175027e-04	2.175381433288452095e-03	1.920926938282165606e-03	4.700013160853191616e-04	7.163737117829493874e-04
3.346666666666666856e+01	1.553128910476215716e-04	1.137905453241695730e-03	1.505648673874754881e-03	2.174442211999127409e-03	3.745885279938891959e-03	9.494312413956839704e-04	2.210125896152111136e-03	2.280651884390843404e-03	7.528571446119919830e-04	9.419110913734397676e-04
3.350000000000000000e+01	1.694435403429460298e-04	1.191497300173568422e-03	1.458914398356496835e-03	2.226591170662110299e-03	3.926473156236738593e-03	1.057205812866914051e-03	2.205621674533751828e-03	2.437456930798719956e-03	8.721643451445130471e-04	1.029325734388933985e-03
3.353333333333333144e+01	1.621313572397639852e-04	1.150051015001113440e-03	1.474041001332867130e-03	2.160101685416626442e-03	3.796278417050514501e-03	1.007153679850939431e-03	2.161910153965686081e-03	2.382095569321048944e-03	8.243390270619687646e-04	9.771359284944020930e-04
3.356666666666666998e+01	1.419406580379756308e-04	1.052673233459202554e-03	1.536301406447934670e-03	2.035557520704407448e-03	3.493831172349197173e-03	8.603010685266739748e-04	2.107665892500987497e-03	2.197117163110289765e-03	6.714929455530092503e-04	8.404100361975873389e-04
3.360000000000000142e+01	1.173218678315522771e-04	9.378952509461768207e-04	1.627805961325911851e-03	1.905968418790991324e-03	3.148518894527818461e-03	6.780944111033096683e-04	2.064907760890687637e-03	1.966881437605589103e-03	4.781164563967046097e-04	6.741394356611806653e-04
3.363333333333333286e+01	9.321381139507035809e-05	8.278809552677044792e-04	1.731120896622266939e-03	1.794865283861828229e-03	2.827453412170558272e-03	4.982352484408382985e-04	2.039153274252002331e-03	1.740920598300470332e-03	2.841995824263085784e-04	5.107200018763251477e-04
3.366666666666666430e+01	7.208622249104442836e-05	7.332243167148464998e-04	1.830560512892546315e-03	1.707380691260228624e-03	2.556499590344312768e-03	3.409680701099993276e-04	2.026845465496957596e-03	1.543575184591160438e-03	1.111036258564941084e-04	3.662986230918578224e-04
3.370000000000000284e+01	5.510990217454557000e-05	6.580806633163048926e-04	1.913979207695495248e-03	1.641843846317424596e-03	2.343267514637374389e-03	2.163813617800887433e-04	2.022004741202264918e-03	1.385624910763119232e-03	3.040347493377068645e-05	2.483775494516440516e-04
3.373333333333333428e+01	4.264811737342355058e-05	6.024333220423794006e-04	1.974772309833113231e-03	1.595394270941292384e-03	2.187773120851657302e-03	1.278161074859089240e-04	2.019528717428077918e-03	1.269601117034536986e-03	1.365990527334844063e-04	1.590404069446964958e-04
3.376666666666666572e+01	3.457515116512937788e-05	5.639802783888457800e-04	2.011497274241714952e-03	1.565832634141555530e-03	2.087145767294872056e-03	7.459095920617901958e-05	2.016134371850729617e-03	1.193390875924504272e-03	2.081882594252170598e-04	9.708614520830478368e-05
3.379999999999999716e+01	3.058859390624177815e-05	5.403218080075629500e-04	2.025187439833088694e-03	1.551425909129052795e-03	2.037638553625601128e-03	5.456645225253458124e-05	2.009909311994790074e-03	1.153554290628390705e-03	2.474364617516011146e-04	6.031542713356629010e-05
3.383333333333333570e+01	3.038342030500273654e-05	5.303672093473114175e-04	2.017453244749573254e-03	1.550392671427013426e-03	2.035126820053279138e-03	6.546828765480805837e-05	1.999939306179288577e-03	1.147299638272226150e-03	2.564901373064346741e-04	4.688288799605493237e-05
3.386666666666666714e+01	3.360797077550487600e-05	5.339848221816166684e-04	1.990915555645086151e-03	1.560833202832211499e-03	2.074638619090724174e-03	1.044935658132580670e-04	1.986362479715641973e-03	1.172318897739439963e-03	2.376266194087563058e-04	5.503079818960025088e-05
3.389999999999999858e+01	3.965674026392603928e-05	5.501482351316872108e-04	1.950615120746673672e-03	1.580309478221394786e-03	2.148425441500675676e-03	1.663651567723232290e-04	1.970154165055549092e-03	1.224791227338453865e-03	1.946863332020181271e-04	8.183498647797049388e-05
3.393333333333333002e+01	4.741214497803355852e-05	5.748958772782170479e-04	1.904767945518449912e-03	1.604549445475335259e-03	2.242556465527955310e-03	2.407192825645503682e-04	1.952654803320156554e-03	1.296583408591320307e-03	1.349554175614277611e-04	1.217118190182821908e-04
3.396666666666666856e+01	5.516868463378964019e-05	6.007981724488414919e-04	1.863670892678702222e-03	1.626538562652270333e-03	2.335178164495884615e-03	3.114652439432710469e-04	1.935037199026051194e-03	1.373615199480852532e-03	7.012102199961961632e-05	1.657353282030473384e-04
3.400000000000000000e+01	6.096838986312878281e-05	6.189113847316283753e-04	1.836825697649480549e-03	1.638045112310520992e-03	2.400751039385314034e-03	3.606723166661293862e-04	1.918018544667481539e-03	1.437743281611930180e-03	1.465454534362687372e-05	2.028847825127088364e-04
3.403333333333333144e+01	6.324435174129724145e-05	6.221753518120582034e-04	1.830050642636707687e-03	1.633273195896140645e-03	2.419379553070229519e-03	3.754728396061330037e-04	1.901987741708131494e-03	1.472268325939392981e-03	1.814706758109570233e-05	2.229777521111021745e-04
3.406666666666666998e+01	6.136270137185169621e-05	6.079337246088172388e-04	1.844062495362975077e-03	1.611508895056758522e-03	2.384413797387087506e-03	3.531034110535305796e-04	1.887160379651616274e-03	1.467922999979784284e-03	2.015986991878394109e-05	2.195860777677158997e-04
3.410000000000000142e+01	5.580525353520405331e-05	5.785029936039666259e-04	1.874625489242128136e-03	1.576951834548294450e-03	2.303975218834108593e-03	3.011771416156241413e-04	1.873623286916287429e-03	1.426325807832774838e-03	9.069120491344335010e-06	1.919806611656467692e-04
3.413333333333333286e+01	4.797509301129245521e-05	5.401212636036694520e-04	1.913959194467777618e-03	1.536642988007469630e-03	2.197132922325382813e-03	2.339649434255705466e-04	1.861501207479780750e-03	1.359432096100681711e-03	6.189360629232466620e-05	1.457643664791227604e-04
3.416666666666666430e+01	3.962802158343013936e-05	5.004658613680372948e-04	1.953287539958877689e-03	1.497561516000394874e-03	2.085996356212508392e-03	1.666147978811896536e-04	1.850917441044592875e-03	1.284140439012431897e-03	1.253948342215320489e-04	9.096064203546251094e-05
3.420000000000000284e+01	3.214169486687490530e-05	4.656328492280969187e-04	1.985893567548668946e-03	1.464068235094789566e-03	1.986794388463013986e-03	1.099016451025017216e-04	1.841869141001874991e-03	1.214512167335616124e-03	1.871577437767001388e-04	3.749285858572364884e-05
3.423333333333333428e+01	2.611710447366414988e-05	4.383552905348539605e-04	2.008987572864822258e-03	1.437290061818416410e-03	1.905887912332803044e-03	6.820423588993865824e-05	1.834292736156915328e-03	1.157264574296023142e-03	2.399851599738585825e-04	8.746608154493799002e-06
3.426666666666666572e+01	2.154175390238755570e-05	4.183001194095757906e-04	2.023139664889489573e-03	1.416526919504790651e-03	1.842752413687216663e-03	4.107626899015765360e-05	1.828037924763623772e-03	1.112965110804098800e-03	2.821650633672610569e-04	4.632564192298965229e-05
3.429999999999999716e+01	1.821067128985922378e-05	4.036380787383709126e-04	2.030113517458776839e-03	1.400981502218553347e-03	1.795388817781708862e-03	2.627140992807968056e-05	1.822597220049728892e-03	1.079827430586352164e-03	3.145725304812503945e-04	7.604707579249342820e-05
3.433333333333333570e+01	1.601877545770546247e-05	3.927384112988985374e-04	2.030853287733541852e-03	1.390456554658545856e-03	1.763276253213743629e-03	2.218475202990378682e-05	1.817086143343143436e-03	1.056479823349774352e-03	3.380052542637579436e-04	9.874186540825476437e-05
3.436666666666666714e+01	1.507699952383364717e-05	3.850432519888828372e-04	2.024306489640127511e-03	1.385199823676699265e-03	1.747922751843361501e-03	2.895781579948776836e-05	1.810288086498966151e-03	1.043253758168600663e-03	3.518270970023310040e-04	1.140749660008603364e-04
3.439999999999999858e+01	1.575888163508711351e-05	3.802814918246628104e-04	2.007117608351852069e-03	1.385706056535302702e-03	1.753266533049093650e-03	4.790368796475113789e-05	1.799897235213185689e-03	1.042724129240838165e-03	3.533290875346975805e-04	1.200783390038006693e-04
3.443333333333333002e+01	1.862680090170848620e-05	3.739331389614193157e-04	1.975135342162846492e-03	1.392723242693955218e-03	1.786394756718086806e-03	7.711925233777710252e-05	1.779377233697139937e-03	1.058693152344488894e-03	3.381994469633137104e-04	1.139366417894131464e-04
3.446666666666666856e+01	2.419995979530444177e-05	3.432739509064196910e-04	1.927780137669442718e-03	1.408073182671425432e-03	1.860330829788252966e-03	9.870298396294132227e-05	1.728542108901023628e-03	1.092376971584603724e-03	3.027253095635576755e-04	9.494000209200755241e-05
3.450000000000000000e+01	3.296001325654344889e-05	2.177635180806323720e-04	1.874273900605242594e-03	1.438580884510834218e-03	2.006724037002520500e-03	5.434667319180557486e-05	1.592916312231320870e-03	1.138051815181465682e-03	2.453528266782856724e-04	6.836380949790074092e-05
3.453333333333333144e+01	4.624957126515178449e-05	1.605289412743538490e-04	1.842717750332280476e-03	1.508182025929898909e-03	2.309027512660910206e-03	1.835673195816933158e-04	1.258458002362460330e-03	1.186506912759592450e-03	1.644558057161874638e-04	4.760497631341891101e-05
3.456666666666666998e+01	6.825521381916771024e-05	1.074452899417999326e-03	1.898549057068666876e-03	1.682168553583209165e-03	2.960126572079233801e-03	8.367610319692955854e-04	5.360372258925258804e-04	1.243598219970552463e-03	5.304735093427753690e-05	5.467168044146087237e-05
3.460000000000000142e+01	1.077433495441839365e-04	2.998231505401231355e-03	2.145129616146719109e-03	2.073963316648341510e-03	4.304507669875301881e-03	2.269978551091225791e-03	8.907334542819704375e-04	1.332607618654538814e-03	1.077545032088148393e-04	1.258783262997491324e-04
3.463333333333333286e+01	1.714804644572503068e-04	6.422712984257680259e-03	2.616370834927258214e-03	2.725258506421047826e-03	6.585696419501603852e-03	4.866827741460967062e-03	3.393309809408888607e-03	1.418678057688326161e-03	3.314278807764655115e-04	3.177231258021739695e-04
3.466666666666666430e+01	2.428172133638577398e-04	1.069206777902839342e-02	3.112826151011814126e-03	3.377897960017102637e-03	9.159655973488991729e-03	8.150146382914388171e-03	6.546942243014114947e-03	1.381345221210274025e-03	5.489663139439051763e-04	6.462481956999381171e-04
3.470000000000000284e+01	2.817462575607864827e-04	1.346711707828355392e-02	3.283560561360065674e-03	3.575799561568319355e-03	1.047108171653429905e-02	1.033753274434657567e-02	8.663309956812650925e-03	1.185926554502137256e-03	6.259095564946106065e-04	9.815767352047586811e-04
3.473333333333333428e+01	2.770349266112585927e-04	1.350704205231853701e-02	3.066265617369839588e-03	3.260674509675096262e-03	1.000743866548989107e-02	1.044557679123673741e-02	8.818231277681380653e-03	9.785153207697747883e-04	5.611174208942074819e-04	1.167683867030685401e-03
3.476666666666666572e+01	2.619980614762757246e-04	1.218368591509410431e-02	2.772589906687077197e-03	2.832787619028896090e-03	8.924805880141628914e-03	9.505838471305457296e-03	7.992782897065033726e-03	9.132505332349886073e-04	4.954859576174979298e-04	1.232112380827175401e-03
3.479999999999999716e+01	2.512058327556332816e-04	1.021638780492089942e-02	2.484354198405596022e-03	2.411596334267468531e-03	7.695763668331687297e-03	8.073671721523239739e-03	6.787384116896486019e-03	9.940814119678799063e-04	5.121528244744374915e-04	1.199064381623525435e-03
3.483333333333333570e+01	2.356340006962305631e-04	7.465104718348124224e-03	2.093143973661324309e-03	1.903584391760438374e-03	6.110218091636154987e-03	6.033436209273953729e-03	5.175042904917967306e-03	1.131071855335895630e-03	6.119246009442853461e-04	1.023015245266783828e-03
3.486666666666666714e+01	2.173599271022549147e-04	4.630892022594265169e-03	1.673068689895553874e-03	1.386939535247341902e-03	4.492669151319446039e-03	3.931050110225666437e-03	3.593120316414081996e-03	1.255816201579230181e-03	7.591363331401187802e-04	7.689798799624877890e-04
3.489999999999999858e+01	2.024925089695052665e-04	2.430718600736800697e-03	1.337453112989117577e-03	9.544012481899709745e-04	3.208815096225943291e-03	2.352776196738373855e-03	2.462370882353268758e-03	1.343436380081729697e-03	9.064355661256392376e-04	5.416206418413233980e-04
3.493333333333333002e+01	1.916410053009574984e-04	1.027259014167588311e-03	1.108923029246720003e-03	6.182283331891638310e-04	2.320552847305423771e-03	1.437401489434000533e-03	1.846460612266715698e-03	1.386894248766203010e-03	1.017299135866039927e-03	3.862661879254412857e-04
3.496666666666666856e+01	1.843891057662980085e-04	2.595774944717724316e-04	9.621991320162757945e-04	3.760597315049770198e-04	1.768686826202339399e-03	1.018331326533174121e-03	1.598954128358497312e-03	1.401047401751217896e-03	1.086388047672746373e-03	2.948595179956342506e-04
3.500000000000000000e+01	1.816677162985789302e-04	1.247092115148504222e-04	8.642545180010766668e-04	2.288219403337970310e-04	1.481511063267555283e-03	8.414015365190547456e-04	1.532305269742538284e-03	1.416663753730271419e-03	1.136266888459709374e-03	2.358058099583812991e-04
3.503333333333333144e+01	1.839420517578963714e-04	3.295790366233302738e-04	7.831292900188202956e-04	1.592036471681444732e-04	1.379767899141004766e-03	7.304671734568832404e-04	1.522609371116491342e-03	1.456964316286137951e-03	1.192504441155947106e-03	1.781434419947001632e-04
3.506666666666666998e+01	1.908450378427157569e-04	4.722941549078112978e-04	6.918695137264790126e-04	1.346762429023403275e-04	1.389056689125900499e-03	6.176451623056227174e-04	1.523321913703207719e-03	1.533307445248297462e-03	1.272579167211445672e-03	1.004863140915132012e-04
3.510000000000000142e+01	2.019181280394384407e-04	6.040520413908361756e-04	5.763567594084979817e-04	1.306034172544132002e-04	1.463931069763837415e-03	4.892750361334223790e-04	1.526499486751188572e-03	1.650003212217064164e-03	1.386054697607262817e-03	8.041642479051481652e-06
3.513333333333333286e+01	2.162623640938941372e-04	7.353598317092573371e-04	4.416157025349748758e-04	1.385772483062344316e-04	1.583861479037835434e-03	3.486178851983315319e-04	1.532083427161192541e-03	1.800235617308884855e-03	1.530993454133492120e-03	1.447451413069181768e-04
3.516666666666666430e+01	2.314858041392239558e-04	8.561416585678731286e-04	3.075918127403948037e-04	1.529238519558639151e-04	1.721876225654979300e-03	2.140017140511966563e-04	1.540066450167415588e-03	1.959760280789079549e-03	1.689480601307826162e-03	2.922999872101160511e-04
3.520000000000000284e+01	2.438894057801163043e-04	9.512678284035200413e-04	1.965935874595134414e-04	1.605234774964100955e-04	1.831627235083263137e-03	1.164256682477289730e-04	1.550438317911965536e-03	2.092938359554320261e-03	1.832228589716964912e-03	4.258594599832417121e-04
3.523333333333333428e+01	2.503457593247799358e-04	1.010394266532307472e-03	1.226924275233243428e-04	1.475453656015322140e-04	1.870597494880750630e-03	8.143503631770017176e-05	1.562641782902776492e-03	2.170829775521922276e-03	1.932797545999124589e-03	5.246682067122260566e-04
3.526666666666666572e+01	2.499669654404103542e-04	1.031975816717924490e-03	8.881238490975969420e-05	1.096982072061316395e-04	1.825962258517791576e-03	1.138797811673139114e-04	1.576162203413009836e-03	2.184814052958939084e-03	1.979756948287189709e-03	5.794741982781527554e-04
3.529999999999999716e+01	2.437944910113151069e-04	1.020857437845141668e-03	9.055311533138295146e-05	5.272359192432052939e-05	1.712766045850523796e-03	2.004614999441855551e-04	1.590908316678477314e-03	2.142904142467082565e-03	1.975589342266068169e-03	5.910064316826877913e-04
3.533333333333333570e+01	2.334797762417331417e-04	9.841904871249354623e-04	1.208813678809275271e-04	1.405927424472012239e-05	1.555467421789629313e-03	3.216479517090561728e-04	1.606760491685086355e-03	2.058440704765792956e-03	1.928953073564393687e-03	5.650238128528775649e-04
3.536666666666666714e+01	2.207231702995597264e-04	9.306265963602291472e-04	1.712956757549910188e-04	8.243291791540332712e-05	1.377406517611758866e-03	4.588478571087762259e-04	1.623738970276195548e-03	1.946052948432038833e-03	1.852221974886604419e-03	5.110345070662698861e-04
3.539999999999999858e+01	2.073130527609162537e-04	8.706029481496312334e-04	2.313427491208222271e-04	1.463616677104809174e-04	1.199654030627091009e-03	5.958010349503612595e-04	1.642267180393105390e-03	1.822448389936490816e-03	1.761919584575889677e-03	4.426072949051195566e-04
3.543333333333333002e+01	1.948913620296991486e-04	8.141180542798283131e-04	2.899811788644081215e-04	2.019326693088184283e-04	1.039562938198179470e-03	7.195521256993278299e-04	1.662450313527720708e-03	1.703994247584437235e-03	1.675024454250591570e-03	3.744421784421461544e-04
3.546666666666666856e+01	1.845162257830695884e-04	7.675001604769792060e-04	3.386771139617473299e-04	2.473408667905912617e-04	9.076351603348357467e-04	8.223380633081144335e-04	1.683485810959309010e-03	1.602041606518766429e-03	1.603204041884214630e-03	3.174803896712965080e-04
3.550000000000000000e+01	1.764910417294199968e-04	7.326170862274233907e-04	3.734609031859510968e-04	2.830316047295349966e-04	8.058964369376757754e-04	9.024656355152213668e-04	1.704255357953542247e-03	1.520860377062459561e-03	1.550532520502779414e-03	2.763926839555063048e-04
3.553333333333333144e+01	1.705859601751876301e-04	7.086362360526414191e-04	3.944426653473112653e-04	3.110643202998818343e-04	7.301892911443623197e-04	9.623047928642990438e-04	1.724008890996696526e-03	1.459574032912631979e-03	1.515587561458995279e-03	2.507940240834299504e-04
3.556666666666666998e+01	1.664216200797881190e-04	6.941593371893104011e-04	4.037289354299285118e-04	3.336730138741082850e-04	6.748653217093476082e-04	1.004897012268914655e-03	1.742405943122662254e-03	1.415703954083639277e-03	1.494994685571765080e-03	2.380720359623081980e-04
3.560000000000000142e+01	1.637200345309101522e-04	6.882778641987239180e-04	4.033681872899005797e-04	3.521196021005137825e-04	6.361996968135096150e-04	1.031837347638377578e-03	1.759141345184739389e-03	1.387300708657950845e-03	1.485796357700638589e-03	2.356241583839420353e-04
3.563333333333333286e+01	1.623822759818013275e-04	6.909336746289096139e-04	3.938233235904322412e-04	3.662536409112881574e-04	6.135985291458001230e-04	1.042351554647274027e-03	1.773270559394457373e-03	1.373492558239333477e-03	1.486536502831414201e-03	2.423298677239592313e-04
3.566666666666666430e+01	1.625716779510368883e-04	7.033149312264180483e-04	3.730635227965069071e-04	3.742945116408139222e-04	6.105589407326707761e-04	1.032407782347892792e-03	1.782788043948378568e-03	1.375472437676696731e-03	1.498233161554786766e-03	2.597074597791885976e-04
3.570000000000000284e+01	1.648385928265887321e-04	7.280416163469757536e-04	3.369184331669661790e-04	3.727777471755075261e-04	6.356970855585155223e-04	9.947180447824907710e-04	1.785385703578637202e-03	1.398095944670556430e-03	1.525230771125841165e-03	2.921478999348053125e-04
3.573333333333333428e+01	1.699836388597385098e-04	7.681130896597656785e-04	2.814724729231843424e-04	3.577714495151068327e-04	7.000997483502108265e-04	9.221255730027347634e-04	1.780266475521491074e-03	1.448788971426824513e-03	1.574004679320839539e-03	3.449514939582389202e-04
3.576666666666666572e+01	1.784250758075415458e-04	8.242683649189770515e-04	2.069540655768471727e-04	3.280305900783179562e-04	8.084144475119397523e-04	8.145927285578744535e-04	1.769499072298718993e-03	1.531485282421087783e-03	1.648584477087437512e-03	4.201277595699431954e-04
3.579999999999999716e+01	1.893943689771447462e-04	8.920461568319464811e-04	1.206203043451241287e-04	2.881358673575404642e-04	9.487033184663840827e-04	6.849960729536400898e-04	1.757047174581020292e-03	1.639028645481469546e-03	1.744503160920653651e-03	5.122301559515506303e-04
3.583333333333333570e+01	2.006753091691308201e-04	9.607233391992574647e-04	3.603637408432919242e-05	2.482356114326539896e-04	1.090824227888941228e-03	5.578011030364343325e-04	1.745582799021928562e-03	1.750849980069143748e-03	1.845873141420977838e-03	6.074360416681015215e-04
3.586666666666666714e+01	2.092796494141094157e-04	1.015529891366487173e-03	3.116754272580794750e-05	2.198739959895610219e-04	1.196952230332176768e-03	4.607358823711898803e-04	1.734323992233961732e-03	1.839168955642128331e-03	1.929126339619615825e-03	6.871672467469113442e-04
3.589999999999999858e+01	2.126970301358193770e-04	1.042502102214929935e-03	6.852567175204136085e-05	2.111436756798142989e-04	1.237428974679999523e-03	4.153116137278231416e-04	1.720717569843132830e-03	1.880199362078698554e-03	1.972234258605717362e-03	7.345302734468741419e-04
3.593333333333333002e+01	2.099175448291671633e-04	1.033684046087369806e-03	7.041938222634335420e-05	2.244205091830521904e-04	1.201711672242485908e-03	4.311104565433658401e-04	1.704423031545856688e-03	1.863427359269659777e-03	1.963941027080381204e-03	7.402775918093491532e-04
3.596666666666666856e+01	2.017501723242510038e-04	9.908277621187273985e-04	3.953302926846755523e-05	2.569989350745473960e-04	1.100069464572274707e-03	5.041367689825466654e-04	1.689634638697296628e-03	1.794992201353499224e-03	1.908427764374874677e-03	7.061006532536746568e-04
3.600000000000000000e+01	1.903929608178689815e-04	9.257616146199326278e-04	1.368996811410138938e-05	3.026911572197133827e-04	9.578865441883086971e-04	6.176262674832776320e-04	1.682854819864226326e-03	1.694402771016842620e-03	1.823268079250290859e-03	6.441806711007497894e-04
3.603333333333333144e+01	1.784349865426365297e-04	8.553423678094308454e-04	7.423127996267407072e-05	3.527913430227293387e-04	8.063585589286458456e-04	7.456086141903694965e-04	1.686993348609834272e-03	1.585553875608786611e-03	1.730816390478183680e-03	5.723480909457138261e-04
3.606666666666666998e+01	1.679535020666866017e-04	7.916190548995915167e-04	1.286840216094046173e-04	3.944932992711615012e-04	6.776760981362727572e-04	8.582678355437936731e-04	1.696270767859417916e-03	1.487408616115479124e-03	1.648285817271131397e-03	5.067651240967553910e-04
3.610000000000000142e+01	1.603830356748909647e-04	7.310016946614822028e-04	1.735692079140097575e-04	4.043290718248708504e-04	6.130928428607397302e-04	9.233431483456382627e-04	1.693935012393700144e-03	1.410532247602399453e-03	1.582483229475386373e-03	4.555150141847067184e-04
3.613333333333333286e+01	1.571007388911502202e-04	6.479708077446445997e-04	2.232861863019990046e-04	3.382973759511478072e-04	6.807633921324619461e-04	8.987946746338766092e-04	1.650654322384268466e-03	1.360304629403936635e-03	1.530254058094063186e-03	4.152967238953298042e-04
3.616666666666666430e+01	1.601671516932457872e-04	4.989068540959615142e-04	3.129388396330966293e-04	1.290390798979222718e-04	9.848544441091401560e-04	7.256109919522295715e-04	1.525735799003025053e-03	1.344243916111719211e-03	1.483343543619575818e-03	3.722482709044495257e-04
3.620000000000000284e+01	1.721682261598544842e-04	2.384669812434525430e-04	4.890504111433144774e-04	2.932039054852627973e-04	1.636978249841561373e-03	3.406530932753119053e-04	1.277914524526117205e-03	1.376289649388678406e-03	1.433668462854982345e-03	3.069351453636049300e-04
3.623333333333333428e+01	1.939658048050187610e-04	1.519347288991853119e-04	7.839017817482990579e-04	9.498378219220904263e-04	2.673952852719302994e-03	2.851944503420677894e-04	8.857370255369161624e-04	1.466312849669211289e-03	1.370926558848259294e-03	2.013011084016824899e-04
3.626666666666666572e+01	2.186380448523096947e-04	6.127887711344098690e-04	1.166505299142118601e-03	1.715638677017683683e-03	3.884345644359493265e-03	1.069616119178974645e-03	3.834234652603824445e-04	1.580600189958870395e-03	1.264510197272982828e-03	4.540090532689895032e-05
3.629999999999999716e+01	2.266205318674716367e-04	9.499367293510495736e-04	1.491861435647401108e-03	2.226856346143458662e-03	4.644306206564883209e-03	1.717250545006993555e-03	7.770551726581003478e-05	1.602401052198039553e-03	1.061828293223332671e-03	1.509233370322908476e-04
3.633333333333333570e+01	2.005481244828404225e-04	9.534725460903295535e-04	1.591253835736698317e-03	2.135457152155934447e-03	4.347908305968338494e-03	1.878451749825443221e-03	2.893004765165637683e-04	1.407667658265185015e-03	7.469104257162039774e-04	3.576580295211917080e-04
3.636666666666666714e+01	1.508099386879442811e-04	6.678536342433421353e-04	1.490636559575281989e-03	1.601315486024977065e-03	3.252647782093344517e-03	1.590404679985322079e-03	2.252192606360597720e-04	1.028508981439161521e-03	3.850760594885746946e-04	5.587166076933423788e-04
3.639999999999999858e+01	1.046415452425596555e-04	3.356999954271822637e-04	1.391677305003904746e-03	1.120227356387445928e-03	2.199657247266024757e-03	1.230766654649822307e-03	5.104484260073059720e-05	6.119214702510741627e-04	5.003834934580174182e-05	7.817164248484489639e-04
3.643333333333333002e+01	7.560205125790244883e-05	1.477424644303908425e-04	1.438504452178371090e-03	1.006547233465805496e-03	1.708936726248664164e-03	1.067881725187148738e-03	7.869863087294089437e-05	2.299708498056250890e-04	2.541866239851752114e-04	1.062854861711788309e-03
3.646666666666666856e+01	6.521127874103005027e-05	2.480569614321602012e-04	1.688569559103987941e-03	1.373869329506468770e-03	1.972493651063705195e-03	1.203056824013603969e-03	4.906324497325587443e-05	9.280697456745273138e-05	5.498159700385617851e-04	1.404688818626650265e-03
3.650000000000000000e+01	6.973767544971802134e-05	7.112661577777204709e-04	2.173695114979291940e-03	2.182187436018396230e-03	2.955876927429616254e-03	1.638665895803029715e-03	2.069716475035689315e-04	3.305094002000645375e-04	8.664868556035463165e-04	1.808023318001053623e-03
3.653333333333333144e+01	7.837935091290476185e-05	1.403514200814600212e-03	2.804236825186435557e-03	3.152042928693671309e-03	4.238773256356455528e-03	2.208277854804276651e-03	6.244659455271557493e-04	4.871761066492691404e-04	1.207952032897176287e-03	2.234672871094940151e-03
3.656666666666666998e+01	7.666146815609877038e-05	1.945703116651058186e-03	3.301572776280128733e-03	3.766156636001292968e-03	5.029801471455865210e-03	2.551175182476308079e-03	9.557442217464365503e-04	5.965467105759596081e-04	1.491647239943894856e-03	2.552419037563668971e-03
3.660000000000000142e+01	5.645283633754029281e-05	2.003558234671678259e-03	3.412808727016064785e-03	3.632616985084890799e-03	4.728412792784459154e-03	2.357271837891865458e-03	9.397579034443461843e-04	7.042064343813337181e-04	1.615342950094755120e-03	2.641904768309455160e-03
3.663333333333333286e+01	2.237620860658301388e-05	1.621858043450359090e-03	3.180188264981185023e-03	2.870087295069078011e-03	3.503446964647743533e-03	1.676411635394369978e-03	5.682758121367764790e-04	8.337538132754301933e-04	1.584017027925505505e-03	2.538936771529035855e-03
3.666666666666666430e+01	1.485911354203363563e-05	1.091472178971205709e-03	2.844691019424013499e-03	1.907346455203566332e-03	1.989799075658785221e-03	8.148713885931852972e-04	4.165079391723207526e-05	9.776366706559891200e-04	1.489371455370763851e-03	2.379361425795370293e-03
3.670000000000000284e+01	4.756148390721079812e-05	6.313443384586748695e-04	2.576924385678135230e-03	1.060319389699548561e-03	6.607840169037412998e-04	2.712627620181881931e-05	4.576146972801214594e-04	1.114467927400843031e-03	1.398615171682442322e-03	2.249816175231975600e-03
3.673333333333333428e+01	7.248480019987692019e-05	3.125081497513378190e-04	2.412280860537610941e-03	4.386603184481016062e-04	3.122922139084686674e-04	5.741422984947038141e-04	8.438915833927895229e-04	1.224618513912450806e-03	1.326126889238014341e-03	2.159630652947704208e-03
3.676666666666666572e+01	8.974778869452214639e-05	1.204177627806913892e-04	2.325954064342618775e-03	3.043035359596725273e-05	9.466879366374484663e-04	9.794951213758689226e-04	1.107079732506360218e-03	1.304436080653345077e-03	1.268857152617106857e-03	2.095544269886546671e-03
3.679999999999999716e+01	1.014731682237411258e-04	1.123027272645633331e-05	2.285857882162930024e-03	2.261876033298182149e-04	1.342690663295642919e-03	1.236260849447686329e-03	1.277116895913129289e-03	1.363628328296437320e-03	1.225169316307374735e-03	2.049360018600188300e-03
3.683333333333333570e+01	1.098220371772494990e-04	5.286972757420925267e-05	2.269821949332275976e-03	3.898371813139479337e-04	1.596226545654001218e-03	1.397859842611973895e-03	1.387129272314743637e-03	1.411758346978411001e-03	1.194806744689338486e-03	2.017701698415547400e-03
3.686666666666666714e+01	1.160314761969274857e-04	9.179149729605894906e-05	2.267435348147581013e-03	4.937687338308847365e-04	1.761498188320011508e-03	1.497010135166110950e-03	1.456033025893004994e-03	1.452447045662563080e-03	1.177800887003360632e-03	1.999261098372879294e-03
3.689999999999999858e+01	1.205431287020031981e-04	1.125073707512683620e-04	2.273952250041574776e-03	5.516894004299455591e-04	1.859670200997559641e-03	1.547663732086209916e-03	1.490921551916043770e-03	1.484880182251731989e-03	1.173439177434580129e-03	1.992329282569622797e-03
3.693333333333333002e+01	1.234704882507322253e-04	1.188479709970297250e-04	2.284527848190997645e-03	5.727160516872937916e-04	1.902309091211114214e-03	1.558601617061792892e-03	1.497260840004268657e-03	1.507062600184568262e-03	1.178475090833168686e-03	1.993029909082315396e-03
3.696666666666666856e+01	1.248777268360647141e-04	1.172562732549453673e-04	2.292531263259017880e-03	5.694944764006148455e-04	1.904819446698056886e-03	1.541682975406577071e-03	1.484563574290457362e-03	1.517523810776311545e-03	1.186462504428502981e-03	1.995237204008761672e-03
3.700000000000000000e+01	1.246793425990073674e-04	1.154109168027262329e-04	2.290304821171374339e-03	5.545401469005846462e-04	1.881519751273751442e-03	1.508145574845823735e-03	1.462682819782167151e-03	1.513886970517127478e-03	1.189023896734464235e-03	1.991349983899649585e-03
3.703333333333333144e+01	1.226587769035104001e-04	1.187552634600096515e-04	2.272988767856723609e-03	5.349300893548455471e-04	1.839047487923721079e-03	1.463955638099768194e-03	1.437931504989592608e-03	1.492793898822477889e-03	1.179074961091791445e-03	1.975328953062016613e-03
3.706666666666666998e+01	1.188610224857737809e-04	1.299382530362097848e-04	2.242255378108422032e-03	5.142127110904083469e-04	1.781526628591876757e-03	1.412834261859061092e-03	1.414781818899530155e-03	1.453092463714394586e-03	1.153628227682144047e-03	1.945797802273896166e-03
3.710000000000000142e+01	1.138813101513840026e-04	1.500752103651607316e-04	2.204236747908830830e-03	4.975376071418647142e-04	1.719074973820696947e-03	1.361383168579354984e-03	1.397653525772348405e-03	1.397984789532965384e-03	1.113582840036212796e-03	1.904851244507261817e-03
3.713333333333333286e+01	1.087290183324176647e-04	1.778897507495480631e-04	2.164412905258660674e-03	4.918279744527764103e-04	1.667199602619410604e-03	1.319242050058519813e-03	1.388527314549080002e-03	1.334318338664113382e-03	1.062359814779404669e-03	1.854947023498060071e-03
3.716666666666666430e+01	1.043695209093438610e-04	2.048650643084873389e-04	2.127571601849741027e-03	4.969260297833769015e-04	1.632643459509073615e-03	1.291827110411787301e-03	1.381694000992337874e-03	1.270920561780118987e-03	1.006878831251194727e-03	1.799790840126034176e-03
3.720000000000000284e+01	1.010675998146652621e-04	2.082325546443963913e-04	2.104065654937783275e-03	4.898694360850411062e-04	1.588616788866735333e-03	1.266105253839458575e-03	1.357325520846069337e-03	1.215964166088335510e-03	9.600631899832153980e-04	1.748795477057315346e-03
3.723333333333333428e+01	9.758490167873976311e-05	1.465439105733798637e-04	2.114760960302314915e-03	4.103989609525447745e-04	1.449463962859761550e-03	1.193547379998562228e-03	1.274267927028714577e-03	1.170616851186335149e-03	9.401165931136755329e-04	1.718101675524447884e-03
3.726666666666666572e+01	9.102891115262367033e-05	3.150140260631859279e-05	2.189662078408647402e-03	1.673414725160829518e-04	1.077252568994897970e-03	9.901287813708539286e-04	1.073653540419660345e-03	1.123946998637813301e-03	9.654360392717775251e-04	1.726901402743903635e-03
3.729999999999999716e+01	7.869396116325293818e-05	3.568125860160699511e-04	2.360801780126277859e-03	3.110229694484925025e-04	3.607957744740037179e-04	5.807121905864287385e-04	7.102995270731869183e-04	1.060060898341655226e-03	1.049563663778235820e-03	1.794514087158483430e-03
3.733333333333333570e+01	6.081399767828325824e-05	8.030532215251445522e-04	2.638187679154233457e-03	1.002362985288762385e-03	6.686179379626294803e-04	3.193745459730687659e-05	1.956970106573678039e-04	9.710972231856766215e-04	1.193981316771992309e-03	1.929902264299866981e-03
3.736666666666666714e+01	4.118654947130940321e-05	1.257144993194033496e-03	2.948308557338311098e-03	1.726369257783740485e-03	1.755915775620828451e-03	7.183659651977606893e-04	3.735011240851128858e-04	8.511159065238605879e-04	1.363267003600525948e-03	2.092260420582514428e-03
3.739999999999999858e+01	2.550487089894460315e-05	1.525298971164661729e-03	3.106297609756815837e-03	2.151934467591789819e-03	2.446517287827723944e-03	1.220710302730907250e-03	8.051200099559876295e-04	6.903267387669900779e-04	1.462871788850472060e-03	2.166146330682844692e-03
3.743333333333333002e+01	1.611336478735091645e-05	1.499236158397147974e-03	2.988837519074468568e-03	2.088978981146068052e-03	2.486363306129573628e-03	1.354257969820960939e-03	9.425120353993815103e-04	4.956392210036970891e-04	1.407105631625194713e-03	2.062412293683835076e-03
3.746666666666666856e+01	7.525723166542349448e-06	1.324320577075352922e-03	2.727532824060704183e-03	1.795114453227305510e-03	2.234329988463187779e-03	1.264447344522628665e-03	8.621631954608127832e-04	2.954458581092222710e-04	1.224269750760055304e-03	1.844185361529505256e-03
3.750000000000000000e+01	8.451765501008931349e-06	1.248377914485118874e-03	2.571079504095770754e-03	1.716461065220281071e-03	2.303811471574161024e-03	1.271630017272941480e-03	7.831554910419352006e-04	1.137573116431520417e-04	1.014441976277539320e-03	1.653264930401820900e-03
3.753333333333333144e+01	3.649169878340498708e-05	1.419537933483831695e-03	2.676969400499136422e-03	2.122866936625435793e-03	3.065568412579727179e-03	1.589487524072124127e-03	8.614593806770290364e-04	4.140938866492971761e-05	8.476270185212939762e-04	1.581019225852632951e-03
3.756666666666666998e+01	7.431942507202794171e-05	1.809192081811656239e-03	3.016158989499019734e-03	2.970703465633940579e-03	4.445133072486243987e-03	2.201755064183613404e-03	1.101461085873944217e-03	1.616282996645283581e-04	7.274750813334805288e-04	1.615480503102866309e-03
3.760000000000000142e+01	1.054461160000527773e-04	2.115612011333831231e-03	3.277429902117316718e-03	3.719200011655929457e-03	5.625239574950287660e-03	2.717554351912288436e-03	1.281977506619415589e-03	2.081471706990904941e-04	5.990403355367543165e-04	1.617935668006505179e-03
3.763333333333333286e+01	1.082808608437281153e-04	1.971351610315693042e-03	3.117001008048551729e-03	3.667619960607161524e-03	5.549621223503556182e-03	2.615653482965673866e-03	1.105406669362774159e-03	1.378338795619074857e-04	4.204386555134049792e-04	1.457679536296782510e-03
3.766666666666666430e+01	8.348783734445228892e-05	1.411815106670790548e-03	2.589761773833772120e-03	2.823697394326136426e-03	4.245073044659194994e-03	1.897419154564989295e-03	5.798716759324392843e-04	2.336577825521263870e-05	2.199670129220758746e-04	1.176722685123838576e-03
3.770000000000000284e+01	5.078210000276612115e-05	7.797151404381973648e-04	2.049826225353875570e-03	1.792395198631155373e-03	2.647397177643986445e-03	1.018541584646673066e-03	3.575721663371098688e-05	2.050754111537874324e-04	5.117135900489563075e-05	9.233602798282143339e-04
3.773333333333333428e+01	2.277688359231266291e-05	2.627839988934658750e-04	1.692633198681079212e-03	9.399974430839973683e-04	1.324649731407977161e-03	2.608069208464689382e-04	5.954920425622963354e-04	3.703198045755827289e-04	7.844505453167573659e-05	7.639023289182730490e-04
3.776666666666666572e+01	2.158124666424361855e-06	1.265105835785828171e-04	1.485708513617211776e-03	3.061021323733273511e-04	3.480935403910829042e-04	3.220181368536719282e-04	1.058824806797170181e-03	4.978612111407503329e-04	1.852673213953095089e-04	6.679373507467160258e-04
3.779999999999999716e+01	1.023850223560114781e-05	3.945190516511119577e-04	1.363531937432687106e-03	1.171910923127406187e-04	2.871049635505399148e-04	7.079653738447578464e-04	1.389681546243512911e-03	5.687614801895516260e-04	2.767574769456137879e-04	5.986676383869703405e-04
3.783333333333333570e+01	1.547975818956984169e-05	5.581044764391975780e-04	1.286735197024242846e-03	3.611655007705555451e-04	6.323708197079581320e-04	9.167776628687312806e-04	1.588895041492198457e-03	5.877759605650656558e-04	3.546251632514689977e-04	5.392176423500439622e-04
3.786666666666666714e+01	1.639882360900938682e-05	6.495550161787562622e-04	1.232417540375729380e-03	4.884683317911045052e-04	7.927049861959504021e-04	1.012411815801996223e-03	1.695753441536351248e-03	5.772373301173921653e-04	4.212889614827542762e-04	4.834536591419259983e-04
3.789999999999999858e+01	1.574639678249982239e-05	7.010893873975479690e-04	1.190460617568659145e-03	5.607443948079924613e-04	8.697601233741333046e-04	1.061210713170621231e-03	1.756928961286112825e-03	5.589995260403723054e-04	4.810102242234908800e-04	4.298750860737075418e-04
3.793333333333333002e+01	1.520068336776297288e-05	7.330423275101748430e-04	1.158773901951123475e-03	6.159646598089748041e-04	9.256554041014290225e-04	1.104234366903259455e-03	1.803350809082833938e-03	5.460919117183141939e-04	5.364839679046363562e-04	3.794940516948362057e-04
3.796666666666666856e+01	1.548279964969976707e-05	7.524233252227478233e-04	1.137682650818851822e-03	6.678500585093001584e-04	9.837633455039463282e-04	1.155822600161812751e-03	1.845625604330784460e-03	5.436309122365021824e-04	5.859212241905249665e-04	3.350781476617547237e-04
3.800000000000000000e+01	1.674176942629972028e-05	7.587608104033837560e-04	1.126970057272492880e-03	7.157705912795028031e-04	1.044677849227621316e-03	1.214068278308827594e-03	1.881937427899153152e-03	5.521701719250117100e-04	6.244003582854344139e-04	3.001062660465425060e-04
3.803333333333333144e+01	1.877654885882568573e-05	7.506240654531381095e-04	1.125023677916531023e-03	7.538722255888809579e-04	1.099695564107934769e-03	1.270232814757843486e-03	1.907159184762126673e-03	5.696834797689225884e-04	6.473897111400007866e-04	2.772393692180027762e-04
3.806666666666666998e+01	2.116388784590343580e-05	7.291927407774178487e-04	1.129006609004016377e-03	7.768020050093353340e-04	1.139074481626976701e-03	1.314986786655364089e-03	1.918345779725905056e-03	5.926249800822425053e-04	6.537167893842977693e-04	2.668990458066121591e-04
3.810000000000000142e+01	2.350111146632633644e-05	6.985113827465185823e-04	1.135675480651449683e-03	7.835965602739405336e-04	1.158733618242560126e-03	1.343929315026851177e-03	1.916948941276573528e-03	6.178902701960709834e-04	6.463129023119127022e-04	2.668479877292017212e-04
3.813333333333333286e+01	2.575662866970892734e-05	6.632402850791783077e-04	1.141789889212645615e-03	7.794482281212504818e-04	1.165184467419523758e-03	1.361564927867567722e-03	1.908325653261126178e-03	6.467317383733997473e-04	6.307631014799071649e-04	2.726284720563949154e-04
3.816666666666666430e+01	2.858011795498248609e-05	6.253859300746646404e-04	1.142922942304122093e-03	7.753247226118755884e-04	1.177618628918975559e-03	1.382958195098176000e-03	1.900108583636880757e-03	6.903679186118878361e-04	6.134296785398731314e-04	2.777306401903801582e-04
3.820000000000000284e+01	3.348087618775656308e-05	5.809542801998442921e-04	1.130874459263797810e-03	7.867335716627330651e-04	1.227964455409517614e-03	1.434824464654642579e-03	1.901458241103772331e-03	7.764335603499590175e-04	6.013911546865851037e-04	2.723108680089253702e-04
3.823333333333333428e+01	4.266055788369989748e-05	5.164752726068643461e-04	1.096336882897319112e-03	8.300678351122924492e-04	1.354261689842733334e-03	1.552934982580659153e-03	1.922063872216966300e-03	9.488547729388043840e-04	6.026012487963866224e-04	2.440267008708458954e-04
3.826666666666666572e+01	5.796629130259862034e-05	4.064688839236242353e-04	1.044435078836305564e-03	9.110143429610298308e-04	1.575351439296065461e-03	1.766548922361502443e-03	1.968329817988359771e-03	1.249710514630275474e-03	6.240709825334290811e-04	1.858324683179846581e-04
3.829999999999999716e+01	7.938893657595198544e-05	2.079982071013471493e-04	1.012076100186672101e-03	1.006798461669873492e-03	1.853117903308451738e-03	2.070414416166141067e-03	2.027809633176463292e-03	1.688130298880536565e-03	6.647656909774903901e-04	1.067544544396999021e-04
3.833333333333333570e+01	1.032971660124746519e-04	1.442039864218741161e-04	1.053811119132056417e-03	1.046620149654784501e-03	2.054294010374194471e-03	2.386168937383943180e-03	2.032107509126602433e-03	2.204996791679487023e-03	7.055600660109833961e-04	3.038539980004113423e-05
3.836666666666666714e+01	1.211414830656256519e-04	6.973693520842791415e-04	1.191663899441621150e-03	9.214495624415639918e-04	1.966018546788998993e-03	2.559797062451189993e-03	1.866323922107112482e-03	2.664488072496657128e-03	7.229489125956646773e-04	2.623574434591468340e-05
3.839999999999999858e+01	1.239586294812752864e-04	1.400593152204827408e-03	1.352202760833910462e-03	5.693228847323868885e-04	1.463933556962044354e-03	2.494668941593021234e-03	1.503148296991414692e-03	2.979986075077513657e-03	7.485967846289549345e-04	9.678493919033101609e-05
3.843333333333333002e+01	1.102694727328801418e-04	2.115800890165712555e-03	1.362354168546247571e-03	4.380236159606200379e-05	6.621676411351066658e-04	2.286326309550911363e-03	1.089075417449043761e-03	3.270993208215289012e-03	8.958804117388125812e-04	2.852871451064210818e-04
3.846666666666666856e+01	8.704064305568441932e-05	2.733562343041521982e-03	1.044896281266500344e-03	5.320325297913515135e-04	1.734394890173994951e-04	2.160654606868402453e-03	8.341003182252938264e-04	3.813947345148597894e-03	1.298284308561027233e-03	7.171103004485349444e-04
3.850000000000000000e+01	6.457087539047651052e-05	3.224201558494618498e-03	3.088068272985988868e-04	1.036949533625826586e-03	7.860904317382885970e-04	2.317108579127916644e-03	8.597026889156938632e-04	4.846343658617686782e-03	2.029801400807170354e-03	1.473161237442347860e-03
3.853333333333333144e+01	5.372706714858516337e-05	3.593526858699805371e-03	7.699561477330671248e-04	1.366769750147947982e-03	9.861557271460374540e-04	2.827592047052164114e-03	1.135113045158704127e-03	6.382169966867131533e-03	3.028464992750310152e-03	2.512880814336392477e-03
3.856666666666666998e+01	6.402840364301356254e-05	3.897522154206876921e-03	1.893436496912453970e-03	1.476394346979250901e-03	7.258431640385853371e-04	3.616237786183885364e-03	1.497251875839593349e-03	8.186868788836640029e-03	4.083041447756796845e-03	3.637663435843501662e-03
3.860000000000000142e+01	9.757307755518034530e-05	4.228953410091769276e-03	2.740884626758255393e-03	1.414589533791384092e-03	1.385398782246830224e-04	4.534259420354129662e-03	1.792393641101190345e-03	9.975584065269466061e-03	4.985552283812457776e-03	4.626920874583391463e-03
3.863333333333333286e+01	1.451104376687227949e-04	4.550650584623687836e-03	3.178927886398398052e-03	1.232803235375556699e-03	5.909433373195572929e-04	5.392027824088886298e-03	1.986532459078966303e-03	1.143912115155321443e-02	5.599529294755093388e-03	5.320911991228613296e-03
3.866666666666666430e+01	1.891970452845584091e-04	4.665195060308687316e-03	3.193889557491377817e-03	9.401325531781156092e-04	1.292851839072058388e-03	5.917941432582157942e-03	2.092485561927492216e-03	1.214288362260322954e-02	5.776745433355798091e-03	5.553477109604877497e-03
3.870000000000000284e+01	2.187844051091389678e-04	4.508998694790682625e-03	2.825964888431222507e-03	5.876667162299819332e-04	1.825523059112697279e-03	5.956999206990496940e-03	2.092034439343876812e-03	1.192534594116057348e-02	5.455905002714460210e-03	5.260269118384798201e-03
3.873333333333333428e+01	2.397388501053899189e-04	4.286439697044982025e-03	2.194250288299424718e-03	2.812092192109265213e-04	2.157511113196793496e-03	5.676059798074747573e-03	1.974702203360598814e-03	1.120537157012474819e-02	4.786836087050550838e-03	4.606392513556850643e-03
3.876666666666666572e+01	2.616133561769132710e-04	4.176534799892372800e-03	1.514524198118263280e-03	9.285218702661409665e-05	2.363445526282528016e-03	5.375746368440443776e-03	1.800403330908905211e-03	1.055537368108832967e-02	4.043103259720218570e-03	3.882590826773494284e-03
3.879999999999999716e+01	2.809982543558962311e-04	4.088511539732181226e-03	1.069608258911256904e-03	1.712201195616098612e-06	2.536887849652206053e-03	5.217624584846015066e-03	1.687737024251597827e-03	1.019472665345442369e-02	3.480084431490392070e-03	3.348132300709424133e-03
3.883333333333333570e+01	2.846009471465916043e-04	3.788808799648704737e-03	1.081347353337287027e-03	9.816191537629231380e-05	2.749692643645018555e-03	5.191569624721444759e-03	1.737815981806822450e-03	9.963895272886241772e-03	3.252219092635371366e-03	3.149762534261903776e-03
3.886666666666666714e+01	2.698565266464453250e-04	3.251390451708561016e-03	1.528943442646602587e-03	3.204250816804520030e-04	3.073192015577853441e-03	5.282385109575186283e-03	1.957138650883673107e-03	9.726635743956898658e-03	3.372965899169029069e-03	3.294218400288244190e-03
3.889999999999999858e+01	2.504199517371552748e-04	2.696385459478505952e-03	2.197858281327627443e-03	7.108017694413442441e-04	3.578568652857011360e-03	5.552891168605283284e-03	2.271911451609347297e-03	9.580408413452442748e-03	3.751801187979612266e-03	3.695225073309744025e-03
3.893333333333333002e+01	2.374832862445106548e-04	2.283041959286566825e-03	2.871759740836548561e-03	1.252353449144666224e-03	4.266306091091510294e-03	5.999537562861227344e-03	2.587336028709852614e-03	9.546408954693205717e-03	4.235697942987588262e-03	4.209608077184645927e-03
3.896666666666666856e+01	2.340613010138853747e-04	2.024723015180168294e-03	3.403785741562778515e-03	1.883333764753275952e-03	5.060050422259039331e-03	6.532607259171897655e-03	2.849087612942531947e-03	9.521722041452383017e-03	4.650899028295235951e-03	4.666498003186876804e-03
3.900000000000000000e+01	2.399176340304339222e-04	1.886583882211715409e-03	3.746056306124571217e-03	2.509149571990665784e-03	5.860314691383411607e-03	7.080398621608840690e-03	3.069122612434825592e-03	9.483633342614110687e-03	4.893306014602472921e-03	4.955692001665876027e-03
3.903333333333333144e+01	2.520733475542000571e-04	1.861347206206812000e-03	3.904571765215142463e-03	3.006182096304130507e-03	6.521955469092849920e-03	7.560789516463936773e-03	3.236004232778183672e-03	9.465183973204565823e-03	4.950144429885614157e-03	5.058374498990069780e-03
3.906666666666666998e+01	2.648033843543867835e-04	1.954808585551596513e-03	3.890279033598959511e-03	3.262224852859763480e-03	6.877807293646438433e-03	7.849008794523321467e-03	3.277791868160558151e-03	9.450705726183590907e-03	4.864287731927844846e-03	5.015045834029632776e-03
3.910000000000000142e+01	2.740263446258635674e-04	2.119467644528178537e-03	3.765890184154371042e-03	3.293115428405181660e-03	6.926883602043057767e-03	7.919289685982971311e-03	3.189745226665872610e-03	9.419939784609233924e-03	4.719521762238920379e-03	4.907321715155864295e-03
3.913333333333333286e+01	2.790198591419999264e-04	2.238503507208361009e-03	3.639454492803907357e-03	3.249336433267625574e-03	6.862878248781837352e-03	7.884605547554556643e-03	3.089554131600715133e-03	9.355342370417260231e-03	4.578810192089817141e-03	4.793698506721496243e-03
3.916666666666666430e+01	2.543371147560755064e-04	7.938086714873292954e-04	4.975309047745172207e-03	4.829608667604645168e-03	8.879106565256800893e-03	8.895211648550577915e-03	4.397517878863812547e-03	9.176731552707673503e-03	5.286026570043325136e-03	5.413767339209823309e-03
3.920000000000000284e+01	2.246926779920404085e-04	6.672856024896225285e-04	4.961452783552982790e-03	4.602001998877444829e-03	8.339806280299602928e-03	8.403717113632896279e-03	4.198773690278979204e-03	8.659048324140253619e-03	5.275361769910340455e-03	5.389110781918158601e-03
3.923333333333333428e+01	1.763737627259118483e-04	4.773280547740175236e-04	5.019118121360198297e-03	4.262994387110975204e-03	7.525011213870262498e-03	7.682790697257372604e-03	3.919241356210250056e-03	7.979662919629490828e-03	5.420143358728932506e-03	5.493267331285271379e-03
3.926666666666666572e+01	1.311826401695397526e-04	3.081694497938720261e-04	5.100951819872702984e-03	3.970805397274350564e-03	6.789480958957258734e-03	7.031174399471320884e-03	3.673938553983957956e-03	7.393027263471917826e-03	5.624338451807011502e-03	5.654481867149584173e-03
3.929999999999999716e+01	1.075602922313569315e-04	2.464098353291498231e-04	5.044639518694801587e-03	3.773422180153765838e-03	6.318833211473631403e-03	6.589693158254983536e-03	3.471983287084018117e-03	6.981481997775836230e-03	5.638524928901792951e-03	5.651475177992676575e-03
3.933333333333333570e+01	1.114386227429294072e-04	3.419056077488767100e-04	4.742556714483454373e-03	3.623821450359721898e-03	6.098590494902540043e-03	6.344838880157203410e-03	3.258047068442301766e-03	6.732725163672375300e-03	5.313448459566891616e-03	5.348729385718811041e-03
3.936666666666666714e+01	1.324809326617624420e-04	5.491291619224382197e-04	4.289942282585925727e-03	3.474951899951666569e-03	6.008560732766001986e-03	6.210479495923931781e-03	3.018210347473180340e-03	6.614867116579514240e-03	4.785291695584755270e-03	4.868827315384158076e-03
3.939999999999999858e+01	1.571288445180829378e-04	7.545430323725943944e-04	3.879713002762264287e-03	3.360269049677111312e-03	6.005051862411521502e-03	6.150682423704333102e-03	2.824949978865895668e-03	6.604105682570566779e-03	4.290892490093609936e-03	4.425092675155672950e-03
3.943333333333333002e+01	1.797443782850369405e-04	8.672154827706713776e-04	3.616721494424870662e-03	3.346695794096211322e-03	6.133683254190600009e-03	6.183480417134777987e-03	2.756528657182945926e-03	6.669659661336024663e-03	3.928837173859477290e-03	4.104394008396001700e-03
3.946666666666666856e+01	2.010225545488468122e-04	8.801118643645301906e-04	3.484045390805103407e-03	3.445715375487158529e-03	6.409810530010049030e-03	6.309200287162702522e-03	2.806413644259870502e-03	6.784234021534798348e-03	3.672650156289856450e-03	3.882684423012700350e-03
3.950000000000000000e+01	2.206248961486063790e-04	8.444350852244773657e-04	3.392670076615025929e-03	3.571968794557404698e-03	6.714631214654685938e-03	6.430223182880737999e-03	2.866964493207352620e-03	6.890986720126984939e-03	3.466113312349113421e-03	3.708715639134422919e-03
3.953333333333333144e+01	2.348198523702447148e-04	7.891071594757331211e-04	3.275146778255506961e-03	3.627778081815173899e-03	6.889347646562645963e-03	6.417117627093980869e-03	2.839963058035706051e-03	6.908236955030201513e-03	3.285122381254507694e-03	3.556004438910917356e-03
3.956666666666666998e+01	2.426599496639206580e-04	7.035099396471842289e-04	3.155690501150663994e-03	3.628574992220781961e-03	6.947693329466763344e-03	6.293576703195462307e-03	2.757492021619979087e-03	6.840566015870856026e-03	3.147059634662514611e-03	3.437608983743542772e-03
3.960000000000000142e+01	2.464192153277503677e-04	5.932135452744310630e-04	3.066244273799738611e-03	3.626682597882280572e-03	6.974449301100208755e-03	6.160834924323647585e-03	2.692826228182477414e-03	6.734690857090008982e-03	3.041063511072648710e-03	3.342683736916974863e-03
3.963333333333333286e+01	2.468643098378640920e-04	5.122676552868564133e-04	2.975591566675054190e-03	3.591997597717031671e-03	6.931322663121524015e-03	6.028187483913254041e-03	2.632633522663875396e-03	6.595355970674217014e-03	2.924607393376028007e-03	3.231023159617904799e-03
3.966666666666666430e+01	2.430658436173683363e-04	5.055723955227850192e-04	2.845344620634943696e-03	3.466322166198099099e-03	6.731424370162696243e-03	5.838180094969649438e-03	2.520213135308597974e-03	6.410685088940287595e-03	2.787067309672017906e-03	3.093434437785320089e-03
3.970000000000000284e+01	2.362348469022351239e-04	5.370370813460287373e-04	2.706522916202908080e-03	3.292900534839538190e-03	6.442208048466263604e-03	5.609567704024736277e-03	2.379022783716531076e-03	6.208222031181528065e-03	2.664823119261225653e-03	2.967508002944143838e-03
3.973333333333333428e+01	2.292030777882150317e-04	5.177089046609863925e-04	2.630368131777909447e-03	3.189142949079303707e-03	6.243427438071440412e-03	5.434479810692041148e-03	2.302361803294867421e-03	6.024206930127131397e-03	2.590872278251796310e-03	2.887463422705688863e-03
3.976666666666666572e+01	2.217107201446549445e-04	3.982493890461723273e-04	2.653655003493791617e-03	3.200738650335530067e-03	6.196822877957055414e-03	5.342056788956023317e-03	2.332659768360671043e-03	5.852181585866872947e-03	2.581012945871436447e-03	2.867947708198970852e-03
3.979999999999999716e+01	2.086416886660724885e-04	2.010575814460917505e-04	2.761795305416068786e-03	3.244131616390341904e-03	6.156938930008475433e-03	5.235365680511090691e-03	2.412039412521899389e-03	5.649530571329473144e-03	2.667481512674631239e-03	2.936543071969076324e-03
3.983333333333333570e+01	1.847350869312415825e-04	4.027730211576860777e-05	2.928390543353955912e-03	3.211865801640401141e-03	5.944742223856340838e-03	4.996087099609467126e-03	2.467481571612858710e-03	5.381071137638581380e-03	2.897725734565049713e-03	3.137673985215179515e-03
3.986666666666666714e+01	1.543935673057609723e-04	3.407219377407083734e-04	3.195630728092736794e-03	3.162108550820222179e-03	5.673111400643674265e-03	4.727514502313995455e-03	2.547728859299173889e-03	5.141872754786685866e-03	3.333184908564653520e-03	3.547592872572686434e-03
3.989999999999999858e+01	1.282683543200460264e-04	7.520645724437461472e-04	3.586316423633848036e-03	3.248942862152512465e-03	5.616311540627789631e-03	4.665642231968906983e-03	2.736669956467224600e-03	5.005629109421988118e-03	3.942900276594226740e-03	4.174100620201785794e-03
3.993333333333333002e+01	1.172888665621917064e-04	1.246328257283081447e-03	3.892764249936929606e-03	3.503126255766984484e-03	5.858395775393767171e-03	4.917752576614430743e-03	2.924756959513175655e-03	4.810271182212560656e-03	4.399806779079274213e-03	4.745083102742663102e-03
3.996666666666666856e+01	1.311570181269411828e-04	1.664030962301151460e-03	3.855600720398818983e-03	3.848912303630094497e-03	6.342883002487123036e-03	5.465267047444842541e-03	2.887621244797126084e-03	4.445527898087429410e-03	4.332737200850283153e-03	4.915231124196512390e-03
4.000000000000000000e+01	1.675321029091645286e-04	1.915848186312726692e-03	3.552764349040136559e-03	4.244189604274223315e-03	7.024026056279802921e-03	6.225041499845779085e-03	2.613753678771638632e-03	4.083504592758175830e-03	3.849342156730648380e-03	4.744291539439057966e-03
4.003333333333333144e+01	2.156219171841620486e-04	2.076210964226180879e-03	3.268240664326184722e-03	4.729061296164456356e-03	7.918605188500309547e-03	7.138257241175832192e-03	2.309156272456142859e-03	3.930505083886089851e-03	3.339698590847549158e-03	4.555081542417900413e-03
4.006666666666666998e+01	2.632833731402532402e-04	2.198908411250008726e-03	3.112888073668397190e-03	5.259643982166432863e-03	8.895705253044703525e-03	8.047496599555458568e-03	2.113002405182165706e-03	3.967561734370354982e-03	2.976267960242476134e-03	4.458847231624468027e-03
4.010000000000000142e+01	3.002103598098243781e-04	2.269332923938816721e-03	3.039586197369111009e-03	5.709355445695811146e-03	9.710502642000606519e-03	8.733904481130370587e-03	2.046590174748660462e-03	4.057965351657213081e-03	2.733832074985296894e-03	4.381595317180874728e-03
4.013333333333333286e+01	3.253589988501723708e-04	2.288697021689795920e-03	2.995104043843809394e-03	6.041414148614472450e-03	1.029821998307335097e-02	9.166968468300626741e-03	2.077527222894204415e-03	4.129530914339094201e-03	2.556578510924811028e-03	4.276212653460843317e-03
4.016666666666666430e+01	3.439490777529581210e-04	2.280400109720137191e-03	2.957098566569544770e-03	6.301058692960953382e-03	1.074937238772638234e-02	9.455318245355332288e-03	2.157540264733912635e-03	4.182667080225000410e-03	2.406404141132954724e-03	4.148590826941831594e-03
4.020000000000000284e+01	3.602029199840259223e-04	2.259462678189822285e-03	2.918446168804667614e-03	6.525760784113597210e-03	1.114160214026864784e-02	9.684941883886568834e-03	2.247141713626482368e-03	4.232923162833577765e-03	2.264359908377635341e-03	4.013385157329342652e-03
4.023333333333333428e+01	3.753562963751979589e-04	2.224403796366639530e-03	2.872188830277096986e-03	6.716477276488094783e-03	1.148539362740705685e-02	9.874907827070808150e-03	2.320410036226348491e-03	4.284455964463747962e-03	2.120653680818926530e-03	3.873262826993361524e-03
4.026666666666666572e+01	3.889410075234420627e-04	2.167028718304844087e-03	2.809332371317824466e-03	6.854939886323768716e-03	1.175387831301170742e-02	1.000764963382901225e-02	2.362073116363559103e-03	4.331408140122790240e-03	1.968745804176314992e-03	3.721997951365658888e-03
4.029999999999999716e+01	4.001761093663154544e-04	2.083998492583860520e-03	2.724872942251962363e-03	6.927249105045527738e-03	1.192318513865080025e-02	1.006521795905242558e-02	2.366996059951681323e-03	4.365868793961447981e-03	1.806638880717442068e-03	3.554887061776364470e-03
4.033333333333333570e+01	4.086260508779240397e-04	1.981242000450981512e-03	2.622050697237730127e-03	6.935014843287417088e-03	1.199184683561103915e-02	1.004645810672132565e-02	2.339411888425228358e-03	4.383036161966144366e-03	1.638594845246406232e-03	3.374865055993444152e-03
4.036666666666666714e+01	4.142204556037793958e-04	1.870040906095667577e-03	2.510046565567939422e-03	6.891771317801292755e-03	1.197621230264129394e-02	9.964218841393037221e-03	2.289312180984937051e-03	4.381391623008393243e-03	1.472940227239981446e-03	3.190639517864427444e-03
4.039999999999999858e+01	4.170854182233342013e-04	1.760827011782859592e-03	2.398069123563227861e-03	6.813509531641998365e-03	1.189692037317728601e-02	9.834592315745023516e-03	2.226979482730843604e-03	4.360818032339481599e-03	1.317416174640677210e-03	3.010965681554550206e-03
4.043333333333333002e+01	4.174246120751371630e-04	1.659654622585671592e-03	2.291452754723274140e-03	6.712181155299947605e-03	1.176985080202722946e-02	9.669805265436520053e-03	2.159562652974981230e-03	4.321516917352688676e-03	1.176367847878116019e-03	2.841013117026849888e-03
4.046666666666666856e+01	4.155477580986912962e-04	1.568290508621790046e-03	2.191774896989276758e-03	6.595515875319305464e-03	1.160638617655257269e-02	9.479041791914961240e-03	2.091089436200141514e-03	4.264730185416897544e-03	1.050880252838391413e-03	2.682598804876286294e-03
4.050000000000000000e+01	4.119323189286260749e-04	1.485784081173366399e-03	2.098721076836471654e-03	6.469450988901468379e-03	1.141722378733914939e-02	9.271788669447382503e-03	2.023971317275354270e-03	4.193771815619534368e-03	9.398273315618490067e-04	2.535618834688483161e-03
4.053333333333333144e+01	4.071949793997209832e-04	1.409916513492317450e-03	2.011188744780679095e-03	6.339152465286929453e-03	1.121360943384927533e-02	9.058121557122914350e-03	1.959689191783572666e-03	4.113824451036091588e-03	8.403576560577412456e-04	2.398562524011706772e-03
4.056666666666666998e+01	4.019231786364377214e-04	1.338327901443644606e-03	1.927582876357723319e-03	6.208134415358127801e-03	1.100486222420500419e-02	8.845808994897385105e-03	1.898583460831315727e-03	4.030131128930939007e-03	7.486042390457704190e-04	2.268796101495233666e-03
4.060000000000000142e+01	3.752565333176257115e-04	1.337729019090301780e-03	1.940394064780604942e-03	5.967175909684339051e-03	1.050649469594140510e-02	8.419243957958478033e-03	1.786879224499774137e-03	3.748776338533801791e-03	7.864647079514715993e-04	2.236481472489725963e-03
4.063333333333333286e+01	3.670444925353949202e-04	1.276858886979562787e-03	1.870805869442357210e-03	5.817042852925545862e-03	1.025215623969930219e-02	8.184814076048090026e-03	1.724989638221182840e-03	3.644805932404650544e-03	7.219746432429180330e-04	2.130432407994735464e-03
4.066666666666666430e+01	3.573048676080940581e-04	1.215373498317373320e-03	1.804558058343419882e-03	5.651055089996547855e-03	9.966393263779474432e-03	7.934996457175347642e-03	1.657760734861831202e-03	3.530903169278724885e-03	6.675859050642240318e-04	2.032773348712258159e-03
4.070000000000000284e+01	3.480442737897031387e-04	1.144323997205390353e-03	1.731866664187483966e-03	5.478920138326254935e-03	9.675962282513956431e-03	7.691548793365337276e-03	1.587075112298386593e-03	3.424713272017819530e-03	6.086740979077644902e-04	1.932383847551756833e-03
4.073333333333333428e+01	3.405333889539124948e-04	1.063000750977172518e-03	1.649942587202653200e-03	5.312462747496513038e-03	9.404967329621564606e-03	7.470658847828527682e-03	1.517575571378157202e-03	3.336380612974431531e-03	5.391755565324152320e-04	1.825294882069410877e-03
4.076666666666666572e+01	3.347433599573490059e-04	9.806193619226531537e-04	1.565510049192501193e-03	5.162296548390519005e-03	9.166470772865564429e-03	7.277072864491494764e-03	1.455678842417401425e-03	3.263991861531804171e-03	4.654163679074553865e-04	1.717670610380020533e-03
4.079999999999999716e+01	3.299207475502839758e-04	9.072234570809135619e-04	1.486554063922328542e-03	5.032316390314709592e-03	8.959703789389619061e-03	7.104958293661875826e-03	1.405324255642567775e-03	3.199597801231922594e-03	3.965761527975765043e-04	1.617142155528152655e-03
4.083333333333333570e+01	3.257216833418843873e-04	8.441573448949268562e-04	1.413264074327729098e-03	4.919134061998253239e-03	8.777936759748555806e-03	6.946645781803564151e-03	1.365075294661318231e-03	3.140008035399077021e-03	3.328370464596358330e-04	1.523072386528134250e-03
4.086666666666666714e+01	3.224016186733119540e-04	7.848462396155145640e-04	1.339071565225655831e-03	4.815489607837399391e-03	8.614367716386111401e-03	6.797632582896574391e-03	1.329456828781982623e-03	3.088282135872422608e-03	2.660639157657311809e-04	1.427793689361575103e-03
4.089999999999999858e+01	3.199634549917118815e-04	7.234240415486916428e-04	1.259337352399204349e-03	4.713530689344415381e-03	8.459753613456898538e-03	6.653440117639850167e-03	1.292866038211297128e-03	3.045303598450384373e-03	1.909985781902703503e-04	1.326293335809935938e-03
4.093333333333333002e+01	3.176464842216448104e-04	6.605800304700708237e-04	1.176630597520342573e-03	4.607156074462624706e-03	8.301272786217773342e-03	6.506838624678950092e-03	1.252436682449235361e-03	3.004732936779920538e-03	1.120513124820198350e-04	1.221958650580049236e-03
4.096666666666666856e+01	3.141276622709166379e-04	6.024033046766561362e-04	1.098558782553245641e-03	4.491140889093199473e-03	8.122845909191274416e-03	6.346891826255779412e-03	1.207710785441874161e-03	2.955219406533244816e-03	4.051286936453120477e-05	1.123907520716869958e-03
4.100000000000000000e+01	3.077026809015441619e-04	5.568761513321593545e-04	1.033913795904451089e-03	4.356898151509145181e-03	7.901289774203722541e-03	6.156428557871096788e-03	1.158381368411659030e-03	2.883038841537743230e-03	1.009275348894760626e-05	1.042561658015915636e-03
4.103333333333333144e+01	2.963036764402526466e-04	5.320446975215508984e-04	9.915460171719750471e-04	4.190320124976183030e-03	7.603826584748640295e-03	5.911839142120663658e-03	1.103200615873244257e-03	2.772974972981544391e-03	2.562850401073607615e-05	9.883287556852402012e-04
4.106666666666666998e+01	2.785738717359734500e-04	5.336396067728396871e-04	9.781771348150497449e-04	3.981614647592961534e-03	7.208247294152979844e-03	5.598983689503202882e-03	1.042608509052274932e-03	2.617017495480674846e-03	3.219488415638720711e-06	9.686324371764222117e-04
4.110000000000000142e+01	2.563919258953843618e-04	5.595236326816187137e-04	9.915300269208392712e-04	3.747273937500651946e-03	6.748832989204671048e-03	5.245853512776284949e-03	9.836746862733642283e-04	2.433665844883631593e-03	6.745980193960655045e-05	9.793569522867453560e-04
4.113333333333333286e+01	2.357394201585740032e-04	5.958669440067549446e-04	1.015773673942104794e-03	3.536807528518030007e-03	6.330837219898728316e-03	4.931470950894282015e-03	9.397726309219755396e-04	2.272515463755755277e-03	1.341514946272860122e-04	1.000289636883592648e-03
4.116666666666666430e+01	2.228942934134199821e-04	6.230311897562732133e-04	1.029555835505826774e-03	3.400755662910609749e-03	6.061890116598185434e-03	4.735543194670699743e-03	9.213699612736910797e-04	2.181274357781050419e-03	1.667702668892126114e-04	1.007061692075487047e-03
4.120000000000000284e+01	2.187273529768784337e-04	6.304099782673800410e-04	1.024002058449875784e-03	3.346246208860068332e-03	5.954493554617639947e-03	4.666716223608109032e-03	9.264825566776850249e-04	2.160207851461836727e-03	1.595563312589553943e-04	9.938727965422013665e-04
4.123333333333333428e+01	2.169668559868260399e-04	6.293392746083974632e-04	1.015274235640034649e-03	3.326498011626930536e-03	5.902110233164571326e-03	4.641757852571543573e-03	9.408985827927187229e-04	2.153079937240737294e-03	1.520401676439598455e-04	9.855832942099107194e-04
4.126666666666666572e+01	2.098244093787700077e-04	6.426424043826876181e-04	1.029608152601211614e-03	3.278743678252401487e-03	5.770418980657492959e-03	4.552832013376492334e-03	9.475573006700521370e-04	2.099970736030900339e-03	1.936463014574665831e-04	1.015242618522193500e-03
4.129999999999999716e+01	1.965432875041908157e-04	6.644639539538973322e-04	1.062453702518844191e-03	3.170393412657090872e-03	5.516434969868386738e-03	4.367899664444690848e-03	9.316314217091334728e-04	2.008916932610113181e-03	2.797741450535602497e-04	1.078017264806886829e-03
4.133333333333333570e+01	1.848940221928856403e-04	6.371282124738125675e-04	1.064195220353327150e-03	3.004267938868717281e-03	5.201814508578195100e-03	4.153519279366192120e-03	8.729831242776675028e-04	1.963970944505118860e-03	3.406870784691507187e-04	1.124255466259836949e-03
4.136666666666666714e+01	1.853117977174350108e-04	4.804520389731652174e-04	9.795945922003877673e-04	2.802295655238633536e-03	4.928573568977116619e-03	4.022177264285500646e-03	7.380875802284137194e-04	2.075436813330979336e-03	3.012729263117171078e-04	1.111816384508401310e-03
4.139999999999999858e+01	2.053762899634437521e-04	1.202663867260747783e-04	7.765541471253759476e-04	2.576189466364789231e-03	4.763579029206333089e-03	4.061825020852669228e-03	4.695498459064167854e-04	2.434814734407611102e-03	1.249208681709442230e-04	1.040209717206049380e-03
4.143333333333333002e+01	2.454138681403954985e-04	5.099902863924419757e-04	4.240119103324256145e-04	2.270517259548895939e-03	4.636565279379690867e-03	4.240259440180993780e-03	2.008584696737729372e-05	3.056348952509437174e-03	1.995319938733083843e-04	9.139744825387862868e-04
4.146666666666666856e+01	2.961037746380670507e-04	1.377354707628026609e-03	7.016270698209029887e-05	1.835747212302668054e-03	4.420643394491587108e-03	4.422577281511065779e-03	7.485594642354917233e-04	3.810995145478542588e-03	6.422975914052021611e-04	7.300528533998779145e-04
4.150000000000000000e+01	3.426861205423479455e-04	2.229945457741929968e-03	5.777387850156507406e-04	1.395961030533452536e-03	4.178436535846040932e-03	4.529669954856658208e-03	1.511024152428345688e-03	4.457712069523089501e-03	1.098249520787855475e-03	5.116069548244892842e-04
4.153333333333333144e+01	3.719592679286216658e-04	2.693644236357175398e-03	8.967269666100042029e-04	1.202232877981576457e-03	4.145875649221714837e-03	4.584176788334877115e-03	1.941257186971507122e-03	4.770398190544601277e-03	1.426663320940791194e-03	3.036998203068692458e-04
4.156666666666666998e+01	3.787415298329276786e-04	2.574534270773559674e-03	9.181784937945310521e-04	1.387079126268132715e-03	4.454292331078396790e-03	4.627830591839975777e-03	1.818772107141797354e-03	4.678688457130004280e-03	1.550352598856452558e-03	1.384812917964609676e-04
4.160000000000000142e+01	3.688934673138816222e-04	2.034998816083573650e-03	7.215515291705675710e-04	1.836657618840832748e-03	4.987476814625777660e-03	4.672769328586664182e-03	1.274860343366868848e-03	4.312089649002976213e-03	1.512990713763315677e-03	1.596153913125101075e-05
4.163333333333333286e+01	3.534966593785494470e-04	1.402319004272999233e-03	4.715359569978264478e-04	2.333907143794851542e-03	5.534344129355727587e-03	4.716496563576984269e-03	6.242565693729792194e-04	3.876936281111171331e-03	1.417200379932621141e-03	7.878289108238125510e-05
4.166666666666666430e+01	3.398712412544273504e-04	8.922529213303433517e-04	2.735620478198120555e-04	2.736205067072787663e-03	5.960844650431131563e-03	4.750299086250556538e-03	8.983161357323438991e-05	3.505560829935069900e-03	1.331355141491212405e-03	1.532334487228330757e-04
4.170000000000000284e+01	3.294339959531677174e-04	5.558882497059984334e-04	1.495445432681326455e-04	3.000467239144263571e-03	6.225317615718115559e-03	4.757612320723557560e-03	2.634100180608096300e-04	3.230014350703171600e-03	1.271472807946735827e-03	2.070520682929171340e-04
4.173333333333333428e+01	3.208112619700899913e-04	3.594604960554094539e-04	8.100903784622281545e-05	3.138502385632488227e-03	6.338409014793136911e-03	4.725665469249707221e-03	4.599690089551966240e-04	3.031945470349056877e-03	1.229348667038626924e-03	2.400950033054546353e-04
4.176666666666666572e+01	3.120833013234139202e-04	2.498309823410324506e-04	4.157756914717106829e-05	3.180417660375620993e-03	6.328655285324757615e-03	4.650529122785674457e-03	5.504449154590735412e-04	2.878737064275997421e-03	1.191175024632069868e-03	2.533656734135717836e-04
4.179999999999999716e+01	3.013726775898966813e-04	1.819871626016546522e-04	8.553506295562560320e-06	3.154805266035138906e-03	6.220268885847755544e-03	4.532237482469754844e-03	5.803233271292386215e-04	2.737489256625014276e-03	1.141559189799237197e-03	2.450809658154005336e-04
4.183333333333333570e+01	2.873616574314810288e-04	1.259043666673711679e-04	3.420077009605269343e-05	3.084174143630795048e-03	6.031756392334150507e-03	4.374257019210237019e-03	5.810461857268061064e-04	2.584250966695115625e-03	1.066772734755334602e-03	2.105184167489499174e-04
4.186666666666666714e+01	2.702570696882247931e-04	6.663352746741283002e-05	9.395596034457525628e-05	2.990648299880138781e-03	5.791392543180047189e-03	4.191323041402527511e-03	5.722732793239523018e-04	2.413458410077359926e-03	9.626193936564306480e-04	1.482027681296870555e-04
4.189999999999999858e+01	2.519459240306625878e-04	2.351902085581878736e-06	1.672749252127783237e-04	2.896732678287864196e-03	5.540275266926283915e-03	4.008623055027149724e-03	5.652887030743735134e-04	2.237586619230329948e-03	8.391749621764035870e-04	6.600873309938937628e-05
4.193333333333333002e+01	2.348140921477124665e-04	5.945059476624236865e-05	2.412391947879043380e-04	2.816086299846267803e-03	5.312431439760260596e-03	3.846315986463897003e-03	5.639703493340341486e-04	2.074727977162827818e-03	7.164969593191470752e-04	1.893789020011144879e-05
4.196666666666666856e+01	2.206608549036157181e-04	1.071602274573253108e-04	2.984810159743021937e-04	2.749060216764109919e-03	5.121223692598324446e-03	3.710369393649630941e-03	5.664102399032238527e-04	1.938351923035801488e-03	6.162693820962599238e-04	8.604230531256128482e-05
4.200000000000000000e+01	2.104870770923317918e-04	1.311317887783031871e-04	3.251073876899700146e-04	2.690149442206256174e-03	4.967131878625642358e-03	3.599297265170617668e-03	5.689818807296172535e-04	1.835977599338901346e-03	5.542006296223387762e-04	1.196260680439070528e-04
4.203333333333333144e+01	2.046468422877476651e-04	1.285055147414848186e-04	3.171557994165652883e-04	2.637382734347086793e-03	4.850744789682549102e-03	3.513581347956696004e-03	5.700482908501733467e-04	1.771008215199936561e-03	5.354008275331525752e-04	1.150736139338304507e-04
4.206666666666666998e+01	2.029412175738642737e-04	1.034602598543002432e-04	2.805955485031041757e-04	2.593909873338105538e-03	4.775381677944565487e-03	3.456473532832468956e-03	5.705113784761769394e-04	1.743045356853838070e-03	5.549191779742297182e-04	7.832036060166484327e-05
4.210000000000000142e+01	2.045425295314708852e-04	6.326478286207121279e-05	2.263750297245462160e-04	2.562234674967581866e-03	4.738860416708609580e-03	3.427726970459099663e-03	5.720843080021564874e-04	1.746178159073769271e-03	6.014629655871669544e-04	2.078488609493856290e-05
4.213333333333333286e+01	2.079013569989617786e-04	1.227677103664635845e-05	1.659101589735428417e-04	2.538473306123694394e-03	4.724602098208532074e-03	3.420196283890613621e-03	5.771543108611336794e-04	1.767828543017531916e-03	6.606153091323216592e-04	4.502214843300210602e-05
4.216666666666666430e+01	2.108092936518694296e-04	5.876157203570884911e-05	1.090380538103639425e-04	2.510838605637730116e-03	4.697737768688767593e-03	3.427494165703112803e-03	5.947955233705342617e-04	1.790278783726215617e-03	7.170499437290649321e-04	1.079748927341157779e-04
4.220000000000000284e+01	2.105511153422375621e-04	1.942774021604339659e-04	6.334551360408222152e-05	2.461502368747108763e-03	4.602909259586610534e-03	3.466237088933542439e-03	6.569164884090242804e-04	1.794268933852851940e-03	7.563920091089745791e-04	1.602566800157137743e-04
4.223333333333333428e+01	2.047843246260164533e-04	5.047861669109086121e-04	3.401491565213179730e-05	2.379061158857343102e-03	4.377641072372556556e-03	3.620675352248133288e-03	8.442138299633579306e-04	1.769642514333972854e-03	7.693431748649310438e-04	1.999849790181664508e-04
4.226666666666666572e+01	1.943433375072285783e-04	1.203288416086283324e-03	2.246757471300023283e-05	2.293008209211034806e-03	4.005561886612136503e-03	4.121199363395669328e-03	1.319639650647474322e-03	1.743420920703379071e-03	7.636830546365366412e-04	2.373663620133143761e-04
4.229999999999999716e+01	1.818821848235038232e-04	2.687926414979339290e-03	2.281748264403220822e-05	2.263086308396527156e-03	3.469077727889831840e-03	5.404447980807129681e-03	2.383520334610211584e-03	1.778929924675659016e-03	7.636158818018811203e-04	3.018341080470580192e-04
4.233333333333333570e+01	1.586199866952064767e-04	5.452313032516296377e-03	1.810591570483959848e-05	2.223789300699400596e-03	2.478116487554667471e-03	7.828692926311803246e-03	4.378177465829198589e-03	1.861342983252828971e-03	7.586756153137756220e-04	4.302647589381134981e-04
4.236666666666666714e+01	1.114490193963519932e-04	9.174204098569539723e-03	1.109980619374064299e-05	1.995880002852397361e-03	7.955028873074406447e-04	1.087000927717373874e-02	7.042476091455334396e-03	1.868852217908205859e-03	7.023090630077344744e-04	6.246300305256472646e-04
4.239999999999999858e+01	5.487177878636879166e-05	1.214287014382405515e-02	4.285136561578626989e-05	1.605354177317091157e-03	9.416360276592984982e-04	1.301316412601708633e-02	9.189988436495937982e-03	1.758235404369139871e-03	5.995778279692946973e-04	8.118805197177538175e-04
4.243333333333333002e+01	2.150267361020063390e-05	1.295515537727035330e-02	8.735892816911171831e-06	1.296531051837908604e-03	1.743751620397584415e-03	1.328433589497177852e-02	9.937684464736001866e-03	1.637676314501565217e-03	5.112987145416314667e-04	8.989820429128622756e-04
4.246666666666666856e+01	2.815490990643583374e-05	1.172290021460319943e-02	1.393345252378190493e-04	1.214902762584375113e-03	1.282820188760981292e-03	1.193862994774856807e-02	9.459147276721943318e-03	1.635415106051692690e-03	4.848706345183262118e-04	8.544297126726329043e-04
4.250000000000000000e+01	7.378945965611835155e-05	9.095852221843605742e-03	3.887845047146972649e-04	1.303152943809401856e-03	2.145489761122430154e-04	9.465752293630877445e-03	8.177862742560319809e-03	1.803824707214599045e-03	5.404990756153164747e-04	6.924015133116262098e-04
4.253333333333333144e+01	1.505544834306443475e-04	6.008411158026615191e-03	6.636673195689286658e-04	1.428069480702793886e-03	2.275314165885744446e-03	6.529690187977253875e-03	6.576339659901397038e-03	2.189311024257457796e-03	7.143020657719216472e-04	4.843535833358218420e-04
4.256666666666666998e+01	2.511466315381705519e-04	3.304678557274600293e-03	8.508473552196449928e-04	1.450585007979239994e-03	4.436817495399957186e-03	3.710533813613182703e-03	4.977127650265686376e-03	2.844859154244707648e-03	1.063393840495272490e-03	3.287736271176819802e-04
4.260000000000000142e+01	3.605861623169469179e-04	1.497536731903649932e-03	8.190709766708901890e-04	1.233326928469012694e-03	6.198315457057478918e-03	1.338483056682050667e-03	3.409316154982552742e-03	3.702419927783885938e-03	1.595034772505972117e-03	3.009661562830555121e-04
4.263333333333333286e+01	4.559194118020834779e-04	7.931717072047882872e-04	5.501175263008740079e-04	7.952775426131168147e-04	7.205117776081877180e-03	2.914303718638621516e-04	2.003714699136021835e-03	4.557271971466958851e-03	2.203198030765648237e-03	4.081826511133099591e-04
4.266666666666666430e+01	5.172792554262611343e-04	7.881008066327156118e-04	2.328256072229295797e-04	3.760304635792463502e-04	7.570917781533020516e-03	1.163567495073795227e-03	1.004082840408326805e-03	5.143030226514316676e-03	2.683413026189784226e-03	5.518912800193000569e-04
4.270000000000000284e+01	5.290076521722897633e-04	7.496328603093187605e-04	1.343501184880822603e-04	2.684470772924861591e-04	7.621909721652997405e-03	1.499273710241286542e-03	6.074499574202279822e-04	5.200379989720565685e-03	2.816974541104663114e-03	5.942531968578454449e-04
4.273333333333333428e+01	4.908890270886127069e-04	2.498763091461127391e-04	3.619326861704204269e-04	5.799328554131599192e-04	7.593441282994732068e-03	1.513880168778926599e-03	8.156836874063037434e-04	4.677950900339455063e-03	2.549709740778025122e-03	4.881534451013872932e-04
4.276666666666666572e+01	4.289213159663523883e-04	5.794643311011083570e-04	7.706462167342591684e-04	1.151781729579350435e-03	7.612973573318695779e-03	1.350612045136575417e-03	1.378873788975000427e-03	3.860793571440314289e-03	2.082577529482890211e-03	3.213294472226389939e-04
4.279999999999999716e+01	3.750370611352679576e-04	1.408474648441670422e-03	1.162295484450564338e-03	1.760537469336645455e-03	7.767078351171257181e-03	1.116701053029569993e-03	2.007908173742872174e-03	3.114496453286975681e-03	1.668210544975319044e-03	1.983420416121738365e-04
4.283333333333333570e+01	3.410908041074361833e-04	2.060063789119424317e-03	1.450957085451404314e-03	2.281335920410413904e-03	8.034252287356784608e-03	8.819488918362474502e-04	2.546323341568071646e-03	2.588499893665420926e-03	1.400492169595615906e-03	1.452214269851234306e-04
4.286666666666666714e+01	3.218662064360477515e-04	2.492847628740278015e-03	1.627714600973196712e-03	2.657309896598731951e-03	8.277810192512896278e-03	6.806765024310553781e-04	2.927586755574705484e-03	2.254040498050405728e-03	1.249431034074083681e-03	1.371262941511795981e-04
4.289999999999999858e+01	3.107317996264031407e-04	2.736535055035337408e-03	1.715047621585518876e-03	2.883427667315119000e-03	8.415852506907857411e-03	5.292539044545286698e-04	3.147038603989976962e-03	2.055158698566750958e-03	1.169956283596006695e-03	1.489169264391252800e-04
4.293333333333333002e+01	3.048840552763896431e-04	2.857906856323759633e-03	1.744839772374109097e-03	3.000149131902652994e-03	8.472634106679182570e-03	4.281071369649814022e-04	3.246719086091691842e-03	1.954671032684495574e-03	1.138591395328274018e-03	1.721634182200711214e-04
4.296666666666666856e+01	3.029635027417419062e-04	2.914507636889780273e-03	1.740058925988378045e-03	3.054167406939289984e-03	8.493231854892211233e-03	3.666084495584822213e-04	3.271810880252145042e-03	1.921646084818761768e-03	1.142017878069062934e-03	2.059101569540969484e-04
4.300000000000000000e+01	3.029440761373157227e-04	2.936468352683695420e-03	1.713354325780471442e-03	3.074066731790581555e-03	8.488646511592201627e-03	3.324533392465010319e-04	3.248967750515404339e-03	1.921463378107104211e-03	1.163148347908021752e-03	2.448018758499654192e-04
4.303333333333333144e+01	3.022155944202314535e-04	2.936696301492298065e-03	1.675014335332425733e-03	3.071604591736746756e-03	8.443465614659105556e-03	3.168049587883849604e-04	3.193084345293207334e-03	1.920312353453916933e-03	1.180316435739861775e-03	2.772577850004202360e-04
4.306666666666666998e+01	2.986925501994909808e-04	2.924725935203513569e-03	1.637944875745432887e-03	3.051428363282653652e-03	8.343967377128180124e-03	3.158211734953476294e-04	3.117985609738795245e-03	1.895267134740266646e-03	1.174864865502737044e-03	2.907253967464276277e-04
4.310000000000000142e+01	2.914559821911162337e-04	2.910295546736158326e-03	1.614916982533238675e-03	3.017063860442653275e-03	8.190661199504810364e-03	3.294880516093475604e-04	3.036854387384354918e-03	1.837770457307514411e-03	1.136910642328882231e-03	2.769741040593943831e-04
4.313333333333333286e+01	2.807694318867563332e-04	2.900846821058331460e-03	1.613050439541116382e-03	2.973327227607016569e-03	7.996900181362610188e-03	3.581096520275051857e-04	2.959105428680126621e-03	1.750587010927157246e-03	1.066215239887069541e-03	2.345422012587729038e-04
4.316666666666666430e+01	2.678486767515224441e-04	2.899467766761772321e-03	1.631253198161706705e-03	2.926965967270544165e-03	7.784572217818187985e-03	3.987038906273758661e-04	2.890594568516132411e-03	1.643958338558814715e-03	9.705212669586912779e-04	1.688742186404698609e-04
4.320000000000000284e+01	2.543550001565123898e-04	2.901794991623764079e-03	1.659589168397945921e-03	2.883304851772099629e-03	7.573565306415085997e-03	4.428392901664464734e-04	2.832827556491773237e-03	1.531693284347392190e-03	8.633170485094950877e-04	9.164829792012997274e-05
4.323333333333333428e+01	2.417916514830926956e-04	2.894009252022637906e-03	1.680573780450317963e-03	2.841698142708814524e-03	7.370454200418128515e-03	4.774160024817527973e-04	2.780485007474432172e-03	1.427019541845422554e-03	7.613052488080894638e-04	1.903826162830957237e-05
4.326666666666666572e+01	2.313406746778194894e-04	2.860180246103391499e-03	1.676105343405012976e-03	2.797711970870907141e-03	7.174034716804545547e-03	4.898132050337213050e-04	2.724698932035260392e-03	1.340874295967031844e-03	6.814494466947070353e-04	3.223777388765612331e-05
4.329999999999999716e+01	2.238630131000369323e-04	2.794413176344029155e-03	1.636871395965297472e-03	2.748896918123340614e-03	6.987831339038659897e-03	4.751413213135882545e-04	2.659721552208667555e-03	1.281378491955958944e-03	6.362089065717277132e-04	5.089149422058577952e-05
4.333333333333333570e+01	2.196745411135169748e-04	2.704047050560062435e-03	1.565336735112311806e-03	2.695386649259899018e-03	6.819059153436531420e-03	4.393137043552254443e-04	2.584241747668248202e-03	1.252770819621597427e-03	6.293137271801474203e-04	3.485236816373514588e-05
4.336666666666666714e+01	2.183745573387349981e-04	2.602188792157833757e-03	1.471310146813052363e-03	2.635995902891823291e-03	6.668534801561581266e-03	3.955507458988616570e-04	2.497854101361702758e-03	1.255017065571604768e-03	6.558992843328671904e-04	9.931027220055337016e-06
4.339999999999999858e+01	2.188429022262103167e-04	2.498945466732911246e-03	1.366731296414479269e-03	2.565091207126489817e-03	6.523829777031430605e-03	3.584149987576466150e-04	2.398337305298472218e-03	1.283527450273964183e-03	7.052825308322352655e-04	7.277478678538915036e-05
4.343333333333333002e+01	2.194008087023294608e-04	2.402054361552720743e-03	1.265973872795215322e-03	2.475796875084729232e-03	6.365657066824845396e-03	3.408948711479109213e-04	2.284483644571284281e-03	1.327879860593135508e-03	7.623226023738087758e-04	1.393037630624943397e-04
4.346666666666666856e+01	2.183748338069053767e-04	2.327779488467985117e-03	1.190202217830329742e-03	2.371539203135473051e-03	6.190987496417856700e-03	3.544096466078196705e-04	2.164701764222687515e-03	1.371599457267732181e-03	8.080876345066872937e-04	1.911363777690316945e-04
4.350000000000000000e+01	2.147790169497296902e-04	2.305754717250853032e-03	1.165745283146638663e-03	2.274101905954983502e-03	6.028900544199308244e-03	4.068268761639216315e-04	2.061585667557497888e-03	1.395085073080647772e-03	8.228419603059092735e-04	2.087062194577613884e-04
4.353333333333333144e+01	2.081424840348883429e-04	2.363013234688576478e-03	1.211808274840832150e-03	2.212243626729829514e-03	5.916577319966062447e-03	4.975548869164111770e-04	2.001784308057807504e-03	1.378815050707907740e-03	7.895300610662448187e-04	1.768802851765176006e-04
4.356666666666666998e+01	1.978014682470735468e-04	2.498771466207230698e-03	1.326725105615103205e-03	2.198499576575160472e-03	5.855376380385539717e-03	6.145370230938652142e-04	1.997970539909101756e-03	1.306644095492879697e-03	6.969359874569953841e-04	8.994070906240228156e-05
4.360000000000000142e+01	1.832971937767449114e-04	2.674556402231879557e-03	1.483621168098159812e-03	2.217204565018474245e-03	5.801410005994665602e-03	7.375178630675371765e-04	2.038386719915316267e-03	1.175781862988816351e-03	5.474990891677634615e-04	4.368337977660716377e-05
4.363333333333333286e+01	1.654389452465365176e-04	2.823605740694993052e-03	1.634947732173904498e-03	2.228696342100598346e-03	5.688890597655588480e-03	8.444259551778374260e-04	2.086430040120163063e-03	1.006370769677192561e-03	3.646957770956586590e-04	1.988463739914939424e-04
4.366666666666666430e+01	1.468803058320306833e-04	2.874530089918454767e-03	1.724269848695813559e-03	2.188679067885654361e-03	5.466561872589484165e-03	9.147972987145472010e-04	2.094171949283653560e-03	8.398758158849112991e-04	1.905419468645193175e-04	3.374362664528253930e-04
4.370000000000000284e+01	1.319982025559469018e-04	2.796118634623685848e-03	1.716074456578104692e-03	2.083781514497190339e-03	5.152949833861517580e-03	9.378405132371797582e-04	2.036647108156571743e-03	7.261543707359627764e-04	7.015858544684206192e-05	4.234950592686197125e-04
4.373333333333333428e+01	1.252802047703615760e-04	2.639742372264636695e-03	1.632952727604007875e-03	1.956900260632431568e-03	4.867403414727688137e-03	9.279232148832934363e-04	1.943385291601906848e-03	7.000212974145717014e-04	2.605091214808152303e-05	4.477019650239016111e-04
4.376666666666666572e+01	1.285600408928504689e-04	2.504803280954972285e-03	1.540824380876747342e-03	1.876201498078138496e-03	4.751402176036340942e-03	9.179386541689980297e-04	1.875479928252578744e-03	7.622953093906118362e-04	4.619272376894451092e-05	4.320291131370315426e-04
4.379999999999999716e+01	1.384918612689123351e-04	2.435399058138817529e-03	1.478587190121026735e-03	1.863608562206889654e-03	4.811015646664218784e-03	9.209877325838037969e-04	1.854898738027707964e-03	8.736769070195803078e-04	9.816363983294433277e-05	4.025809058467540364e-04
4.383333333333333570e+01	1.478081932971667979e-04	2.402426535613324567e-03	1.439154499828942122e-03	1.886468874603784230e-03	4.912688967918402670e-03	9.189728567076585865e-04	1.853968287777486412e-03	9.680989259101489266e-04	1.463643341984522880e-04	3.734115203162010743e-04
4.386666666666666714e+01	1.517803677913329120e-04	2.369211762143353609e-03	1.403551045394679829e-03	1.910620363978535706e-03	4.948606890312719740e-03	8.916801681929588559e-04	1.846459731017944693e-03	1.003119826298409702e-03	1.730793292017743213e-04	3.470021930067909515e-04
4.389999999999999858e+01	1.515286397175847624e-04	2.317916454296704148e-03	1.355618237717041421e-03	1.922771203388240480e-03	4.911805554947184550e-03	8.348371984379978619e-04	1.824463110365774805e-03	9.905400327951602909e-04	1.901896619615570257e-04	3.141551860890122992e-04
4.393333333333333002e+01	1.505705831537752857e-04	2.244560543890376791e-03	1.286651491904629860e-03	1.921382709642881041e-03	4.842275198636828391e-03	7.566447676980157279e-04	1.787652513730845008e-03	9.669352311466273761e-04	2.195389604745370327e-04	2.640440056589348091e-04
4.396666666666666856e+01	1.509755438060168700e-04	2.154678440854422995e-03	1.199542444548737288e-03	1.908379868862909116e-03	4.770551940761001697e-03	6.694042288518038978e-04	1.738576195693123739e-03	9.563473226056579774e-04	2.700054729129529665e-04	1.956403770370869261e-04
4.400000000000000000e+01	1.527997895095727478e-04	2.057913336419148372e-03	1.104601569707887613e-03	1.886757541230686761e-03	4.705954220637242023e-03	5.834023564475432572e-04	1.682261493570071098e-03	9.624955852226183646e-04	3.355127136954955472e-04	1.170989311615107544e-04
4.403333333333333144e+01	1.552269271419844229e-04	1.962014985141029722e-03	1.011474060068238198e-03	1.859487730009576822e-03	4.645827070682295029e-03	5.043288423428633890e-04	1.624079911879872020e-03	9.787331622799074708e-04	4.050083476023056046e-04	3.824319754130666945e-05
4.406666666666666998e+01	1.575289261590241067e-04	1.871716236056318637e-03	9.257880427466773799e-04	1.829333522618989145e-03	4.586214023476073431e-03	4.343636770493011735e-04	1.568066913658751425e-03	9.977062550690755666e-04	4.699549335901388107e-04	3.420616381780481165e-05
4.410000000000000142e+01	1.594151583107642281e-04	1.791049621394232580e-03	8.504341973386800747e-04	1.799549820298238520e-03	4.528264685266528145e-03	3.745297605234748899e-04	1.516913535926293520e-03	1.015265266829821914e-03	5.262300454354581656e-04	9.706789887146053785e-05
4.413333333333333286e+01	1.609123176183377521e-04	1.723135817301226901e-03	7.864077002400895805e-04	1.772909382721384996e-03	4.476173522593616776e-03	3.254956543502375414e-04	1.471332905997792739e-03	1.029971241348911310e-03	5.731635945270404601e-04	1.497165229257041094e-04
4.416666666666666430e+01	1.620005987562438935e-04	1.666892076733735148e-03	7.321289159561179946e-04	1.748809452034429677e-03	4.428575254951303691e-03	2.868485776675135167e-04	1.428622853510709426e-03	1.040754525477885451e-03	6.115858909290108978e-04	1.930513854636261249e-04
4.420000000000000284e+01	1.624720827599829070e-04	1.616579352807788993e-03	6.842189636121010290e-04	1.723185068232722114e-03	4.376598226065232279e-03	2.566579129817361435e-04	1.384057991974285001e-03	1.046095947834756353e-03	6.424628812072230794e-04	2.285543720676572904e-04
4.423333333333333428e+01	1.621876734456931702e-04	1.566668818460677497e-03	6.403802686543924247e-04	1.692908136460340553e-03	4.313449797173674743e-03	2.322633003681113465e-04	1.335420944588730074e-03	1.045602101404863532e-03	6.669022857859527699e-04	2.576932803093648318e-04
4.426666666666666572e+01	1.612615915334260016e-04	1.516790968276699987e-03	6.013038022617276171e-04	1.659147506232125369e-03	4.241796050111708988e-03	2.118380224266448785e-04	1.285389695630538695e-03	1.040671981435515496e-03	6.859317247500314489e-04	2.813406039601529804e-04
4.429999999999999716e+01	1.598921320256613927e-04	1.471882478497557427e-03	5.696350211571533711e-04	1.625968680428269055e-03	4.169867500466253353e-03	1.956538885122620071e-04	1.238973857074478430e-03	1.032702050854551615e-03	6.994117381168007963e-04	2.992119339983853794e-04
4.433333333333333570e+01	1.579922577389441477e-04	1.437215801057258654e-03	5.473033806528647665e-04	1.595467880897028434e-03	4.100021752110358936e-03	1.859156131705316133e-04	1.198405895096700795e-03	1.020544601715688742e-03	7.050193257316063810e-04	3.096343720621498445e-04
4.436666666666666714e+01	1.549815156202850202e-04	1.413460214134503378e-03	5.347465709480937138e-04	1.564189489600332399e-03	4.021557861160138247e-03	1.855889827784140819e-04	1.160696585953866281e-03	9.999488712122998543e-04	6.981959316185661242e-04	3.094974837699018995e-04
4.439999999999999858e+01	1.500781473377238310e-04	1.398614119797500109e-03	5.340236013837235335e-04	1.525650860262662027e-03	3.918801699322619313e-03	1.981113952517742907e-04	1.121561424957111253e-03	9.667829500908738279e-04	6.735709326638762142e-04	2.944124044948573404e-04
4.443333333333333002e+01	1.428238658532424957e-04	1.394653712490524300e-03	5.519526422977493602e-04	1.476066729949612310e-03	3.785785238994196673e-03	2.283360570618554752e-04	1.081398882801170398e-03	9.212720434754359230e-04	6.268134302955189873e-04	2.594088030868354025e-04
4.446666666666666856e+01	1.337069721838977129e-04	1.411302289353735979e-03	5.977100003063808920e-04	1.419264895058707648e-03	3.638028309771603082e-03	2.821478203977625899e-04	1.047749502833715150e-03	8.716753838741729326e-04	5.581108477138615716e-04	2.020382230340954030e-04
4.450000000000000000e+01	1.248133922456906933e-04	1.461588192766576349e-03	6.745427187597194743e-04	1.368485436878407163e-03	3.517684485949836449e-03	3.624873070295616469e-04	1.032438191136370075e-03	8.373457215877796274e-04	4.782435199831315260e-04	1.282761631106163524e-04
4.453333333333333144e+01	1.191801644764414259e-04	1.542906167765653504e-03	7.682262658427756359e-04	1.335002576827370221e-03	3.465762117324564830e-03	4.620471187246072290e-04	1.039533309278803126e-03	8.430402309806980885e-04	4.094162488882991963e-04	5.565103807711737971e-05
4.456666666666666998e+01	1.189595179591053045e-04	1.619297177158361125e-03	8.418864581153706400e-04	1.313534958010944978e-03	3.480123732665961218e-03	5.574500503411885990e-04	1.054269993926282897e-03	9.027284411419971661e-04	3.773771316785738900e-04	9.556681937826118361e-06
4.460000000000000142e+01	1.237852773331562313e-04	1.646496612620715122e-03	8.606375539257376693e-04	1.291247993074781187e-03	3.521355867955397109e-03	6.212838999316923523e-04	1.055451363919849769e-03	1.001830271030497953e-03	3.932760472514243108e-04	6.166173992048560432e-06
4.463333333333333286e+01	1.294284192138617120e-04	1.620164602103099909e-03	8.313823702093820064e-04	1.262952923702630138e-03	3.537725162262605506e-03	6.485063723262155140e-04	1.037050554205704413e-03	1.088450922234857629e-03	4.307118490268121969e-04	2.859406499037912751e-05
4.466666666666666430e+01	1.294550929779801868e-04	1.579715043479372211e-03	8.008679420454606563e-04	1.230901489309883801e-03	3.482744896354452759e-03	6.598326046045505143e-04	1.010216244464110609e-03	1.097854571314429463e-03	4.356195294561911202e-04	3.346656535683706422e-05
4.470000000000000284e+01	1.209458677608430148e-04	1.571315188321449792e-03	8.128699020086882542e-04	1.203878164433857395e-03	3.357139608524495420e-03	6.789440949615837455e-04	9.930943978380350062e-04	1.008210083415504591e-03	3.754556318545096481e-04	9.026832045001602380e-06
4.473333333333333428e+01	1.070555696027618867e-04	1.616579594000630516e-03	8.779363104477834251e-04	1.194613615847569307e-03	3.219222862580836068e-03	7.153951666248146036e-04	1.000210401083080668e-03	8.590384753493794439e-04	2.649902930860325982e-04	9.283368747935711695e-05
4.476666666666666572e+01	9.241733791976751889e-05	1.703930726128784689e-03	9.780950108210903406e-04	1.205178362032399610e-03	3.115722606792811333e-03	7.641201304596456590e-04	1.031812823403609192e-03	7.028582933127009488e-04	1.373106165586656117e-04	1.945550093499991921e-04
4.479999999999999716e+01	7.922389548650768322e-05	1.801512422400610922e-03	1.085657924442233122e-03	1.222140724776978700e-03	3.040154257297141265e-03	8.134879444260291340e-04	1.073994818482053607e-03	5.667756556034850681e-04	1.415346596521374388e-05	2.953116921930326339e-04
4.483333333333333570e+01	6.785223402180628755e-05	1.885211916943289011e-03	1.181340161175370700e-03	1.233234221068087166e-03	2.970937867987870698e-03	8.563656449389069579e-04	1.113169716441644733e-03	4.562044095449674223e-04	9.644945671185271461e-05	3.863744697296615099e-04
4.486666666666666714e+01	5.828488490354923979e-05	1.949965606908788968e-03	1.259121155900985462e-03	1.237524471307085636e-03	2.903575624207149763e-03	8.924115660569766463e-04	1.144134246821193685e-03	3.677766513922704154e-04	1.925448173273091907e-04	4.654264054848803855e-04
4.489999999999999858e+01	5.053988053049019477e-05	1.996439092180410900e-03	1.316844906502735030e-03	1.238004725364526921e-03	2.841240534708429962e-03	9.213401420384420819e-04	1.164816666739472168e-03	2.971448052687642675e-04	2.718127098123768637e-04	5.301162857851184074e-04
4.493333333333333002e+01	4.459448662815341619e-05	2.023290168148986126e-03	1.352117646097155930e-03	1.235546016153600936e-03	2.783792157859167789e-03	9.409411837705669492e-04	1.173405520901249412e-03	2.416023344547309410e-04	3.314962585507643745e-04	5.773746371568326844e-04
4.496666666666666856e+01	4.024150458636267954e-05	2.031882196963495039e-03	1.366742070403538902e-03	1.230758805357203651e-03	2.730588161499952239e-03	9.505297160447234934e-04	1.171476600042588388e-03	1.989050331177746704e-04	3.724514460723964571e-04	6.076033960573135355e-04
4.500000000000000000e+01	3.706639725114410319e-05	2.026184228262742793e-03	1.366410837988807879e-03	1.224681964609424054e-03	2.680961437850610737e-03	9.509340782927308729e-04	1.163539167510599468e-03	1.657989754730375648e-04	3.996139915403103043e-04	6.251274205129872313e-04
4.503333333333333144e+01	3.462836585793754738e-05	2.008213073102078656e-03	1.355845944157278672e-03	1.217320468534991438e-03	2.632232658587176956e-03	9.421261253064690299e-04	1.153185783408530252e-03	1.386972013893891505e-04	4.181735291193360558e-04	6.344482813414624098e-04
4.506666666666666998e+01	3.274377363039182565e-05	1.978127285641021350e-03	1.336851622039097326e-03	1.208031180377043632e-03	2.582833630884442868e-03	9.234507370625376615e-04	1.141351584247931802e-03	1.159813984162929174e-04	4.298953980014334222e-04	6.371824530461582320e-04
4.510000000000000142e+01	3.167801916070055027e-05	1.935151720710702895e-03	1.307688568655667035e-03	1.196041905941538702e-03	2.534918472233427429e-03	8.941910751934726686e-04	1.125930335967848406e-03	1.000775574416895667e-04	4.310141430008233312e-04	6.303336446440015476e-04
4.513333333333333286e+01	3.205384484113598011e-05	1.875007975552584177e-03	1.261738985594040938e-03	1.179149462113449282e-03	2.490591802451316665e-03	8.521371905256578489e-04	1.101395570122931091e-03	9.706531273022744942e-05	4.125496101769822476e-04	6.060870422908445996e-04
4.516666666666666430e+01	3.443124109901762512e-05	1.791762315621807681e-03	1.191229293365565160e-03	1.154464161099690240e-03	2.449314453529662355e-03	7.945295099984760493e-04	1.061957278607774530e-03	1.126586738687293494e-04	3.658130463290080016e-04	5.564979110804969429e-04
4.520000000000000284e+01	3.880014100169283962e-05	1.688159861933737765e-03	1.097387227963800196e-03	1.123021142446134837e-03	2.412659724143480146e-03	7.237151046813650223e-04	1.008483501410684362e-03	1.469269589921112491e-04	2.914455866510149156e-04	4.822447700644201616e-04
4.523333333333333428e+01	4.447550435730410694e-05	1.581063095482761194e-03	9.949271675340170921e-04	1.091861176239740426e-03	2.388187309726058985e-03	6.502638882235460289e-04	9.507283325873122594e-04	1.933549278167226134e-04	2.022179043128843738e-04	3.957085061799858251e-04
4.526666666666666572e+01	5.046117158237983861e-05	1.489362629477789706e-03	9.016840215977228864e-04	1.067465703970888174e-03	2.380746223027946796e-03	5.867968480443415619e-04	8.989932377335794079e-04	2.434532011180926675e-04	1.146363283891160622e-04	3.126700690961802475e-04
4.529999999999999716e+01	5.585581976391676873e-05	1.416473472699198485e-03	8.245887398929099745e-04	1.046749373788560897e-03	2.379255328995624405e-03	5.387219970888908714e-04	8.540053471278245519e-04	2.920565419496449480e-04	3.846270121824679002e-05	2.416469338890535562e-04
4.533333333333333570e+01	6.028750377370147972e-05	1.351999185122625558e-03	7.595870154409250586e-04	1.019928032484477371e-03	2.365412075689993666e-03	5.031255446933099789e-04	8.091272156139111453e-04	3.405646334661280913e-04	2.654001361551683574e-05	1.815533593627351140e-04
4.536666666666666714e+01	6.428279232609669224e-05	1.290148809620349137e-03	7.025429895646098438e-04	9.835982491746113072e-04	2.339579754348342523e-03	4.748604499630897546e-04	7.616940084652441736e-04	3.969405661317418864e-04	8.732897030549838528e-05	1.263392275393684211e-04
4.539999999999999858e+01	6.893979894126134572e-05	1.241384246506994178e-03	6.563779547242591574e-04	9.477540578162799547e-04	2.328811861961047319e-03	4.517326727218601962e-04	7.186524418352156210e-04	4.697226329888619010e-04	1.509516409713896788e-04	7.098315423387069171e-05
4.543333333333333002e+01	7.494307493066821441e-05	1.225667629284566892e-03	6.280575059858439432e-04	9.297494175979613158e-04	2.365768307028502746e-03	4.347044956840101179e-04	6.914598978325962007e-04	5.583504945370549623e-04	2.181723283680254901e-04	1.530096989501422960e-05
4.546666666666666856e+01	8.136140850521940675e-05	1.256989508268182773e-03	6.220782980240902992e-04	9.420936116480143219e-04	2.455786175491425378e-03	4.262725068780841026e-04	6.872942181912400014e-04	6.431838954827705885e-04	2.773861701297867404e-04	3.277097892569939239e-05
4.550000000000000000e+01	8.511542777142509450e-05	1.337022746058593153e-03	6.409647020904690393e-04	9.850974790269226115e-04	2.562122646946495084e-03	4.329797297454903294e-04	7.052503005658545794e-04	6.837382506204374129e-04	3.011281147269581930e-04	5.369419690939104600e-05
4.553333333333333144e+01	8.301953598898220070e-05	1.469917756589002441e-03	6.947327378813520369e-04	1.053537097591525579e-03	2.645169024016780050e-03	4.711945040819529658e-04	7.411555766764003862e-04	6.452974187408688821e-04	2.599169660427093245e-04	2.314909358136101169e-05
4.556666666666666998e+01	7.481959998617371624e-05	1.682851810141473186e-03	8.061350821142013222e-04	1.150815037277064593e-03	2.720294480806257492e-03	5.661792399403395033e-04	7.942985040578454071e-04	5.326441860960119505e-04	1.454956631843411989e-04	7.183552579485065785e-05
4.560000000000000142e+01	6.239782480001727200e-05	2.011571007811280461e-03	9.967752294994388588e-04	1.284786170767923457e-03	2.834495734369708950e-03	7.403247716470683949e-04	8.622358861555195564e-04	3.771368050730520899e-04	3.065931901119272555e-05	2.292284232283449972e-04
4.563333333333333286e+01	4.808261465658001939e-05	2.445174878354296460e-03	1.254187294268001816e-03	1.445639674770275111e-03	2.998566680910680956e-03	9.907855902920933034e-04	9.284790271848976286e-04	2.131578126559296159e-04	2.411011198126414377e-04	4.280350782642108713e-04
4.566666666666666430e+01	3.669539333213957765e-05	2.867943820752691907e-03	1.494040895845469286e-03	1.593897397341923405e-03	3.173734936730586865e-03	1.258345524439050686e-03	9.627754585084102998e-04	9.180494738768097730e-05	4.178637831829912588e-04	6.046698055236131514e-04
4.570000000000000284e+01	3.652759830969250492e-05	3.069592714146777632e-03	1.570022259358549738e-03	1.671344083999818557e-03	3.302390803215281279e-03	1.427921548301919891e-03	9.395318170422227921e-04	8.724530440962521523e-05	4.513127245219073044e-04	6.545881099014865673e-04
4.573333333333333428e+01	5.298510940565000758e-05	2.901102719366453146e-03	1.390133059682361260e-03	1.639215693093699694e-03	3.348606673786353165e-03	1.417980051190018695e-03	8.629289024483497751e-04	2.436333430811968780e-04	2.740566201056800818e-04	5.139670300286191791e-04
4.576666666666666572e+01	8.197084469222350525e-05	2.440120495714298652e-03	1.028711217289364314e-03	1.516307688671781001e-03	3.332643192291413845e-03	1.281943009088977415e-03	7.689350008313948449e-04	5.214137070668252048e-04	5.814069803622660141e-05	2.388583432848574045e-04
4.579999999999999716e+01	1.152322187608911537e-04	1.897997272323282206e-03	6.440350203317474036e-04	1.360423954708975215e-03	3.323140593224244935e-03	1.161242303869338809e-03	6.919203331557307072e-04	8.413397314822410739e-04	4.339878297569215826e-04	5.639548576396663315e-05
4.583333333333333570e+01	1.474767895386953638e-04	1.391770357330820605e-03	3.199556339709506828e-04	1.202751165859258353e-03	3.349758776990810656e-03	1.157909833675738621e-03	6.285679140399602714e-04	1.141334091369988540e-03	7.890616673527006339e-04	3.013846991679558713e-04
4.586666666666666714e+01	1.767206387345851364e-04	9.186040749912179363e-04	4.363443555015230306e-05	1.035625732020905784e-03	3.379648194923867265e-03	1.303367652378789165e-03	5.382297772049683378e-04	1.381853363427132299e-03	1.109634954999362110e-03	4.806985960370578691e-04
4.589999999999999858e+01	2.065466214279950514e-04	4.443669284869444683e-04	2.508305243703637085e-04	8.270106006660602783e-04	3.388628670539984081e-03	1.580804305348421134e-03	3.652513332698041452e-04	1.602571872723302813e-03	1.432953026179968614e-03	6.323076882541867451e-04
4.593333333333333002e+01	2.455464032381749710e-04	4.613023847885728808e-05	6.182265537171102894e-04	5.087379050780322601e-04	3.378840546162368078e-03	1.932695724993164794e-03	6.681647939251120758e-05	1.968284913322993022e-03	1.838710972047291744e-03	8.363086544406391756e-04
4.596666666666666856e+01	3.000680841324590976e-04	5.305974193340915954e-04	1.034694201133070550e-03	2.271438641108536620e-05	3.377074115592659017e-03	2.300717503771755514e-03	3.501817144249065226e-04	2.654287053595674305e-03	2.386182148613451119e-03	1.149348620723987524e-03
4.600000000000000000e+01	3.659002126617499212e-04	9.742668675844596768e-04	1.412658495079151515e-03	6.002522675381366220e-04	3.411088292845720384e-03	2.677811263645944913e-03	8.377845741322433211e-04	3.630858549337034457e-03	3.051217713782167218e-03	1.544510959213718027e-03
4.603333333333333144e+01	4.177115936793328256e-04	1.308586930718223231e-03	1.624452721063480813e-03	1.200060305612073164e-03	3.410356108923938249e-03	3.029340335981638935e-03	1.327922011531747389e-03	4.493743859569226257e-03	3.655460829556853464e-03	1.890737901078553542e-03
4.606666666666666998e+01	4.107751840519662098e-04	1.379127859182281918e-03	1.533339193558074182e-03	1.474282155522136772e-03	3.219805734102247369e-03	3.178737475699121209e-03	1.701930238544715817e-03	4.501352056696042957e-03	3.858368573527263916e-03	1.986344543751085955e-03
4.610000000000000142e+01	3.316361146411905369e-04	1.101736657618953077e-03	1.196737696327260844e-03	1.229424693685568417e-03	2.837348183733620719e-03	2.942265392292610186e-03	1.849280121497853466e-03	3.328423408218850275e-03	3.500883193229399268e-03	1.778084022156810762e-03
4.613333333333333286e+01	2.283000976393037801e-04	6.416639026606353645e-04	8.749334319807721642e-04	6.823703402233082535e-04	2.448147702819605809e-03	2.390673199615830653e-03	1.779378476144790775e-03	1.668437113119860312e-03	2.856955375496762588e-03	1.459857044671815027e-03
4.616666666666666430e+01	1.544592124787406767e-04	2.325676074737316750e-04	7.161944773373173177e-04	2.053803849075299640e-04	2.240541034054763323e-03	1.861451649123870402e-03	1.652427069770124289e-03	3.853846398261518130e-04	2.344205068298990842e-03	1.241040139390466078e-03
4.620000000000000284e+01	1.169762370470226625e-04	9.817290080939648485e-05	6.591205355394476589e-04	9.167950310744439146e-05	2.288152036402943922e-03	1.588614112679274026e-03	1.630172315498960118e-03	4.304536906034868524e-04	2.116568770638876593e-03	1.159396283186865922e-03
4.623333333333333428e+01	9.042263614320501677e-05	4.450413023928164857e-04	5.333083043511267904e-04	2.580246121693534388e-04	2.414687202826089688e-03	1.504547792431382841e-03	1.657455065587143525e-03	1.034589193353180727e-03	1.956220906126006961e-03	1.061427273397772941e-03
4.626666666666666572e+01	5.692706656724877564e-05	8.306751192938896652e-04	2.351693320046990398e-04	3.270042146450959563e-04	2.425869378967496475e-03	1.506884673340741021e-03	1.637074148304439774e-03	1.541966519796667814e-03	1.661068426203118941e-03	8.191817436092478427e-04
4.629999999999999716e+01	1.642027772517230908e-05	1.216006473283153715e-03	1.744097102240216735e-04	3.453804896535081731e-04	2.315745170076180699e-03	1.556432657969978369e-03	1.573183371511741643e-03	2.001296929442559873e-03	1.247772196715917067e-03	4.636828852566749143e-04
4.633333333333333570e+01	2.452533504025806605e-05	1.553732459947027456e-03	5.792011340409879442e-04	3.499949764336117647e-04	2.136386532918265174e-03	1.631586118102652198e-03	1.490310060200900370e-03	2.415623687112285027e-03	8.039385923594461348e-04	8.127182847155491041e-05
4.636666666666666714e+01	6.164999939588547103e-05	1.825452367123988522e-03	9.184866356549323783e-04	3.471047175762401161e-04	1.914550565677909568e-03	1.727595127747370146e-03	1.397066029824138361e-03	2.766496254419667858e-03	3.806876540862756436e-04	2.787108534790791242e-04
4.639999999999999858e+01	9.378284757200653439e-05	2.041024713236827895e-03	1.191321025764568390e-03	3.307509327150674966e-04	1.672950314811418992e-03	1.845000090540217319e-03	1.301686430061179626e-03	3.049124354892039212e-03	5.776270727379342307e-06	6.053856611487428005e-04
4.643333333333333002e+01	1.183659646906722030e-04	2.196976461320357572e-03	1.396625503613512734e-03	2.956213789322597370e-04	1.453636325258820215e-03	1.966943786810910338e-03	1.222679400472549823e-03	3.244179829931468414e-03	3.276259572280276994e-04	8.814798875157184776e-04
4.646666666666666856e+01	1.300059531597172371e-04	2.263078321818737856e-03	1.512359360807290307e-03	2.288573060486020236e-04	1.305334508138776724e-03	2.071452904037034137e-03	1.187344402777482273e-03	3.292984475195885347e-03	5.327285524210668977e-04	1.070957375368070813e-03
4.650000000000000000e+01	1.241695549054428404e-04	2.217548617066228585e-03	1.529104359995608941e-03	9.892753081695470545e-05	1.252781076902184394e-03	2.170440062471961674e-03	1.222725441251809857e-03	3.128499621628707140e-03	5.816697796368230271e-04	1.153447054230470094e-03
4.653333333333333144e+01	9.921452540906781806e-05	2.058670261345890099e-03	1.460961393561350380e-03	1.479864187772334742e-04	1.267548131516385524e-03	2.306974831902730561e-03	1.328333399356856947e-03	2.683403746342853842e-03	4.783130434609337038e-04	1.143608008392358807e-03
4.656666666666666998e+01	5.523925422458894857e-05	1.777441498328446914e-03	1.311994881448659426e-03	5.712944134196060262e-04	1.257027531425428807e-03	2.493199093357758352e-03	1.437489746074619530e-03	1.872759770888784980e-03	2.711244128967876441e-04	1.072969950628061301e-03
4.660000000000000142e+01	3.274686608181583410e-06	1.371305786093881575e-03	1.069204839676361025e-03	1.176764634114516820e-03	1.107674402241594315e-03	2.673832475731830350e-03	1.433747853157705263e-03	6.971518365981075422e-04	5.609345066647124977e-05	9.859918989988452828e-04
4.663333333333333286e+01	6.581367258719759451e-05	8.763717732676931790e-04	7.264935451536941443e-04	1.863904583914409874e-03	7.910655412742629081e-04	2.772618996398476011e-03	1.269960894384338608e-03	6.319794852175010134e-04	6.764852692813015742e-05	9.314757674810797416e-04
