# Supplementary material for: A software platform for real-time and adaptive neuroscience experiments
Source: Nat Commun. 2025 Nov 11;16:9909. doi: 10.1038/s41467-025-64856-3 (PMC12606217; doi:10.1038/s41467-025-64856-3)
Supplement: Supplementary file 5 — Supplementary Data 3 [file 41467_2025_64856_MOESM5_ESM.csv]

0.000000000000000000e+00	3.322328201453798036e-01	2.919448793230160533e+01	1.395017283252072957e+02	1.758190804225213677e+00	1.322120078839315909e+02	3.857281118412984711e+02	2.169786833213892052e+01	4.878548727571313748e+01	3.348732332931863453e+01	6.089037186317468553e+01
3.333333333333333287e-02	5.158610400892870151e-01	3.194362343980408525e+00	1.000983437650673880e+00	3.117188783240098360e+01	2.731197590022802935e+00	1.414069868818701670e+00	6.228466974957703961e+00	3.199144044333200876e-01	1.270635960147709742e+00	9.831916310263435488e-01
6.666666666666666574e-02	2.854591017104228801e-01	3.445469742126549550e-01	1.485829497023244405e-01	2.628965920741151430e-01	6.960273414534724479e-01	3.809687356182572815e-01	1.141022579150512417e+00	3.122328104717912556e+00	2.632525500801721208e-01	8.784468850627449865e-02
1.000000000000000056e-01	7.067461713537877277e-02	6.041632026014645551e-02	6.297717155915748613e-03	7.744750973705165631e-01	9.639385014542536934e-02	5.547732172775800968e-02	1.639335330844994831e-01	6.460371732863686711e-01	1.417080307734321608e-02	3.899825103623037054e-02
1.333333333333333315e-01	2.132229893869169030e-02	3.037345517459296221e-02	5.541511018857731181e-03	1.041914568109699513e+00	9.993853835108231290e-03	6.263395543502922949e-03	2.030812710613981095e-02	7.713816671655458757e-02	4.917742715847950481e-03	1.544952731905981959e-02
1.666666666666666574e-01	6.865527853756762076e-03	1.082696984020840719e-01	2.277447453268287639e-02	9.918200831227224512e+01	1.551447355186518114e-02	1.636186124396803512e-02	3.141050002047333228e-02	2.051886003464652997e-01	3.287416657237305501e-02	6.489370955526199691e-02
2.000000000000000111e-01	2.586423136092035335e-01	1.673919881076711413e-01	3.868745817739621673e-02	2.033075454458243669e+00	7.726119055123132663e-03	2.904050553789771019e-02	8.048630194060400755e-03	2.313810998401583385e-01	6.986628716131311478e-02	1.218316753577485950e-01
2.333333333333333370e-01	6.383107167168863283e-01	2.342597487503067510e-01	2.376292638647277064e-02	9.357454061616906626e-01	1.128343564129845322e-02	3.343140052732256756e-02	5.964309779358681340e-02	1.359399990743990760e-01	6.905498326858734714e-02	1.051831197049592492e-01
2.666666666666666630e-01	1.376950367145809428e+00	3.606642290700253772e-01	5.217482280805473341e-03	4.778369537737516271e-01	2.892038552349410555e-02	2.575329391945769056e-02	6.970062743067072242e-02	5.001439903589581515e-02	3.599059855435466498e-02	2.570767321083837487e-02
2.999999999999999889e-01	9.641942308565262465e+00	2.256075465146453407e+00	5.076874112752512852e-02	1.135957613790230747e+00	1.746667582516477635e-01	7.785918021270329947e-02	2.597340415036872852e-01	8.159250043545329678e-02	4.597003096762938140e-02	9.421217594378274163e-02
3.333333333333333148e-01	3.081703147349917682e+00	1.784371639664495079e+00	1.178313454594580589e-01	2.481666693837161475e+01	8.204102066226059975e-01	3.138929661949717564e-01	7.406888438433263389e-01	3.917993268271829366e-01	8.666361692046034571e-02	6.834588307577352806e-01
3.666666666666666408e-01	4.780103296948187697e-01	2.308068067945726054e-01	8.251307922616326618e-01	4.131631354754996543e-01	5.952924178760685692e-01	6.308252215280465425e-01	4.237419868845487270e-01	1.226969333720558497e+00	3.466439471401053796e-01	1.975240597557465838e+00
4.000000000000000222e-01	3.970273841190458813e-02	2.517401530636756424e-01	1.439555007127375219e-01	4.669841863970438690e-03	7.585043629180503177e-02	4.320686244621152472e-01	5.836557649783345736e-02	1.335234022297524081e+00	1.332714287082689408e-01	2.814395620545052656e-01
4.333333333333333481e-01	1.215894439797308435e-01	6.049411644030152635e-01	4.104151525820159407e-01	8.409083500817880752e-02	1.598348884854752239e-01	7.863617080078496580e-01	1.489138755914498347e-01	8.368503879178456728e+00	2.448609825340133939e-01	4.692036750810265611e-01
4.666666666666666741e-01	2.582944761275255963e-01	3.351964076865447950e-01	5.798579338444084241e-01	1.019528986298992718e-01	1.423827226833661030e-01	5.011989093456441502e-01	1.953637831502069988e-01	5.910509344474706994e-01	1.724706754565835942e-01	4.688321652307856913e-01
5.000000000000000000e-01	6.362481477080917935e-01	1.382921662984522293e-01	8.603079817015600872e-01	9.077326945398633828e-02	1.215382222601789769e-01	4.141520027002513760e-01	2.878594713693096718e-01	6.994713483787329267e-02	1.676619375236688969e-01	1.628265650212901372e+00
5.333333333333333259e-01	2.787577708621942207e+00	1.958270874955619564e-02	1.311803122646731268e+00	6.968302312747479133e-02	1.025736827013076363e-01	3.671944329468627699e-01	4.582320849429759591e-01	2.980790780430371822e-01	2.024882008712409198e-01	5.972416017678451539e+00
5.666666666666666519e-01	1.844234608556625465e+00	1.153939511217837444e-01	7.304736980104380883e+00	4.758643402791185723e-02	7.446126789807722135e-02	2.717691348212308844e-01	7.308717460592980553e-01	7.905619815901930858e-01	2.107779660485190332e-01	1.244809956106218252e+00
5.999999999999999778e-01	4.575390284741613356e-01	8.932337646981064472e-02	8.974765481317626969e-01	2.693845799134050520e-02	3.029939224904378350e-02	1.314786692088909803e-01	1.315679592602819303e+00	3.002230422533629373e+00	1.396237007778502459e-01	4.257839196892693745e-01
6.333333333333333037e-01	5.115501206890558233e-02	6.946058862591858798e-03	9.687334593735531904e-05	4.332119909890716318e-03	1.002161126045081601e-03	1.573608210299639459e-02	3.511652068330293752e-01	2.439191939533010833e-01	2.362791424433760210e-02	4.954892764190849119e-02
6.666666666666666297e-01	1.620572833896213594e-01	2.759498641332707586e-02	5.255078381111029096e-01	1.971609555155494006e-02	1.690439728018077251e-02	4.021605119912349119e-02	6.757772545507005624e-02	5.821567462449248609e-01	8.608044667226931457e-02	1.222161528745489695e-01
6.999999999999999556e-01	3.097908100184700864e-01	1.486470325350328636e-01	1.390019590922004111e+00	4.447072804147787772e-02	7.198951344390094875e-02	4.989777913722732994e-02	1.282927800156984155e+00	1.999181557406343845e+00	1.705603084459081653e-01	1.380128977141741320e-01
7.333333333333332815e-01	3.955570914747271738e-01	3.043697209053848329e-01	1.037991560883886111e+00	6.808799003946013062e-02	1.447038211632281357e-01	4.189803634171659213e-02	1.094285747583486623e+00	1.835462094526170151e+00	2.034744737823737659e-01	1.846640214757988563e-02
7.666666666666667185e-01	3.172074166772429482e-01	4.304780419531643587e-01	5.635337198018480764e-01	7.783325681531343132e-02	1.887772598159335180e-01	3.435727859536664291e-02	5.490688001304159238e-01	5.004141563374819857e-01	1.503053455507017966e-01	2.007564440977032127e-01
8.000000000000000444e-01	4.653735537779023212e-02	4.172041140989908858e-01	2.571693793818530804e-01	6.121552667971479067e-02	1.532577628777891388e-01	2.619949813906781791e-02	2.555909248243433129e-01	2.258135047592736422e-01	5.064445192653108108e-02	1.902580987760869036e-01
8.333333333333333703e-01	6.323297571272995521e-02	1.622289341218964842e-01	8.462521065157267708e-02	2.756855431406337112e-02	5.896736746852172112e-02	1.311079801688938389e-02	9.674009795837718029e-02	8.994970097570763323e-02	6.389869921286984479e-04	8.281823787354812560e-02
8.666666666666666963e-01	5.612171938392023808e-03	3.929433980813321753e-05	4.704252323671988430e-03	7.758723277812302598e-04	2.039510917939189958e-03	3.601269825347353762e-04	7.982700530295198937e-03	7.006753083598280321e-03	4.305123086368090632e-04	3.225910290117131075e-03
9.000000000000000222e-01	5.687616703443104660e-02	1.509284049382760007e-01	4.715045849375556347e-02	1.250233338399184962e-02	4.189954430369519827e-04	8.227087591938252870e-03	9.446827793658407746e-02	8.818965777476779622e-02	1.413034123098980089e-03	4.635165123093476502e-02
9.333333333333333481e-01	3.579377576693722890e-02	4.295421055106442565e-01	6.335700253707479690e-02	9.805383661419463451e-03	3.308236968338767320e-02	9.425592188221275369e-03	1.783558179136684463e-01	1.675229029325508989e-01	1.430618345275497423e-02	6.249200462927537864e-02
9.666666666666666741e-01	5.653422705418584826e-01	9.734022951392223844e-01	6.209001690782120497e-02	2.709406576012128327e-03	7.510014158377158189e-02	5.778151376892951344e-03	2.722371042281335751e-01	2.803571107428514675e-01	6.714103970894524931e-02	9.603591809087726194e-02
1.000000000000000000e+00	1.370402992354797123e+00	3.111904592504076561e+01	3.932654791354348034e-02	2.573292811850384429e-02	1.217105604648284073e-01	8.895947902661707068e-04	3.664127375007893983e-01	5.504276765093005785e-01	1.879414761231670561e-01	2.357554804821345718e-01
1.033333333333333437e+00	9.465150202294828619e-01	2.664996165409168616e-01	1.386742963650259902e-03	6.121328635459820366e-02	1.120186675679652050e-01	1.655479650991233424e-03	4.405848429140851730e-01	1.818295399803211421e+00	2.175199993420874889e-01	4.559553842681874913e-01
1.066666666666666652e+00	1.670648563859817581e-01	5.111053210751166809e+00	5.398790925472933544e-02	1.611135295401487366e-01	2.167075537877866387e-01	2.681085251285384233e-02	2.455602242527575196e+00	3.754226393612935642e+00	1.030738009191972532e-01	3.339809957294678222e-01
1.100000000000000089e+00	4.563328005588288550e-01	5.622149348873834995e-01	1.019491577528404691e-01	3.155643815331789226e-02	2.432025357839749310e-02	3.159843444664367680e-03	8.214152425342539088e-01	2.475600621008893984e-02	1.738917754187505049e-01	1.513820019854757115e+00
1.133333333333333304e+00	2.925311214300429619e+00	1.856803847852018796e+00	3.287232974233316174e-01	7.269796494725162816e-02	1.804782171199234009e-01	3.753203402513737019e-02	2.259514004951320043e+00	6.193770316801344711e-01	9.483675460466152174e-01	2.146201260612056849e+00
1.166666666666666741e+00	2.509925747932872930e-01	5.046801831240769198e-01	8.360287795539053657e-02	3.834999396666811944e-02	6.986851754759978994e-02	1.532754238988772062e-02	1.138686074266161558e-01	1.577509814025231105e-01	3.421775381049565024e+00	1.182123699793822119e-01
1.199999999999999956e+00	1.527588332837957752e-01	7.803049414378671500e+00	1.840297106457216003e-01	1.860901327033105124e-01	1.386142012143301239e+00	9.215849413054731654e-02	4.044848142404925545e-02	1.059650376057300614e+00	6.758245842389331015e-01	1.165451315137730759e-01
1.233333333333333393e+00	2.662163131512214065e-01	2.099391667143716417e-02	3.474804135954938887e-03	5.149273315913319160e-02	6.778195477116887302e-01	2.809154927012503383e-02	3.758399672914159578e-02	3.823643939116752488e+00	4.152721773139186889e-01	1.290608677266119886e-01
1.266666666666666607e+00	8.500882658616429888e-01	6.850681531213840270e-01	8.432956551516461452e-02	1.502229253657106712e-03	7.224295288887825350e-01	3.942338347105942171e-03	1.788654497617583605e-01	7.544639163154154282e-01	5.742158360567293229e-01	2.702181429449545536e-01
1.300000000000000044e+00	1.153854881819858402e+00	5.816659376028339157e-01	2.387611702057183469e-02	6.227202565779802607e-03	4.894908393298399996e-01	3.518499657626558263e-04	2.809275045583540381e-02	9.911832569457956765e-01	8.310156705522937781e-02	6.025324103312182378e-02
1.333333333333333259e+00	9.115169709752196425e+00	3.110191121553709248e+00	2.532652592501350580e-02	1.265678298910639628e-03	5.574487418354109103e+00	1.828316771514905750e-02	1.713909339693220069e-01	8.819944607599741460e+01	1.603198693978340750e-01	3.320482917454266325e-02
1.366666666666666696e+00	2.882418082889310895e-01	2.940435705583004378e+00	7.518564511779814163e-02	4.587776583503367506e-02	4.343364547446258328e+00	5.064137547373322168e-02	6.918463161782688609e-01	1.978669500623167155e+00	2.249626061052369674e-01	1.321423850124296973e-01
1.399999999999999911e+00	1.229572652407876082e-01	4.421903409657442219e-01	8.499576503223832402e-02	5.476486215465719079e-03	4.335158557723303163e-01	1.555333779940297825e-02	2.152291858428432292e-01	1.791974657216832689e-01	9.655897200177608608e-02	1.193748156362192114e-01
1.433333333333333348e+00	4.055233080152532699e-01	2.087849228259544554e-01	5.942672062714370040e-02	2.987953512947261192e-02	5.087931283906521607e-02	1.635978170197016981e-02	2.736443953972199708e-02	2.161949215475140296e+00	5.067762304070468765e-02	5.182209829697665554e-02
1.466666666666666563e+00	4.511169362335833988e-01	1.306603956756376694e-01	3.766294287933299317e-02	4.984342419738693741e-02	1.000654752915989543e-01	3.647345609540394995e-02	6.565005266018375529e-02	3.185969188863919666e+00	2.558682240386694201e-02	3.719980741544501052e-03
1.500000000000000000e+00	2.655950379433658082e-01	6.317386003837066610e-02	1.464751189503478261e-02	4.743385929563317949e-02	1.497188526565639555e-01	2.955668672464345503e-02	9.179103395775489727e-02	6.519671900745431792e-01	1.095480750896447690e-02	2.044239955186624019e-02
1.533333333333333437e+00	1.652639542676221374e-01	3.214558200103906360e-02	9.819039460542923134e-04	5.729970710970561099e-02	1.675914939854752927e-01	7.317889023460991994e-03	8.957776531528424679e-02	2.731400775767455769e-01	2.431605132884251397e-02	2.469721043818564471e-02
1.566666666666666652e+00	6.990691937419907243e-02	1.495914515699049013e-02	1.499342939409110042e-03	6.237542748094301176e-02	1.010656304912244535e-01	2.183116239166083689e-02	4.006413108749072582e-02	5.785951596113799583e-02	4.664875185572826821e-02	1.009970589512499822e-01
1.600000000000000089e+00	2.843123024577638453e-03	5.407939098249756049e-03	5.287848691691674798e-03	8.590982313160426889e-03	8.939894689478786877e-03	4.320731704453559252e-03	4.064272512532892713e-03	9.569579379767738673e-04	8.534612308056655286e-03	2.259378579332876197e-02
1.633333333333333304e+00	1.342787161456264304e-02	2.725803927116422776e-02	3.672514441428671034e-02	8.496951762675369890e-03	1.113217643888636116e-01	7.036459868390926124e-03	3.737298482916254216e-02	8.695365216778766851e-03	2.551062306184676345e-03	2.652342175851887807e-02
1.666666666666666741e+00	2.783080908422181504e-02	4.923991709732353228e-02	7.032922603158152375e-02	3.620046275557819299e-02	2.355603156251970531e-01	2.539901821949524727e-02	7.076180704302337254e-02	3.165738200722920115e-02	1.050141707811957405e-02	1.161954676377528577e-02
1.699999999999999956e+00	1.488341647105501792e-03	1.593688990816006026e-02	2.284205632150870108e-02	2.118571695957055089e-03	7.233978394975550119e-02	3.594516109656555611e-04	2.479018305584060333e-02	1.159132849460783529e-02	1.385545784856332535e-02	3.691998185348552980e-02
1.733333333333333393e+00	5.017713243027286697e-03	4.588225845945964783e-03	7.050215955846002476e-03	7.885180826660861605e-03	3.558600271973542256e-02	5.871990611643582679e-03	5.874856525885006030e-03	5.123045708621269852e-03	7.424574571556270819e-03	1.296429447463190790e-02
1.766666666666666607e+00	1.032270069457650874e-01	1.439542729525070119e-01	2.172715518171407512e-01	2.148427895393133780e-01	9.277619863937190958e-01	1.663373297589799960e-01	1.635953929660077799e-01	2.127963880330397406e-01	1.800545987498210765e-01	3.128592961180202692e-01
1.800000000000000044e+00	6.393403947302145340e-02	2.191284715797707505e-01	3.578131985309842000e-01	3.504514541790902382e-01	1.389884348411533033e+01	2.776772343937675691e-01	1.832327992135319716e-01	5.083626053288389235e-01	1.929315461386682529e-01	3.206828381984987431e-01
1.833333333333333259e+00	1.890342829405021463e-02	2.568986220382900032e-01	5.001702246525178142e-01	4.997805999778599517e-01	6.691998141464002847e-01	4.036512285254572618e-01	7.636771102611106254e-02	1.400632431599134309e+00	1.527182444514551818e-01	2.559701540322504298e-01
1.866666666666666696e+00	4.243412095971286352e-02	1.490395827614551527e-01	4.138206983476950263e-01	4.206640903280399191e-01	8.209994340934778645e-02	3.161904400948415961e-01	4.124560626705717041e-03	1.856830742384977473e+00	5.096244677189747108e-02	9.002977977273740606e-02
1.899999999999999911e+00	4.294839945980257617e-02	1.160189760877324006e-01	4.514907610587506337e-01	4.157077398985443706e-01	1.193952919603126321e-02	2.854201446137877851e-01	1.290052912428839814e-02	3.889637371146077993e-01	1.858847539182604397e-02	4.025485466365460313e-02
1.933333333333333348e+00	4.350320750635731926e-03	8.756536146389874709e-02	5.536125973656214061e-01	1.622204038588461184e-01	5.271269587956718683e-02	5.496707721249524670e-02	1.401139795501270824e-01	7.230610461689414292e-02	2.267159040537076314e-02	2.793545894862805093e-02
1.966666666666666563e+00	7.924632377755387591e-02	3.292009106466484147e-02	4.671980004967912770e-01	7.099075352528502192e-01	1.701424200915620799e-01	5.263688685241721954e-01	4.275450130895810386e-01	6.888098935880054841e-01	8.517043289439991949e-02	1.365708378448465266e-01
2.000000000000000000e+00	1.146311553657138466e-01	2.673810034358332227e-02	5.408791623421222994e-01	6.766255631401900672e-01	1.909588284420555560e-01	5.385582559762092103e-01	8.795768126519399877e-01	3.037792675877410531e+00	1.154751573134609466e-01	2.053539971868426905e-01
2.033333333333333215e+00	6.761960723110733984e-02	3.250763311078654766e-02	4.973486410804429103e-01	2.668751861811272663e-01	1.000682102509071469e-01	2.308791300477392727e-01	4.351558004153461390e+00	9.397683141987551725e-01	7.962882923887035225e-02	1.600165151745558678e-01
2.066666666666666874e+00	3.043007296011451812e-02	1.749026800846268867e-02	2.006637714833159336e-01	1.038057297393978756e-01	4.270435614080565767e-02	9.184131822286742408e-02	6.181671578087779562e-01	2.350367355418148396e-01	4.197311138875844255e-02	9.187128225582662233e-02
2.100000000000000089e+00	1.466174190239598156e-02	6.344506216308752784e-03	7.403993299429549590e-02	5.139849817819753391e-02	2.008053586863940698e-02	4.350743881774754573e-02	2.144855976772067907e-01	1.049811393629965783e-01	2.478819736910747515e-02	5.528849062805519382e-02
2.133333333333333304e+00	5.873699330023491628e-03	3.899175768873576736e-03	1.446750108179719642e-02	2.996288090772624910e-02	7.614249830019353613e-03	1.950767840977384732e-02	1.202335379540871163e-01	6.106504662175569337e-02	1.716993292639812374e-02	3.578503390383472316e-02
2.166666666666666519e+00	1.116678486034754399e-03	9.265112706417975158e-03	6.467454281190283816e-02	1.946886344191046947e-02	1.989939587131997673e-04	5.566402734564697072e-03	7.273377227278589319e-02	3.971521638135334931e-02	1.143505321901545219e-02	2.144330220786988886e-02
2.200000000000000178e+00	2.828608816680729804e-03	1.242262834059791772e-03	1.067122082776905678e-02	1.363225725836948558e-02	2.623235229423450093e-03	6.324713315038766812e-03	3.455404517874577364e-02	2.427663716459527513e-02	5.442072200147809839e-03	1.250221816365159992e-02
2.233333333333333393e+00	1.531370044393128883e-02	1.118423061995838658e-02	8.348799606563973852e-02	4.226520605095800132e-02	1.779077944179086046e-02	3.077670015998483846e-02	8.284039122509828657e-02	6.852508163802384367e-02	1.243513513815247724e-02	3.776070950646467222e-02
2.266666666666666607e+00	6.426704782543363192e-02	6.332341218002500438e-02	5.434698635720687232e-01	1.531294018945368873e-01	7.962537127263312475e-02	1.328244896068491443e-01	2.944030943972564818e-01	2.486601239483116899e-01	3.961098715193576286e-02	1.309839019340661992e-01
2.299999999999999822e+00	6.373223303402651696e-02	7.283293601028097142e-02	1.422278394166109461e+00	1.572839097648571771e-01	8.422499351455441097e-02	1.542033918214614496e-01	3.890623907387499858e-01	2.911859361885463238e-01	3.964614917808069461e-02	1.144663747339237092e-01
2.333333333333333481e+00	1.300693752253993633e-02	1.796077369337518992e-02	9.271520755721016638e-01	3.600229683644181472e-02	1.888357087069563248e-02	4.247727120110975085e-02	1.543427197063652057e-01	8.406346932398711669e-02	1.135883687217208171e-02	2.573614188158638433e-02
2.366666666666666696e+00	2.354799696582954988e-02	4.303692947586369721e-02	1.460944871934341416e+00	7.496435321213895664e-02	3.864343267233495000e-02	1.135382662101010465e-01	5.235197285592161354e-01	2.069289003054157472e-01	3.873059811095783123e-02	7.209909891559224127e-02
2.399999999999999911e+00	9.051050451319642837e-03	2.456284842428839085e-02	2.486042685604169744e+00	3.731152032947056274e-02	1.737614545079080308e-02	6.880337757444446312e-02	2.638696880706932757e-01	1.062983129812194727e-01	3.429087183739246841e-02	5.802018664081501353e-02
2.433333333333333126e+00	2.325774602604478106e-03	1.323315150296449673e-02	5.199484128600947441e-01	1.927810403529369582e-02	6.366972711603583607e-03	4.134285456995291652e-02	1.505030348342623892e-01	5.940744567852636326e-02	2.686500763536148542e-02	4.260755160661653523e-02
2.466666666666666785e+00	3.089526175339695770e-04	7.350415070193625985e-03	2.519534342079034483e-01	9.996057769046880898e-03	1.964152902956612951e-03	2.629072846125063423e-02	9.413541348427065247e-02	3.499825655920611039e-02	2.047356680712617352e-02	3.105623701956572100e-02
2.500000000000000000e+00	1.301549879458297138e-03	4.466582543502216514e-03	1.558008368986853742e-01	3.679810898349490222e-03	8.707511522258273330e-04	1.822423477572762338e-02	6.322604289442559922e-02	1.950165353809274471e-02	1.592478576438332086e-02	2.350577123991100595e-02
2.533333333333333215e+00	9.714721870683128786e-05	1.263972559010942496e-04	4.919693836670497797e-03	9.455575975197188436e-05	2.600901369015378204e-05	6.045249315080313554e-04	2.025708750843157376e-03	3.354384945330084254e-04	5.925726251010804673e-04	8.505776591438701665e-04
2.566666666666666874e+00	6.200162763773196979e-03	8.673037894114983201e-03	3.433156762321279976e-01	1.701143261031835135e-02	5.868766122678835059e-03	4.177188858111878511e-02	1.280636556113244340e-01	4.585330563625115638e-03	3.813759232027274376e-02	5.485688295654105040e-02
2.600000000000000089e+00	1.098234451408657691e-02	1.101134178384018461e-02	7.409422274826980015e-01	4.033044213506736114e-02	9.933245491241542505e-03	5.984448182138758787e-02	1.944705633955655377e-01	2.075355065017968001e-02	5.110221531577208848e-02	7.104619366999601060e-02
2.633333333333333304e+00	1.319501847350895360e-02	8.311577360942111817e-03	2.610958280638930429e+00	4.858982879779826652e-02	8.212457965401169860e-03	5.560680583722785175e-02	2.122879504946098284e-01	3.921761387671805765e-02	4.537480335875418436e-02	6.026946065533467928e-02
2.666666666666666519e+00	1.214182795720827011e-02	4.446029162522271462e-03	1.175146469390935700e+00	4.169485387346857919e-02	4.368615739051636034e-03	4.046416410296522354e-02	1.917890270275732223e-01	3.968383420748156087e-02	3.272058862239816956e-02	4.159389947230069523e-02
2.700000000000000178e+00	7.961643834681427292e-03	1.907866079461860084e-03	3.194925797432849879e-01	2.682471434000131133e-02	2.089283747608723131e-03	2.396930076445842953e-02	1.370761321593896020e-01	2.767329599238504620e-02	1.882822729374704698e-02	2.318756975805300394e-02
2.733333333333333393e+00	2.998735987204270356e-03	7.126237185492300015e-04	9.777458351767509548e-02	1.093789493994092726e-02	1.105977359659960626e-03	9.884269482045779376e-03	6.142337160129128504e-02	1.181300013755777305e-02	7.019245785341726024e-03	8.510930777362217883e-03
2.766666666666666607e+00	6.338404969609032994e-04	1.736918768840287823e-04	2.123130181997028368e-02	2.599497457327839319e-03	3.429635079597578634e-04	2.401358552474094389e-03	1.490036849814332758e-02	2.900211886925387061e-03	1.530110659856427635e-03	1.833864296789309862e-03
2.799999999999999822e+00	3.279202944594809214e-03	1.130961161294937898e-03	1.305489797407909380e-01	1.549746253488166157e-02	2.570757854020981007e-03	1.461037220573411545e-02	8.467591447897661328e-02	1.767380377752172244e-02	8.450468135198103622e-03	1.006129162689862674e-02
2.833333333333333481e+00	6.429878896325857268e-03	1.570413601340522186e-03	2.760911503325483296e-01	3.017793804828763915e-02	4.178400173757599104e-03	2.588164752760162973e-02	1.420213594091626341e-01	3.503736104887660713e-02	1.553516745960430503e-02	1.809441991157348731e-02
2.866666666666666696e+00	1.114596457462043409e-02	7.775288055424767848e-04	5.398320143753256861e-01	4.748627262854954872e-02	3.634559100833777406e-03	3.385996007997668644e-02	1.784902686264482063e-01	5.592560788897427138e-02	2.353446642515456474e-02	2.659891067158949921e-02
2.899999999999999911e+00	1.709497278070262402e-02	1.257031074173406600e-03	1.435964085683854474e+00	6.619903326464279814e-02	7.705536292332461215e-04	3.724791717232300153e-02	1.903550884753373584e-01	7.893746195847864411e-02	3.185833080790442806e-02	3.495145076827035208e-02
2.933333333333333126e+00	2.315120644825723745e-02	3.962061090577209156e-03	3.662385248608984956e+00	8.441461461729668492e-02	3.529531826561073306e-03	3.666660601897445831e-02	1.833407020932478204e-01	1.018422424131462667e-01	3.943556886939957734e-02	4.212095781425895247e-02
2.966666666666666785e+00	2.847324777651114025e-02	6.835544779619234443e-03	8.187404627983599914e-01	1.008060342448444807e-01	8.536197828665192597e-03	3.351876712383883988e-02	1.670213294943678484e-01	1.229456545157003450e-01	4.560838586513589477e-02	4.743777425631104383e-02
3.000000000000000000e+00	3.273980907350517583e-02	9.690578889376513447e-03	4.492699257391964962e-01	1.145286316308093411e-01	1.402427734494276178e-02	2.902323792762798518e-02	1.485634187668772310e-01	1.409169036556897348e-01	5.020427845900565095e-02	5.063344800343122509e-02
3.033333333333333215e+00	3.390538038298108320e-02	1.180198231477055763e-02	2.849889768111893984e-01	1.180629877668672445e-01	1.875814047756117764e-02	2.285645484986284851e-02	1.244683430485555437e-01	1.459434886951346266e-01	5.039323375735540317e-02	4.889376712239967143e-02
3.066666666666666874e+00	3.337942607723753258e-02	1.337984492496396317e-02	2.001243108767983558e-01	1.153881617503839663e-01	2.259684560697766340e-02	1.757896624465867669e-02	1.047074148088201900e-01	1.419947945417023294e-01	4.861805676921629460e-02	4.496911120450104021e-02
3.100000000000000089e+00	3.257982322431510896e-02	1.482768401286294578e-02	1.553813890558044808e-01	1.113596521387704569e-01	2.588006417962996838e-02	1.416370977570411208e-02	9.190524323564651377e-02	1.347053801583684429e-01	4.707795116083622611e-02	4.121743424488216040e-02
3.133333333333333304e+00	3.007550686066905177e-02	1.528013296082532911e-02	1.230576813229943972e-01	1.022820272646467327e-01	2.690902436655900551e-02	1.166399367806606781e-02	7.892475337859444773e-02	1.206759189887838951e-01	4.363928193057654836e-02	3.609390113338063755e-02
3.166666666666666519e+00	2.919747636715266589e-02	1.610481418162198683e-02	1.075050872263230151e-01	1.013620442264811239e-01	2.805323253667735620e-02	1.088730859011991306e-02	7.221834526271292409e-02	1.183708651249214538e-01	4.281327042615470230e-02	3.369355915561836334e-02
3.200000000000000178e+00	8.168155849185083223e-03	4.681472576184574769e-03	2.724658982430314819e-02	3.074000392120066621e-02	7.956518187477723547e-03	3.063489905520370895e-03	1.870783863394826982e-02	3.735466930814122788e-02	1.210383423723161364e-02	9.214391044282977186e-03
3.233333333333333393e+00	2.815696110044561828e-02	1.617498742902237496e-02	9.685794269067375672e-02	1.098354679471700707e-01	2.636531857055929642e-02	1.096652013612959935e-02	6.470669578184214121e-02	1.417546063290321123e-01	4.100269036896573432e-02	3.122810950855590267e-02
3.266666666666666607e+00	3.184512211315306679e-02	1.785936903528740835e-02	1.209620972813674478e-01	1.247096789164315322e-01	2.781822292501258051e-02	1.301104018751843283e-02	7.630501661920748024e-02	1.680906632402854040e-01	4.490582188123393853e-02	3.488817861983644492e-02
3.299999999999999822e+00	2.673962907447491669e-02	1.453680800685244572e-02	1.141368791241522823e-01	1.029827172495259430e-01	2.182937545723388773e-02	1.127304483047016949e-02	6.720370676079649719e-02	1.411685345935528579e-01	3.640351715200281640e-02	2.890159064593675678e-02
3.333333333333333481e+00	1.707035229438862156e-02	9.069338558523050431e-03	8.067673079573239869e-02	6.407985335498135593e-02	1.332057039820393370e-02	7.236934642029356317e-03	4.457324539731253449e-02	8.805684169244561155e-02	2.250780468900542147e-02	1.811373383908905510e-02
3.366666666666666696e+00	6.119385028387126606e-03	3.214759874956072631e-03	3.063853424110885362e-02	2.248135138129435731e-02	4.693788983297476382e-03	2.532932243164276367e-03	1.623604894075395683e-02	3.092646975955794242e-02	7.852475008769331868e-03	6.336509757200345545e-03
3.399999999999999911e+00	4.311522598991841294e-03	2.255292099245452889e-03	2.110539759755338321e-02	1.556597736045475799e-02	3.346843946294245607e-03	1.620194198405237049e-03	1.114050953396653054e-02	2.154854288109174856e-02	5.380258881703410545e-03	4.312081834818856999e-03
3.433333333333333126e+00	1.355293171093131278e-02	7.128905661723112554e-03	6.168589159001135885e-02	4.894130301924820570e-02	1.079201810955062422e-02	4.564454329181227323e-03	3.338138073464434058e-02	6.876452561586621215e-02	1.654910788156843324e-02	1.305164713799332465e-02
3.466666666666666785e+00	2.147442786189817862e-02	1.143056666878257931e-02	8.615805968144742144e-02	7.846103627873887709e-02	1.774507838047933300e-02	6.146764552439698895e-03	4.902998400892673997e-02	1.130644671978704163e-01	2.568681188870380536e-02	1.979128302243569892e-02
3.500000000000000000e+00	2.806585043360069684e-02	1.519954404730559580e-02	9.615584639183415161e-02	1.051501373691075686e-01	2.422108285993704313e-02	6.504574689441840370e-03	5.836317846125273906e-02	1.575115886112716246e-01	3.294159808003199047e-02	2.462952458760820848e-02
3.533333333333333215e+00	3.339988774181348874e-02	1.847490319152370747e-02	9.580550501847671929e-02	1.299074061931666246e-01	3.025572270727394653e-02	5.844881119604723382e-03	6.251085392569226407e-02	2.060465269752205786e-01	3.849384949871877126e-02	2.775091488571953049e-02
3.566666666666666874e+00	3.752199290056530689e-02	2.122757925257087730e-02	8.896477196256576125e-02	1.532995165962462158e-01	3.581387560559917693e-02	4.388763608217359675e-03	6.269662534392649034e-02	2.646098259600757618e-01	4.245803749655145676e-02	2.934911634498664490e-02
3.600000000000000089e+00	4.038060536263488043e-02	2.331497995670203313e-02	7.856250382623954087e-02	1.756576115423442441e-01	4.069542439298482611e-02	2.421273236927244145e-03	5.996630683043407961e-02	3.451394084840405663e-01	4.484480999875430779e-02	2.958791929980601060e-02
3.633333333333333304e+00	4.048011819143269852e-02	2.375783802306249970e-02	6.443166545787032407e-02	1.903510347590491869e-01	4.314937224967141383e-02	2.282378690827041622e-04	5.339149131339182563e-02	4.627574764633257676e-01	4.409901637661047674e-02	2.765078545518660433e-02
3.666666666666666519e+00	3.913365385848847217e-02	2.330573549688024285e-02	5.119622846380832842e-02	2.002302495994271736e-01	4.429462446112119450e-02	1.789754517297574522e-03	4.622226349948986568e-02	7.143952801531986418e-01	4.178469744735271302e-02	2.475313143741712102e-02
3.700000000000000178e+00	3.730603272254948144e-02	2.260143932872835104e-02	4.047863014786236280e-02	2.068000293052954242e-01	4.519615017148238129e-02	3.517155211797110773e-03	4.008059665281341749e-02	1.980906033907042119e+00	3.899351967778909994e-02	2.157704981256653581e-02
3.733333333333333393e+00	3.486426960730329427e-02	2.163807527143123827e-02	3.179632609141175292e-02	2.057905451881583136e-01	4.569432997971353133e-02	4.865292755908413348e-03	3.479658411091678810e-02	1.488901643425424748e+00	3.562126803270738995e-02	1.805944158939360583e-02
3.766666666666666607e+00	3.171989754514960985e-02	2.039468139706138161e-02	2.488703799720902096e-02	1.922306687549132642e-01	4.536194919874852322e-02	5.704243415277689307e-03	3.016491352779967008e-02	3.965223408449903841e-01	3.166985336148220309e-02	1.435053876118878857e-02
3.799999999999999822e+00	2.759057082726006430e-02	1.866635014553921085e-02	1.940650838399706965e-02	1.616473782029331230e-01	4.314258106849794966e-02	5.842110614384281482e-03	2.573022786211722965e-02	1.586805680075387137e-01	2.699686851856652331e-02	1.066485526343516517e-02
3.833333333333333481e+00	2.291169879351969904e-02	1.665581169658774188e-02	1.524513488843065763e-02	1.199217266525203079e-01	3.888394085429886654e-02	5.320898493914907358e-03	2.158422346669953973e-02	5.903119739635689922e-02	2.210871980881348731e-02	7.486088265567201160e-03
3.866666666666666696e+00	1.873808904433537509e-02	1.498934875930147022e-02	1.199270426513255466e-02	8.485737350956044922e-02	3.364915967263070601e-02	4.578031217139821515e-03	1.809978238309687543e-02	1.869915801013224618e-02	1.794007414557907687e-02	5.304661421375045545e-03
3.899999999999999911e+00	1.642277860126256303e-02	1.464232246398213325e-02	9.028827492749219585e-03	7.589479686862823926e-02	2.949499479723748097e-02	4.341409400766022865e-03	1.581582759881568559e-02	1.696506176335799490e-02	1.558559894049523636e-02	4.485298162614269682e-03
3.933333333333333126e+00	1.674051434083852208e-02	1.642038528914867290e-02	5.727378953646716266e-03	9.896485147932948534e-02	2.815342276538965183e-02	5.209575090147445207e-03	1.506481745187579317e-02	3.865864812045882726e-02	1.558489524607873343e-02	5.000826556139482439e-03
3.966666666666666785e+00	1.878103497813673334e-02	1.982440996256952526e-02	1.704299551917139426e-03	1.407423050403789622e-01	2.921267617279404982e-02	7.065438201650758865e-03	1.528366703658607696e-02	6.077266464446507560e-02	1.698163608879678724e-02	6.100857304991304242e-03
4.000000000000000000e+00	1.931016563677226752e-02	2.173168845625680218e-02	2.353864188405880090e-03	1.667541662059467134e-01	2.900416407869097976e-02	8.454163657668507109e-03	1.456496749431795794e-02	5.933548510545740701e-02	1.687924785189359386e-02	6.247748396369373104e-03
4.033333333333333215e+00	1.566904880862695498e-02	1.875269969004091097e-02	4.674842294078151821e-03	1.452973738843774953e-01	2.386382880553289398e-02	7.640058893835264403e-03	1.141496976530317203e-02	3.759065481403321696e-02	1.316312435414678308e-02	4.617405758493907213e-03
4.066666666666666430e+00	9.691055894586256270e-03	1.230902739376679711e-02	4.675048454444284511e-03	8.803283540562438503e-02	1.564936640058698161e-02	5.099276074026328279e-03	7.103888733413619809e-03	1.720675673106704731e-02	7.686049240018413484e-03	2.287595993706066557e-03
4.099999999999999645e+00	4.544001955205012946e-03	6.217538200378552177e-03	3.356953512741923332e-03	2.945558845617153240e-02	8.485531113469535133e-03	2.539442347658578836e-03	3.610729833817811693e-03	4.602989962650753421e-03	3.205744657661290832e-03	4.546543914972957646e-04
4.133333333333333748e+00	1.336996749545899324e-03	2.162979032308295566e-03	1.620492925976173195e-03	7.006820570534224440e-03	3.649594862769429612e-03	8.013618458473848643e-04	1.428129258955268457e-03	2.417061593081557686e-03	6.359498366991591951e-04	4.505008292957994576e-04
4.166666666666666963e+00	5.421207183383011891e-05	1.275418054842268481e-04	1.260478966432115096e-04	3.106107989389891074e-03	3.429346389009893309e-04	3.760048086022446103e-05	1.158940800448479458e-04	8.833775382580573432e-04	1.873563462833021629e-05	1.128159768337191204e-04
4.200000000000000178e+00	3.210426547907876244e-04	6.145417322776469638e-04	2.103888434892254525e-04	5.397701047302641553e-02	2.936916201134111021e-03	1.643445710639849697e-04	1.142871075165817962e-03	1.654261969505982019e-02	9.230073133643119238e-04	1.815413999785954425e-03
4.233333333333333393e+00	1.567746570450365400e-03	1.038316346316617376e-03	1.465617613026006481e-03	1.772629442717592874e-01	7.689912402080684856e-03	9.610070889440994234e-04	3.205477980960011117e-03	5.505221400221484845e-02	2.964628011093826346e-03	5.580768804867413876e-03
4.266666666666666607e+00	3.369038436028190097e-03	1.720192432125017138e-03	5.101485691520629175e-03	4.266869369148814095e-01	1.447231742538090775e-02	2.111501652347089111e-03	6.371465703422776392e-03	1.116376044388560501e-01	5.771115129204862360e-03	1.119314374789429425e-02
4.299999999999999822e+00	5.349057975557038741e-03	2.650894882055798187e-03	9.253371290110144060e-03	1.186093330269601287e+00	2.244010700639877467e-02	3.104008277013839932e-03	1.003072505206209844e-02	1.701694979935775842e-01	9.017701430179259764e-03	1.798909817650671053e-02
4.333333333333333037e+00	6.823881310467305901e-03	3.626917174598938507e-03	1.179631240016826982e-02	8.681396884825716143e+00	2.986733208814386711e-02	3.308700314744649536e-03	1.304350798580366892e-02	2.069531287631809491e-01	1.195159139808991793e-02	2.441128786386520186e-02
4.366666666666666252e+00	7.124597135549223630e-03	4.500152364191102941e-03	1.154965912263613247e-02	1.065587627672206716e+00	3.491255489747258772e-02	2.482813469990568980e-03	1.453758507301543268e-02	2.097797446351019890e-01	1.363247845365156072e-02	2.868808984609609591e-02
4.400000000000000355e+00	6.290709066737826434e-03	5.081942581487994791e-03	9.194100678602653426e-03	5.429319554420708460e-01	3.625820973731617297e-02	1.099919205163535666e-03	1.438099417148593941e-02	1.859193663454165590e-01	1.367048944139097680e-02	2.987994411099994044e-02
4.433333333333333570e+00	5.012011896000716574e-03	5.195973338397266370e-03	6.425496116541157092e-03	3.353588306128789664e-01	3.397230996004286380e-02	8.297749372733699742e-05	1.309164865924662170e-02	1.512339061414883223e-01	1.248361363762052340e-02	2.837757701956067011e-02
4.466666666666666785e+00	3.923636210635328934e-03	4.868584455696059465e-03	4.396526681320261920e-03	2.237599099523513990e-01	2.954204572969768017e-02	6.915210330026463599e-04	1.137705217047823951e-02	1.181037229897321239e-01	1.083602111489675134e-02	2.543284009689458780e-02
4.500000000000000000e+00	3.237437069557097188e-03	4.268286632322993053e-03	3.224323223053096252e-03	1.572341688452069952e-01	2.458454029200997024e-02	8.206837236474064318e-04	9.688594200375769822e-03	9.159129362347109837e-02	9.274528176801808202e-03	2.216919478629311366e-02
4.533333333333333215e+00	2.898230533855568163e-03	3.533699688440128644e-03	2.540468006245571488e-03	1.152263262157036394e-01	1.994067317255941718e-02	7.139276042670729535e-04	8.144196581304264521e-03	7.184516902848404885e-02	7.991465663684185414e-03	1.910137341217751222e-02
4.566666666666666430e+00	2.798651810358753281e-03	2.745721207101727707e-03	2.024891823987876645e-03	8.746288474185116846e-02	1.583448186364778965e-02	5.484500807115954158e-04	6.719783747657868782e-03	5.743148802218912136e-02	6.984609514914272808e-03	1.633534873343637714e-02
4.599999999999999645e+00	5.212842232391711860e-04	3.493176935356949952e-04	2.920981567516744873e-04	1.222610531907704530e-02	2.172183533497759264e-03	6.191602337646572908e-05	9.660600198799815892e-04	8.356454036374765318e-03	1.114571671426157476e-03	2.478151055906996532e-03
4.633333333333333748e+00	5.918682313641696361e-04	2.613803383373466591e-04	2.414246681879541972e-04	1.153189513051141625e-02	1.839580534227094367e-03	4.800848573953898273e-05	8.384640469153025084e-04	7.983323229773343216e-03	1.100293033503563439e-03	2.287619450035929813e-03
4.666666666666666963e+00	6.416783391788141765e-04	1.917290735450203005e-04	1.966571268241505579e-04	1.072109811107722910e-02	1.486768710487557533e-03	3.560557192669822291e-05	7.051683736490187843e-04	7.443870958019698295e-03	1.057003053238211735e-03	2.048958348881075101e-03
4.700000000000000178e+00	6.267497391111291919e-04	1.673278851281998663e-04	1.649300026941003764e-04	9.554613707905050546e-03	1.149677685785346470e-03	3.025208225655145531e-05	5.842013753127481236e-04	6.590625384409661350e-03	9.468385339019239500e-04	1.742161421186382529e-03
4.733333333333333393e+00	4.087327652190103655e-04	1.655606207712833158e-04	1.133472920327536490e-04	6.286723032333807644e-03	6.928496772576897555e-04	3.532250619789825273e-05	3.940827126003989080e-04	4.302932122092332536e-03	5.913270987380317466e-04	1.085304793139096327e-03
4.766666666666666607e+00	2.250957752585066684e-05	5.413439398819242665e-05	6.069329000381967620e-06	8.586978555500822310e-04	1.273171092527980257e-04	2.927154166591933385e-05	6.365702891026798235e-05	6.040877657709761489e-04	5.081714825379609880e-05	1.278837908022893699e-04
4.799999999999999822e+00	3.508523681035029414e-05	1.257514850816193698e-03	1.816736622861950698e-05	9.934582000402971888e-03	1.641362706057542887e-03	5.339947171171952533e-04	1.118037387459322116e-03	7.239659628052934164e-03	2.181833185080341237e-04	1.261652779359439007e-03
4.833333333333333037e+00	1.722916254968417590e-03	4.310298295208315859e-03	5.151805844898507897e-04	1.540541263210668498e-02	3.983850654454667260e-03	2.026329857840153403e-03	2.953712746204973077e-03	1.270835411506527311e-02	1.373531448934106136e-03	9.366493170724931629e-04
4.866666666666666252e+00	4.529940720314509957e-03	8.386258711898655210e-03	2.049673036357832229e-03	1.722656190268459162e-02	6.404882886945879351e-03	4.320332819227000985e-03	4.878352866285559641e-03	1.650046646211849113e-02	4.229625958834757997e-03	8.727219671331436657e-04
4.900000000000000355e+00	5.848801577353963943e-03	1.075086998065764160e-02	4.501386945311099813e-03	2.532380041377305449e-02	7.779641246139251676e-03	6.248992041985156759e-03	5.485831149266463813e-03	2.262705097162633419e-02	5.423843679371325062e-03	1.807909668900070004e-03
4.933333333333333570e+00	4.148678895742859488e-03	9.816075339368337746e-03	7.557527218387300079e-03	4.789252160544552051e-02	8.128708993914251363e-03	7.096423894680916299e-03	4.205882937206854855e-03	3.469956963322349403e-02	3.031397096274803579e-03	1.082078964830010905e-04
4.966666666666666785e+00	2.064848039705788286e-04	6.322329551075449826e-03	1.077631179629705109e-02	8.401482197020167242e-02	8.137625214736416909e-03	7.050345602494996998e-03	1.670955896456384395e-03	5.221405289699005553e-02	2.157275048717596094e-03	4.523127215112261387e-03
5.000000000000000000e+00	3.889302383984984731e-03	2.196508358893163246e-03	1.330451059427776445e-02	1.243408165183371855e-01	8.113390015473764469e-03	6.452524331328958473e-03	1.007520045832230619e-03	6.932765559204141781e-02	7.567881847330954793e-03	9.227843939838258763e-03
5.033333333333333215e+00	6.315334435105838216e-03	3.132243482762913462e-04	1.577878312153653192e-02	1.694885200214310550e-01	8.936817539869836013e-03	6.229533026303439233e-03	3.036536962639395116e-03	8.382980287694875854e-02	1.125555398405031493e-02	1.258790171211417175e-02
5.066666666666666430e+00	7.519909889607118841e-03	4.446703906519247997e-04	1.968819252965672839e-02	2.496505648445336012e-01	1.124310500889538073e-02	7.074189395821097077e-03	4.778950774006422882e-03	1.014685843354786454e-01	1.411104784944710623e-02	1.533788908481012285e-02
5.099999999999999645e+00	1.012555068662389195e-02	1.581862202255746074e-03	2.374172701253218429e-02	4.560798873215305416e-01	1.313481206781333746e-02	8.317006549797199139e-03	6.740925775515280507e-03	1.320364032192212489e-01	1.850867937329500612e-02	1.902104306296341710e-02
5.133333333333333748e+00	1.392593025174138945e-02	3.351692600056674354e-03	1.754398920570996584e-02	9.441502586155433585e-01	7.374230545107452080e-03	5.854068839131656987e-03	6.593882410770067828e-03	1.479667748406694738e-01	2.063585380073729506e-02	1.924292435585056582e-02
5.166666666666666963e+00	6.932547925307962905e-03	1.184184118463978011e-03	3.032331961606856297e-03	6.522640396113787098e+00	4.160778767979304241e-04	6.402614455860464009e-04	1.997694558802469520e-03	6.283223929603987123e-02	8.366861316924895792e-03	7.213754208874992128e-03
5.200000000000000178e+00	2.721686560969982863e-02	1.974195164846098780e-03	8.609872936116640769e-04	3.706501927127530571e+00	9.967043774561229474e-03	2.977181116798297781e-03	4.549196882688230810e-03	2.109931146339262265e-01	2.910293406936423355e-02	2.427774068167648860e-02
5.233333333333333393e+00	3.875143136467567445e-02	6.421257735295834946e-04	5.785975962406604556e-03	1.549036740082081920e+00	2.008971172281424217e-02	9.135663433643493106e-03	3.161070693555151009e-03	2.058837814941459898e-01	3.879280490262611986e-02	3.211352340032570113e-02
5.266666666666666607e+00	6.171938942803723710e-02	5.363552786800567136e-03	1.483009383043523352e-02	7.664610555635479328e-01	3.733665485134171624e-02	1.998698420599503284e-02	1.202676991939969362e-03	2.292144313945499168e-01	5.918947246331029283e-02	4.923135719322393328e-02
5.299999999999999822e+00	6.047779199430964453e-02	8.075880557158656575e-03	1.836251730666448034e-02	3.315456729911521738e-01	3.952450167228338529e-02	2.336105943746683705e-02	1.490645216378942402e-03	1.495658374567500615e-01	5.623418672534721829e-02	4.703372601127821934e-02
5.333333333333333037e+00	5.478964365942969733e-02	8.480988494096747959e-03	2.046502601500497370e-02	1.781828231486430325e-01	3.789193624691012535e-02	2.382879004694124850e-02	3.314832885376226956e-03	9.520124091747368678e-02	4.949540175990659041e-02	4.160577795632279530e-02
5.366666666666666252e+00	5.307030952200731538e-02	7.958611857676808898e-03	2.357750503795098124e-02	1.175961723821388610e-01	3.914213409292900681e-02	2.479500791825262410e-02	5.390825978339828552e-03	7.106339650386156448e-02	4.602754031294711834e-02	3.878517543554080294e-02
5.400000000000000355e+00	8.925932220301213693e-02	1.174166852328419226e-02	4.345905450779755791e-02	1.439478426574997139e-01	7.080970192288146836e-02	4.238684706312324108e-02	1.298056391184685375e-02	1.059944538804710734e-01	7.293703147372466999e-02	6.122620339208466322e-02
5.433333333333333570e+00	2.172531129513967096e-01	2.586896575299174258e-02	1.060227590316733387e-01	2.443321466557222543e-01	1.822627337878572340e-01	9.819003457993537298e-02	3.629565356133954146e-02	2.311431048976830549e-01	1.645461044698618702e-01	1.353055260139762461e-01
5.466666666666666785e+00	3.520586414688461341e-01	3.822135398320741090e-02	1.581646043047855721e-01	2.246235344373352649e-01	2.988133954815139215e-01	1.362252722992797482e-01	4.998470715947788551e-02	2.528910867089921855e-01	2.379725784996127025e-01	1.848429267802688958e-01
5.500000000000000000e+00	5.291309595897384366e-01	4.547876993797873163e-02	1.996446113927151100e-01	1.653710387842624585e-01	4.310185108593076464e-01	1.534557003198160907e-01	4.795576891725662760e-02	1.931535111088402146e-01	2.947289967132749045e-01	2.074996412183233996e-01
5.533333333333333215e+00	9.266303065424632557e-01	4.324060674887478944e-02	2.239018049361277130e-01	1.087314123546472833e-01	6.407042650049890042e-01	1.524546809148993876e-01	3.819158137187531749e-02	1.230452125796864249e-01	3.398015847460888472e-01	2.076864372812618487e-01
5.566666666666666430e+00	8.915123964390662792e+00	3.274887593153533866e-02	2.060851716483250717e-01	6.230875552724571276e-02	1.276488173608332888e+00	1.307779225050531846e-01	2.735366037779671244e-02	7.058014906019645374e-02	3.638803662245859716e-01	1.840668739081854077e-01
5.599999999999999645e+00	6.705958077121229044e-01	2.066132035626314783e-02	1.357961048956481120e-01	2.913703138497217293e-02	2.747381805880720673e+00	9.185977991596454284e-02	1.711018249595645108e-02	3.726004219866096284e-02	3.471105444322269973e-01	1.384929506234666985e-01
5.633333333333333748e+00	1.848344734489798802e-01	1.084377165066261264e-02	4.792699022462252462e-02	9.432398211787399941e-03	3.299714609843665269e-01	4.720023119499841546e-02	7.712756913495169564e-03	1.614555896252956382e-02	2.565780606796593255e-01	7.912999788832356107e-02
5.666666666666666963e+00	3.937830121022633384e-02	3.553263697645836147e-03	1.791548201012600457e-03	8.464557841696369661e-04	5.792420019218121746e-02	1.264425969163168739e-02	1.417332567018725472e-03	3.559544987548875564e-03	9.814920750836189645e-02	2.503322664345484019e-02
5.700000000000000178e+00	2.513582073591166897e-03	5.319428957087260317e-04	6.463356149102393589e-03	5.724793193919504742e-04	1.502479013858420845e-03	9.681316795857020617e-04	1.448654073511723684e-04	5.166266041849536375e-05	1.305786620202951422e-02	3.353948328072721159e-03
5.733333333333333393e+00	2.176378152025661844e-02	8.640873385440929694e-04	6.714060073082050994e-02	7.686026016026473867e-03	5.396768961805302467e-02	5.504795131413802410e-03	2.899089325628649138e-03	5.141783852666122201e-03	3.288378814555658280e-04	3.647401295388492080e-03
5.766666666666666607e+00	7.205740003612867706e-02	5.609326754940989994e-05	1.619155756226776377e-01	1.926513508135537650e-02	1.487287010751649485e-01	1.984592114358235682e-02	6.806312803086504541e-03	1.364349896303515032e-02	7.130449543291689229e-02	6.963124295514658973e-03
5.799999999999999822e+00	1.289435953810662339e+00	2.071065809919970246e-01	1.323156996938215757e+00	5.344424719040422600e-01	1.800768623502506216e+00	1.128303131353463939e+00	2.671159920649427422e-01	2.169743498970563567e-01	4.439209943197808705e+00	1.586054538166354000e+00
5.833333333333333037e+00	5.943437346741857474e-02	2.707195241879535585e-02	4.420888670090557526e-01	1.200375292461893645e-01	6.809288553359520157e-02	9.288283221400511769e-01	3.845762423480190290e-02	2.960325026911231686e-02	1.359175485764653746e-01	2.843947666040423372e-01
5.866666666666666252e+00	1.335779862513560533e-02	6.422045040836889783e-03	7.573692655777533589e-02	3.198059239275210380e-02	1.527128405917695629e-02	1.147994709759321830e-01	9.521722986799001712e-03	7.404441103530263676e-03	2.838291365495066582e-02	5.234861603221351023e-02
5.900000000000000355e+00	1.693755518656046410e-03	7.934569269797275707e-04	9.485159656394700697e-03	4.082944251313330199e-03	1.951670557949278326e-03	1.312164767360999608e-02	1.220861198826906496e-03	9.540047742530622125e-04	3.511615322722587418e-03	6.273412699740517177e-03
5.933333333333333570e+00	2.625911348542688505e-03	1.156930324757638557e-03	1.536320525755717308e-02	5.676697770440099385e-03	3.077031565307771985e-03	1.923375513476843768e-02	1.794526393389691329e-03	1.323677434476673706e-03	5.285318964376661648e-03	9.162009419268086000e-03
5.966666666666666785e+00	6.533052111165942900e-03	2.690873863813418240e-03	4.028692466505170988e-02	1.118720552209490939e-02	7.826750285021773917e-03	4.430696221173530819e-02	3.951689649948884192e-03	2.411500711228602069e-03	1.256865904595465266e-02	2.076273644801327617e-02
6.000000000000000000e+00	4.305290889163689017e-02	1.714904700623124528e-02	2.609399149617915303e-01	5.050331291524969707e-02	5.268260215268277813e-02	2.422339858539324375e-01	2.159460655510231711e-02	7.459848928604410206e-03	7.717211528885604965e-02	1.163456382586855326e-01
6.033333333333333215e+00	6.235544820361864360e-02	2.640911111939779621e-02	3.081892674381485620e-01	4.429950199763273838e-02	7.681772198434216881e-02	2.475073042311036753e-01	2.580877997686029102e-02	1.818828130528531107e-03	1.017951384711645590e-01	1.339869635121339053e-01
6.066666666666666430e+00	6.240787393382674769e-02	3.030090490671090778e-02	2.398117192727383662e-01	2.087966730225539538e-02	7.632904619259006651e-02	1.800822622096126535e-01	2.110873561074974591e-02	1.276423561112668276e-02	9.428966886664981450e-02	1.096895789108407043e-01
6.099999999999999645e+00	5.021150366643346852e-02	2.920118636124865649e-02	1.533727909834106673e-01	5.127061018138596993e-03	6.041178987652461030e-02	1.164928368433024303e-01	1.345950635040848997e-02	1.640273714874629016e-02	7.265999055855697220e-02	7.752337969544974283e-02
6.133333333333333748e+00	3.242400120359646698e-02	2.313580505892147768e-02	7.982985548971241463e-02	2.495772497730099158e-03	3.810681906573701316e-02	6.740364702461934532e-02	6.411773528768872389e-03	1.226095668233092781e-02	4.673673105547036105e-02	4.764844517252316003e-02
6.166666666666666963e+00	1.570044678198693339e-02	1.419855752877859437e-02	2.926246123188842516e-02	6.217299276867525350e-03	1.779489470023933387e-02	3.300101385879464916e-02	1.920955242712346980e-03	5.118004204340627535e-03	2.372784124379625006e-02	2.424764026122988581e-02
6.200000000000000178e+00	3.829374393712885617e-03	4.955692891900057538e-03	2.912360694630555455e-03	6.418542594584119958e-03	3.980569035827622761e-03	9.933584837889726862e-03	9.036629761736793341e-05	7.146189923333196091e-05	6.777420968695760904e-03	7.519157526789456078e-03
6.233333333333333393e+00	2.576967495342253971e-04	9.697212490334608396e-04	1.610044645984312411e-03	3.075261838989217216e-03	1.050367764508460845e-04	1.798708503904628518e-03	9.361043286474672533e-05	6.675166184264750115e-04	9.691100085160073672e-04	1.413603091363144085e-03
6.266666666666666607e+00	1.981695583698283181e-03	2.364331087477532494e-03	1.533445383266159728e-02	1.856491039161086917e-02	3.340520404573246033e-03	4.510385929090358036e-03	5.919393678743676722e-04	5.746612567282552431e-03	6.824898049690307673e-04	3.763821744756918990e-03
6.299999999999999822e+00	6.663534948373517341e-03	1.183239269013443458e-03	3.161616887485176053e-02	3.477903723339915987e-02	9.484599316397000421e-03	3.848131623564637286e-03	8.149353000678992692e-04	1.261421651010481530e-02	3.047810362009380127e-03	3.320113287589136070e-03
6.333333333333333037e+00	1.082266623513898282e-02	1.111069359860777581e-03	4.116067989873789523e-02	4.576178817910071805e-02	1.461103416844052559e-02	3.005555872500728816e-03	5.002983338935024053e-04	1.855014166598859676e-02	6.986470119670863330e-03	2.139598956613664952e-03
6.366666666666666252e+00	1.329705796800478498e-02	3.544472453774623246e-03	4.254500358814987393e-02	5.015459230439183597e-02	1.738663805163090034e-02	2.956528454233165772e-03	2.369784372809444933e-04	2.228331824030082078e-02	9.711955165630455078e-03	1.165348198359242088e-03
6.400000000000000355e+00	1.447239122368576027e-02	5.751504615981408407e-03	3.955526897777358192e-02	5.009274706605469640e-02	1.846023845333984864e-02	3.060720742191528568e-03	1.121448058738650378e-03	2.399184595197756051e-02	1.142227611662708156e-02	4.024277430744254108e-04
6.433333333333333570e+00	1.501087776324221308e-02	7.686598145751599373e-03	3.553253554835429651e-02	4.779790032622152629e-02	1.877215354539993331e-02	2.796161912561400276e-03	1.920311543014049374e-03	2.438556648564187829e-02	1.264246696074152777e-02	4.022574985172199576e-04
6.466666666666666785e+00	1.514317121982395285e-02	9.296641388465472916e-03	3.149436677378172206e-02	4.426296728451720869e-02	1.865546255894251493e-02	2.341928807855647894e-03	2.506998054751877810e-03	2.396507577556792473e-02	1.347713381701306189e-02	1.294434562359985524e-03
6.500000000000000000e+00	1.485269288758387513e-02	1.043455416402992893e-02	2.755350972297907278e-02	3.996096539815591903e-02	1.809881472435693334e-02	1.943387015375147965e-03	2.825953177149763147e-03	2.293462159125139038e-02	1.380313431198891203e-02	2.137072769349650670e-03
6.533333333333333215e+00	1.413691906970824044e-02	1.096463587593832743e-02	2.385505186180258974e-02	3.531496852802783193e-02	1.709088543395102452e-02	1.584089950065746457e-03	2.877627227795887411e-03	2.137770328949408633e-02	1.355951313626357034e-02	2.782347436560896926e-03
6.566666666666666430e+00	1.303451814063954356e-02	1.086046039755312297e-02	2.044782854963640012e-02	3.060754267266477605e-02	1.566304241000255129e-02	1.212829995968536714e-03	2.718447589368841628e-03	1.937518500054128540e-02	1.277760494406380253e-02	3.144621607264188809e-03
6.599999999999999645e+00	1.882387318041682522e-02	1.654788895612956459e-02	2.791948880184457263e-02	4.209149572678880236e-02	2.250417074091786221e-02	1.424791277835918456e-03	3.938783057240089792e-03	2.763268819611417598e-02	1.872041035125794270e-02	5.202826382337222451e-03
6.633333333333333748e+00	1.653592143120331467e-02	1.538492760190643231e-02	2.329621631459891790e-02	3.531497716841289214e-02	1.964853822225146388e-02	1.088077954721196642e-03	3.469387372682003739e-03	2.403446949177853037e-02	1.659625816946759883e-02	5.035345406892450387e-03
6.666666666666666963e+00	1.418874580791523558e-02	1.387133784671498032e-02	1.903526486516365912e-02	2.925084115832118914e-02	1.676442579169594091e-02	9.240839624255523617e-04	2.982294270749460963e-03	2.054457251789375966e-02	1.431878023294954130e-02	4.621137308627386656e-03
6.700000000000000178e+00	1.192764326084797509e-02	1.218115814990946080e-02	1.524172990372910270e-02	2.392831758361469927e-02	1.402095061782425954e-02	8.688255773596421276e-04	2.511274311278921447e-03	1.728519184318780266e-02	1.207415923981104700e-02	4.074417198889790370e-03
6.733333333333333393e+00	9.848978262544466622e-03	1.044750363421635686e-02	1.200022618778100875e-02	1.934221645289397815e-02	1.152681205291193958e-02	8.467575575053326543e-04	2.075414547849796162e-03	1.432159205250833379e-02	9.986817009427325503e-03	3.483178815197659345e-03
6.766666666666666607e+00	7.999657483040087391e-03	8.761876038044038445e-03	9.321323936618285816e-03	1.544596914030058749e-02	9.330032543354672275e-03	8.066504103146600801e-04	1.684492096912199944e-03	1.167878386645627119e-02	8.120173651472885681e-03	2.903783061765365884e-03
6.799999999999999822e+00	6.387891802073698833e-03	7.179732352658073184e-03	7.149046130395376834e-03	1.216320100815502202e-02	7.431953643593771849e-03	7.323945033354644892e-04	1.341597281229422057e-03	9.356531189378063107e-03	6.489747899800279128e-03	2.365565925293178044e-03
6.833333333333333037e+00	5.000789176919214797e-03	5.734592669517187512e-03	5.397251633860814142e-03	9.412731272709853533e-03	5.809278140466008801e-03	6.362640123563599592e-04	1.046762613605286933e-03	7.343636903775640871e-03	5.084260201055982795e-03	1.879515384383091984e-03
6.866666666666666252e+00	4.553587472656599189e-03	5.298424627638740822e-03	4.761840986277028620e-03	8.493431803047445453e-03	5.286094333232545586e-03	6.329345640030617373e-04	9.511539981690412832e-04	6.700131251977300799e-03	4.631792421679662569e-03	1.726960585462866378e-03
6.900000000000000355e+00	3.154514641684429133e-02	3.662681350211238751e-02	3.159192249959510285e-02	5.902722699961771013e-02	3.664065767761118253e-02	5.201219655642978258e-03	6.656137642536856525e-03	4.691981177669701797e-02	3.207018895981820356e-02	1.182424726146604800e-02
6.933333333333333570e+00	4.462312413455707394e-02	4.917400583564352640e-02	4.158674094545021516e-02	8.653949513285069672e-02	5.206616232190758309e-02	9.511497485113524705e-03	9.654542914465597328e-03	6.859615163172921859e-02	4.527274706773240509e-02	1.576617137807082361e-02
6.966666666666666785e+00	4.353933832114583596e-02	4.525635922957235713e-02	3.450910806099852235e-02	9.041169880579733031e-02	5.108443297111966291e-02	1.380882030301108440e-02	1.024689189060692604e-02	7.122056551054900542e-02	4.388652559119798208e-02	1.331914322630927718e-02
7.000000000000000000e+00	3.328313607902782384e-02	3.412551039388958540e-02	1.640414812649175838e-02	7.709934178153178552e-02	3.915074927113374598e-02	1.822588535429715134e-02	9.572279411393781398e-03	6.068519411935736213e-02	3.294244042934026118e-02	6.922527385695126378e-03
7.033333333333333215e+00	1.885571818466543967e-02	2.138861204097071075e-02	4.527487345700387765e-03	5.305965756968478858e-02	2.201839003389689797e-02	2.139022548959146341e-02	8.151728889990394328e-03	4.240964308027238977e-02	1.766670071478503024e-02	5.873276748122503591e-04
7.066666666666666430e+00	5.910945687660582037e-03	1.069717578166502932e-02	1.912104071843682279e-02	2.798156987911965335e-02	6.543524316597147152e-03	2.168211701517042123e-02	6.347218821755463113e-03	2.345463496152364394e-02	4.104514818625933613e-03	6.212094225674118751e-03
7.099999999999999645e+00	1.745751395322038806e-03	3.789004920922671351e-03	2.271518183284337508e-02	1.017345755196447619e-02	2.541894547577291941e-03	1.848931744675834377e-02	4.451279468606303760e-03	9.561219157129258531e-03	3.641543914132905780e-03	8.192925377746315338e-03
7.133333333333333748e+00	3.726358032719074339e-03	6.707453992139723615e-04	1.737610133683360758e-02	2.079489656506311457e-03	4.748788784811625724e-03	1.285517684831662816e-02	2.736811984910268378e-03	2.601643737192467932e-03	5.205280399481102341e-03	6.801112721802999098e-03
7.166666666666666963e+00	2.376271958696084437e-03	1.653426606932237129e-05	8.894378224954983120e-03	4.637271261114079787e-04	2.972254746493913687e-03	6.795520891243822872e-03	1.383998672273394721e-03	6.385749546995033062e-04	3.208450929162447781e-03	3.798251952701351720e-03
7.200000000000000178e+00	5.567445598262845807e-04	1.146269338163861522e-04	2.244637490227622666e-03	5.358432659788730807e-04	6.963942560747264469e-04	2.014202245481297709e-03	4.284991158619487158e-04	3.934200490155603932e-04	8.083449249340910261e-04	1.070049791062967735e-03
7.233333333333333393e+00	4.589284219041195995e-05	2.076527548440413413e-04	6.760157901565056263e-04	6.773445564065093795e-04	6.636648753585247681e-05	8.758923331840316566e-04	2.113357386823106810e-04	4.757652008326820371e-04	1.508231689167306624e-04	3.761716441590059351e-04
7.266666666666666607e+00	8.196491477285020510e-04	1.279917390852420732e-03	5.183938874705091042e-04	3.710260229751955689e-03	9.525188406024988124e-04	2.189351877836440228e-03	6.489912291356300872e-04	2.680067578115019784e-03	5.912034797464920961e-04	5.032932721363022428e-04
7.299999999999999822e+00	2.601215306272991815e-03	2.858112003486411139e-03	1.192207370592795199e-03	7.724941896458962544e-03	3.069163767126501831e-03	2.552266705969984378e-03	9.605039263882234318e-04	5.794229264714119247e-03	2.408383764430999021e-03	2.167681781798494510e-04
7.333333333333333037e+00	4.620405281450582630e-03	4.532724904143364472e-03	3.260257739502860769e-03	1.168038417593119695e-02	5.466775028632719566e-03	2.457165704408400403e-03	1.173634440032595870e-03	9.032778629084746089e-03	4.534984356120481779e-03	1.262339363075019611e-03
7.366666666666666252e+00	6.403459561889598452e-03	5.982658729531485642e-03	5.090163469434776621e-03	1.489024277110916929e-02	7.583624150828121441e-03	2.171736455255189081e-03	1.294721016008442164e-03	1.176355790280731936e-02	6.434260015183755101e-03	2.273230772641186923e-03
7.400000000000000355e+00	7.708066901998142373e-03	7.038159047354838362e-03	6.445844253627671001e-03	1.705966111020027279e-02	9.135822943525497355e-03	1.837893306678568990e-03	1.331521881059153376e-03	1.365602058299056169e-02	7.829428571964383229e-03	3.053799649926381213e-03
7.433333333333333570e+00	8.422827410472708692e-03	7.646374392166704545e-03	7.178417965830864375e-03	1.813455261859017384e-02	9.995487964827734148e-03	1.585170928382714133e-03	1.295322224093275847e-03	1.459647675958180776e-02	8.590629798929003483e-03	3.487968850814419063e-03
7.466666666666666785e+00	8.478843231504742256e-03	7.853968734661860226e-03	7.147329802964993116e-03	1.822992046940881405e-02	1.009659507454428035e-02	1.581337115746367719e-03	1.174992983246141978e-03	1.453182518144039391e-02	8.636256726816268769e-03	3.451599574152667323e-03
7.500000000000000000e+00	7.820791887850063115e-03	7.869744296954429494e-03	6.499888904142645842e-03	1.778049476316886229e-02	9.442778568498599520e-03	1.951744804912719207e-03	8.308803514334484096e-04	1.323903269288895235e-02	7.904616146162495027e-03	2.738318166259101107e-03
7.533333333333333215e+00	1.027760598148694422e-02	1.338095805087577070e-02	1.074613216744043157e-02	2.917876262677565960e-02	1.322721839878977616e-02	3.958285394249239780e-03	6.084165042080893126e-04	1.560672466984633702e-02	1.021016963026665815e-02	1.433053577012585820e-03
7.566666666666666430e+00	5.237045564058877799e-03	1.495222876107648452e-02	1.864281092355495745e-02	3.116846192480615674e-02	9.434293250408579135e-03	1.792247469103686302e-03	6.801761123030986358e-03	4.549119477450335033e-04	5.018086297210184142e-03	4.619862267251500197e-03
7.599999999999999645e+00	4.238957210074187332e-04	2.296664550305456062e-02	5.322728662534543381e-02	4.814382655811096784e-02	9.315614139098326446e-03	9.980010539213515081e-03	2.353330863839318485e-02	3.155459322590151855e-02	3.372215775892474965e-04	1.386291130878719059e-02
7.633333333333333748e+00	1.343174573047478323e-03	4.282979454040532902e-02	1.338195249008521659e-01	9.363456320473319272e-02	2.125440806151392484e-02	4.110395216155256909e-02	5.994757596898368096e-02	8.136693676484844928e-02	1.537464472318020086e-03	2.390900344298636793e-02
7.666666666666666963e+00	1.420480495527898582e-02	6.955020811056022989e-02	2.217693827735107981e-01	1.543899241719553228e-01	4.838906101229887430e-02	8.301912328870846014e-02	1.150186990305844398e-01	1.291622831684167416e-01	1.300979523478574575e-02	2.714901964813712376e-02
7.700000000000000178e+00	3.074722959048451637e-02	7.998414837742093275e-02	2.226600252170225502e-01	1.736893171549114545e-01	6.896766665966193310e-02	9.580178071211130353e-02	1.639877959461102930e-01	1.266932090361717889e-01	2.427034098079197330e-02	1.932444642235974300e-02
7.733333333333333393e+00	3.766147952144327515e-02	6.072471269203531113e-02	1.555559280486884244e-01	1.418657555586861074e-01	6.655915620884209072e-02	7.311994752124544028e-02	1.817220241416216964e-01	5.780883815078545485e-02	2.496087112637803557e-02	6.879138604456995661e-03
7.766666666666666607e+00	3.643027981439597024e-02	2.735495874387646950e-02	9.390574904149912028e-02	9.846783485756031851e-02	5.334926766022278499e-02	4.730876128254794116e-02	1.620389547378718320e-01	2.215765414102257094e-02	2.200114007816490053e-02	3.809108335772368528e-03
7.799999999999999822e+00	2.853420756270460407e-02	4.476705065511085366e-03	5.274274364544408178e-02	5.779134600661089971e-02	3.633141589480785166e-02	3.004542104207730963e-02	1.036959068974643988e-01	4.772613176641733040e-02	1.898396179088613148e-02	9.148685522298813724e-03
7.833333333333333037e+00	8.986370375053084544e-03	9.962509897260711023e-05	1.437018318213738148e-02	1.458434703035405532e-02	1.051870726010267418e-02	9.522846643987711857e-03	2.250572084553469424e-02	1.548758242684468781e-02	7.220538564820247300e-03	4.226268864150781353e-03
7.866666666666666252e+00	2.453434199836021165e-02	2.036338159725088141e-03	3.821526774559094036e-02	3.430170907438674643e-02	2.753482421630815483e-02	2.817191197686273740e-02	3.466476677444231547e-02	3.460155248238294678e-02	2.318740350390510394e-02	1.382786334120921987e-02
7.900000000000000355e+00	6.607986854493672069e-02	1.404795365141685466e-02	1.046496928200913445e-01	8.419973780446506073e-02	7.312328488886069011e-02	8.141106516823291839e-02	4.311563196014560340e-02	7.223769835265347883e-02	6.957647469325728418e-02	4.029151052219355489e-02
7.933333333333333570e+00	1.051784039868680354e-01	2.466504575360146251e-02	1.730773726560328463e-01	1.260537916644321743e-01	1.174755606214807485e-01	1.370740445222836945e-01	2.631762385223246348e-02	8.827558355467478302e-02	1.187965465611791477e-01	6.487173178450984790e-02
7.966666666666666785e+00	1.342531832218287480e-01	1.581891568717524663e-02	2.358838592849694660e-01	1.526470363369701322e-01	1.551079701864093718e-01	1.848335638813221882e-01	1.377508816941214187e-02	8.573809612228257271e-02	1.593012468571176898e-01	7.949929256576633574e-02
8.000000000000000000e+00	1.759925016608153425e-01	1.188544558401537742e-02	3.429491669704387569e-01	1.886794222756553729e-01	2.153753222780126486e-01	2.575412080587972108e-01	1.702008189190964624e-02	8.676507682523898479e-02	2.169775322683063501e-01	9.599136661182820773e-02
8.033333333333333215e+00	2.239578225457273808e-01	5.153520146694773318e-02	5.327496671011465734e-01	2.245445987699544732e-01	2.985347668475091254e-01	3.590700122209484202e-01	2.957116527607778211e-02	8.824097629135678467e-02	2.886074643174035281e-01	1.077724264797838005e-01
8.066666666666666430e+00	2.456825116855741176e-01	7.809245652936772086e-02	9.425664249357058599e-01	2.279803794559074059e-01	3.739058149321808910e-01	4.674802232863533580e-01	3.560660517046499579e-02	7.853729895052732890e-02	3.413060897272875982e-01	9.953835870964450327e-02
8.099999999999999645e+00	2.152580786655963752e-01	7.221131795006356657e-02	1.053821935155307976e+01	1.821616860319639208e-01	4.037103727387030272e-01	5.680500492024258552e-01	2.744701268790853896e-02	5.552028948159945521e-02	3.395107937244974949e-01	7.134127318647608129e-02
8.133333333333332860e+00	1.617633985537522412e-01	5.162810680020316068e-02	6.356653598302336450e-01	1.237992572977126143e-01	4.049826821114438924e-01	7.619899163976445733e-01	1.652730769402517216e-02	3.379777627613426288e-02	3.026575321098992633e-01	4.478777045520785510e-02
8.166666666666666075e+00	1.018045529836652946e-01	3.049774003319330115e-02	2.025591694776609220e-01	7.086405020597325022e-02	3.628174190130046828e-01	1.678949487138005958e+00	8.322898828245673883e-03	1.664281161867336989e-02	2.300402201901857735e-01	2.460520112071426860e-02
8.199999999999999289e+00	4.790819448177566220e-02	1.457422384662836364e-02	7.265928941164848109e-02	3.101760840762057131e-02	2.443930644914659722e-01	1.073925685829969945e+00	3.460199238054532857e-03	4.792541064532135700e-03	1.272026050779850315e-01	1.043108939395993862e-02
8.233333333333332504e+00	7.974350878350917882e-03	2.958171209195366649e-03	1.173986142918760807e-02	5.004679067270461496e-03	5.309521835513363042e-02	9.094733521810613452e-02	6.439204934580668085e-04	2.221944060799715091e-04	2.320102497577045467e-02	1.518401552816862335e-03
8.266666666666667496e+00	1.402952730994319434e-02	8.161657108176357742e-03	2.510611907027060150e-02	9.133935317635863069e-03	1.063740561407796464e-01	1.854849441801005583e-01	1.761967669627390563e-03	4.654203391129064886e-03	4.122667543898256293e-02	1.848893861953729420e-03
8.300000000000000711e+00	1.856181328621618262e-02	2.192293276042903832e-02	5.277679758167128782e-02	1.414712896300466920e-02	1.567864560846478628e-01	4.880520784907824150e-01	4.911788466576154713e-03	2.155473010681338217e-02	5.148006177567644032e-02	6.335270200017128995e-04
8.333333333333333925e+00	1.078735980373697785e-02	3.747374265065678972e-02	7.662151566008919279e-02	1.306739799420254984e-02	1.347317128521025864e-01	1.379810324096208740e+00	8.773884703688804299e-03	4.838936542289771353e-02	2.510439869476643882e-02	7.573099730172645240e-03
8.366666666666667140e+00	1.006863160150161998e-03	4.979576793480735425e-02	9.775776326924071058e-02	9.155978511328131259e-03	9.577008580673135318e-02	4.452821184361861917e+00	1.214778240599792732e-02	7.826110411248594911e-02	1.040717054096744129e-02	1.540090113686497231e-02
8.400000000000000355e+00	9.208534694132157125e-03	5.417985719129465166e-02	1.159364672215661557e-01	5.330567475435856947e-03	6.835535803393738563e-02	8.851780272049681875e-01	1.373041807636362667e-02	1.026130722949721574e-01	3.402461640057923703e-02	2.017841906018282352e-02
8.433333333333333570e+00	1.064423486957131321e-02	5.263834331698772490e-02	1.370528329181125438e-01	3.447235547183871013e-03	6.201521240671399593e-02	4.814916497983601773e-01	1.375692462529996309e-02	1.203568066450741436e-01	3.765933161317320393e-02	2.089316467488537901e-02
8.466666666666666785e+00	6.493465559743276383e-03	5.932224418854500220e-02	2.070823515466288234e-01	4.776521555668569903e-03	9.178899475246596329e-02	4.046129830575881381e-01	1.575009743400116596e-02	1.632627984675945887e-01	2.449822437354590501e-02	2.217205777681581849e-02
8.500000000000000000e+00	6.841105851432007466e-03	4.255140053634365316e-02	2.332182137349332052e-01	6.757913639198372124e-03	1.018218337274711671e-01	2.412152827290875712e-01	1.130463279013042485e-02	1.455843058568679627e-01	2.062561573618993532e-02	1.207145267053191286e-02
8.533333333333333215e+00	1.963755253341768411e-02	2.721988942737294317e-02	2.554504094411989557e-01	9.186543397393082122e-03	1.057803721279401560e-01	1.516160345713282731e-01	6.747913741294301465e-03	1.072185893236182880e-01	6.272929697874832233e-02	1.810447637077007219e-03
8.566666666666666430e+00	2.887007506709271185e-02	1.608948062047729430e-02	2.851420124350692031e-01	1.127976226885954794e-02	1.042714184589987325e-01	1.013839362798672761e-01	3.219661092074237521e-03	6.293223289722291169e-02	8.910760247680921120e-02	6.027678216901280646e-03
8.599999999999999645e+00	3.374991196763939966e-02	8.538692482801491998e-03	3.301992644321139481e-01	1.252321258439696716e-02	9.753027643343024911e-02	7.091838894150304107e-02	7.871600986063839820e-04	2.325507074528512103e-02	9.843303739342083858e-02	1.098534684440168052e-02
8.633333333333332860e+00	3.491388004019670144e-02	3.786954967839403167e-03	4.097653075650602439e-01	1.283997476201318745e-02	8.765565468698131857e-02	5.182423272868741382e-02	7.114525542304999317e-04	4.820196394558146254e-03	9.577819024364905842e-02	1.340818813358383120e-02
8.666666666666666075e+00	3.356408380823325266e-02	1.061005510472201466e-03	5.840688878486522961e-01	1.241301677562687764e-02	7.674513654287667963e-02	3.971350720297942005e-02	1.521651570271988435e-03	2.031009921276566432e-02	8.697666829416580980e-02	1.399807807541735873e-02
8.699999999999999289e+00	3.057133734779573023e-02	2.448535087559865664e-04	1.197134302459176292e+00	1.140712805515867526e-02	6.568203688710991250e-02	3.186595270528005258e-02	1.841351887436504459e-03	2.559849090481753492e-02	7.542984667726133907e-02	1.332754865199310516e-02
8.733333333333332504e+00	2.669696240917155891e-02	5.083717795131738196e-04	5.286125091812324150e+00	1.003001841591830146e-02	5.524181193903898029e-02	2.695459096393681281e-02	1.806100346877452046e-03	2.365890348908270338e-02	6.329566064128631930e-02	1.186364277268686131e-02
8.766666666666667496e+00	2.238151920337022940e-02	2.766951952436280882e-05	7.521520767031624199e-01	8.423183896999180548e-03	4.567244817571683435e-02	2.417571756589642629e-02	1.507658149302533055e-03	1.680285199009647068e-02	5.147504399958156840e-02	9.888923608779163349e-03
8.800000000000000711e+00	1.792045793801742143e-02	1.153702079725547067e-03	3.957888221470230450e-01	6.704468018623609485e-03	3.703594203677881141e-02	2.293914788065882365e-02	1.025320104065222289e-03	6.804226652051369520e-03	4.036796218885035231e-02	7.610862065847994948e-03
8.833333333333333925e+00	1.334279643309135843e-02	2.552451510263292842e-03	2.636904371644405720e-01	4.910723029121057646e-03	2.883790389260631332e-02	2.219782413023882114e-02	4.379431907351702706e-04	4.510344151872245147e-03	2.972159756628642985e-02	5.161713959457639271e-03
8.866666666666667140e+00	8.780704744190050148e-03	3.616823828272855163e-03	1.847821154989929271e-01	3.132731433954005686e-03	2.060767679991969831e-02	2.028282791706863958e-02	1.134208011666310787e-04	1.389262699691069455e-02	1.951401125353988131e-02	2.819404912136795529e-03
8.900000000000000355e+00	5.507096723610726413e-03	4.122888274109161484e-03	1.374973465000455530e-01	1.866511549399710573e-03	1.452849619881965704e-02	1.804473435844736878e-02	4.761649282047104165e-04	1.938262342058013482e-02	1.228545929763319791e-02	1.247076478530820395e-03
8.933333333333333570e+00	7.215642405632899208e-03	8.236435310427746292e-03	2.157404442770515796e-01	2.280527832421313812e-03	2.142143458222893135e-02	3.163818054422132264e-02	1.269728155337991517e-03	4.231996895777727363e-02	1.612585493153768576e-02	9.487790310690572297e-04
8.966666666666666785e+00	5.486169316328962098e-03	7.331754370399487346e-03	1.579518223881830885e-01	1.639611034421280299e-03	1.690632294458918605e-02	2.661806773806845577e-02	1.230217935365872459e-03	4.032660962983315028e-02	1.208494316462724837e-02	6.236418886316253980e-04
9.000000000000000000e+00	5.052764992521301644e-03	5.665466542713736009e-03	1.157812467584362487e-01	1.505838253285111212e-03	1.431025496676408340e-02	2.107679716846290116e-02	8.911969218291595791e-04	3.216313565328921681e-02	1.088033661118730649e-02	1.065393427093946997e-03
9.033333333333333215e+00	5.772307335878360673e-03	4.071860487179306508e-03	9.109433999298237328e-02	1.780625089673090657e-03	1.402588345857044665e-02	1.714530028085550079e-02	4.456300700585378834e-04	2.254996647547581265e-02	1.219942493151571043e-02	1.974896579248826278e-03
9.066666666666666430e+00	6.751877781355161874e-03	2.363909758233277789e-03	7.024566735356027602e-02	2.157094200364363581e-03	1.418881149546674485e-02	1.329294935051980597e-02	6.848549065379942887e-05	1.107747960699540304e-02	1.410146830577089193e-02	2.966917761416169169e-03
9.099999999999999645e+00	7.585597655148297938e-03	8.525828092428452097e-04	5.347184701248977601e-02	2.490318640957210963e-03	1.430972344600423690e-02	9.928324556615067062e-03	5.246784747265595969e-04	3.727980657068934623e-04	1.570163362318882996e-02	3.778144086033850824e-03
9.133333333333332860e+00	8.075761426841701618e-03	2.970147521226816395e-04	4.062117933258607705e-02	2.738088711809711067e-03	1.414240191910889725e-02	7.246101189198730919e-03	8.406583275668753040e-04	8.033531376699234311e-03	1.654284925090256791e-02	4.288609009139288802e-03
9.166666666666666075e+00	8.249248152802111933e-03	1.083185981959338025e-03	3.098699532412915042e-02	2.986135453387773944e-03	1.368633796815477664e-02	5.217535545862311656e-03	9.905690230880615822e-04	1.424004700983876048e-02	1.661916769060428622e-02	4.516433037322533338e-03
9.199999999999999289e+00	8.271569720824392680e-03	1.622618123565560929e-03	2.364579724225940663e-02	3.425385152338953926e-03	1.306849623423260096e-02	3.711109596504701298e-03	1.005550491551316164e-03	1.945738311337188303e-02	1.620172903322028568e-02	4.558816412938210792e-03
9.233333333333332504e+00	8.335259395950587666e-03	2.113601074972298877e-03	1.793271393237647060e-02	4.282739814941082315e-03	1.239921815538131897e-02	2.669182120245994563e-03	1.005857352832372669e-03	2.493086269095582189e-02	1.568011592969139820e-02	4.533297090057154810e-03
9.266666666666667496e+00	8.574055078421760970e-03	2.839248542475574389e-03	1.391586610763560425e-02	5.704017404618160619e-03	1.167613787552624835e-02	2.269005002647188178e-03	1.267414285348831280e-03	3.081845162137476085e-02	1.552397135221290914e-02	4.553486138489337004e-03
9.300000000000000711e+00	8.989300466253503236e-03	4.114773016554884588e-03	1.266371639244257864e-02	7.583564012253355552e-03	1.076942288936716743e-02	2.937860197172152341e-03	2.197169805065788892e-03	3.548325633474719298e-02	1.619988312639182235e-02	4.713553209274677983e-03
9.333333333333333925e+00	9.357086415714517200e-03	6.006976079112519296e-03	1.540819592351046381e-02	9.406129482207807591e-03	9.492729832580067487e-03	4.968754674419029876e-03	4.002782474757974121e-03	3.607877162219030182e-02	1.772532451581687596e-02	5.004221902904159962e-03
9.366666666666667140e+00	9.236805411142211264e-03	7.940113139463699649e-03	2.111555507840221640e-02	1.033924202254106993e-02	7.779935865607643698e-03	7.757316253242252033e-03	6.160202562747640193e-03	3.102320422958045054e-02	1.909901871994210479e-02	5.199331460396390027e-03
9.400000000000000355e+00	8.325983736270628141e-03	8.890349018275706117e-03	2.563098899602698350e-02	9.814679079319724164e-03	5.902148590965354200e-03	9.726620652058108954e-03	7.513399738827251581e-03	2.230778086076654065e-02	1.883737701461428091e-02	4.990675245645969683e-03
9.433333333333333570e+00	6.923105247027187478e-03	8.437414927837175865e-03	2.585034233773455745e-02	8.188392048379804569e-03	4.408907615790242686e-03	9.823037637094357913e-03	7.429418836735220306e-03	1.421470869979551445e-02	1.672945600103947078e-02	4.390883944738067229e-03
9.466666666666666785e+00	5.706013316641901298e-03	7.208794290669656886e-03	2.305824495615732897e-02	6.398868689036473975e-03	3.708413682987288934e-03	8.561492395352749210e-03	6.415872778960894467e-03	9.461892530596295592e-03	1.414306380772131257e-02	3.774839044998479221e-03
9.500000000000000000e+00	5.005277792785869755e-03	5.857042128371527621e-03	1.966617205211234828e-02	4.901840291066290184e-03	3.830095956651800686e-03	6.792771358371562859e-03	5.130762423148512406e-03	7.892704641278685054e-03	1.212553206942900905e-02	3.411128630046252400e-03
9.533333333333333215e+00	4.680837128642441509e-03	4.501585654794978443e-03	1.652261556592570305e-02	3.549593279406307311e-03	4.527942079415670298e-03	4.793237780311396766e-03	3.760113982674981575e-03	8.092712972960981049e-03	1.064505357047912729e-02	3.275716653948275003e-03
9.566666666666666430e+00	4.504940876779775331e-03	3.238870626833139244e-03	1.409057317303907125e-02	2.245346451485078117e-03	5.396268433828863530e-03	2.858513724616830540e-03	2.470649477549833554e-03	8.595340631605635773e-03	9.491872958702683369e-03	3.255839695456083736e-03
9.599999999999999645e+00	4.357187800158084968e-03	2.276788573276846642e-03	1.283632374210485691e-02	1.130274405797977591e-03	6.065404106718828153e-03	1.423149842935589890e-03	1.510680344506075282e-03	8.525818060908523996e-03	8.647885626745869733e-03	3.271492711403206719e-03
9.633333333333332860e+00	4.197163699633554498e-03	1.667425178395052360e-03	1.262628081172374739e-02	3.250797832710946135e-04	6.395946420900436476e-03	6.318426706978817536e-04	9.417680252211576815e-04	7.823044994237179917e-03	8.061152899464798030e-03	3.272003013369981228e-03
9.666666666666666075e+00	4.011201037149986041e-03	1.299246633221316956e-03	1.292273102613464980e-02	1.931040787082975968e-04	6.438599121319314549e-03	3.351417600185749388e-04	6.510978525702157101e-04	6.759758074294443253e-03	7.608389386714223268e-03	3.226449773658674608e-03
9.699999999999999289e+00	3.787003772246233697e-03	1.038487388566831319e-03	1.334810652518012876e-02	5.249965655376211951e-04	6.289215437368176308e-03	3.504393676979858526e-04	5.096485861664569765e-04	5.454448277026359079e-03	7.182881663697592012e-03	3.119779755001950323e-03
9.733333333333332504e+00	3.505636463715071458e-03	7.801729787028235203e-04	1.392180224453714275e-02	7.813870547787712863e-04	6.016710613857431666e-03	5.848405772537295082e-04	4.280229169993810131e-04	3.783435582767956645e-03	6.709059287004289981e-03	2.948412717534872312e-03
9.766666666666667496e+00	3.146676094590806268e-03	4.450410567104335193e-04	1.491536836828187898e-02	1.051381061167416505e-03	5.657481831775360188e-03	1.010380599091845969e-03	3.445842638692490890e-04	1.549491731976853975e-03	6.124396357120717380e-03	2.717296564244867964e-03
9.800000000000000711e+00	2.707253789411840760e-03	3.737579792355900349e-06	1.651238469945758361e-02	1.374536051129791143e-03	5.231155157070563506e-03	1.595698062185729000e-03	2.218028587108637566e-04	1.269449750336676874e-03	5.394751675412219789e-03	2.441011469801093736e-03
9.833333333333333925e+00	2.230551918359378882e-03	5.273954744955165015e-04	1.851894376185777777e-02	1.719780825729495160e-03	4.771743951878045301e-03	2.248096058985701081e-03	5.735453187621659938e-05	4.314674319409184979e-03	4.565782867331388134e-03	2.153258309292202868e-03
9.866666666666667140e+00	1.814735974480038592e-03	1.005886931806103737e-03	2.033390753393752443e-02	1.998335552972657202e-03	4.353214855275821735e-03	2.806379598015954369e-03	1.111815421366635831e-04	6.864079565682309515e-03	3.793288471761170188e-03	1.911018654654245748e-03
9.900000000000000355e+00	1.571024042367885100e-03	1.295045631389476386e-03	2.123625186392116143e-02	2.120058841804545093e-03	4.070715742237245548e-03	3.100754432127263930e-03	2.280775666830022321e-04	8.163274302072792005e-03	3.281000310209162673e-03	1.772471533990928588e-03
9.933333333333333570e+00	1.558205056399271978e-03	1.310701057545271553e-03	2.078968743217516138e-02	2.051959957716791624e-03	3.986703852388111778e-03	3.038031473538039141e-03	2.554294036539417573e-04	7.841243468600463465e-03	3.159848812569827220e-03	1.762595324137894957e-03
9.966666666666666785e+00	1.752233100946764795e-03	1.070722445814387006e-03	1.905309582634434271e-02	1.829755739861139551e-03	4.093940946860129271e-03	2.645186466967855334e-03	1.935520030144220380e-04	6.077043738574392472e-03	3.414794710910884924e-03	1.859544667579808791e-03
1.000000000000000000e+01	2.068802151403702737e-03	6.703852737994473203e-04	1.648691211725633252e-02	1.524899530040081403e-03	4.323591723438916304e-03	2.047347673697963444e-03	7.240500630952950017e-05	3.449459789697103922e-03	3.910285319272515867e-03	2.011114393163086333e-03
1.003333333333333321e+01	1.742430049772255435e-03	1.564972319024374549e-04	9.858847701449785852e-03	8.655869070957202633e-04	3.309344566311319107e-03	1.011084858827847365e-03	5.450360679590250895e-05	4.408832169863516706e-04	3.234910882148720086e-03	1.562188860694633781e-03
1.006666666666666643e+01	1.443758639847144386e-02	1.247171194446125043e-03	5.922125059561952898e-02	4.557809696618729187e-03	2.550872967762839172e-02	4.428325971433926672e-03	1.283648452422689237e-03	1.051399231712886462e-02	2.669556886824305669e-02	1.209223445961808696e-02
1.009999999999999964e+01	2.730452677995621330e-02	6.617630202108203651e-03	8.408535109540300756e-02	4.040287060081363540e-03	4.542090812998970939e-02	4.274366023501455052e-03	4.380292458253595700e-03	3.826683367840014866e-02	5.149751092502780070e-02	2.146690508867491951e-02
1.013333333333333286e+01	3.493251734349627630e-02	1.481642558074875576e-02	8.156523091284591243e-02	1.772947359281815431e-03	5.367294083495399021e-02	5.144154406261518091e-03	9.864336869820362896e-03	6.566920220349679871e-02	6.959565158692947173e-02	2.569147098647948935e-02
1.016666666666666607e+01	3.939622702717203440e-02	2.583471871866073119e-02	7.462805361587845909e-02	1.176058019091717234e-02	5.279506488426967403e-02	1.227295760136697805e-02	1.915475010868353256e-02	8.505370923004285100e-02	8.660792812313225508e-02	2.708109665082707521e-02
1.019999999999999929e+01	4.112611644413774470e-02	3.722042360815475820e-02	7.995247624827783728e-02	2.331632218035512710e-02	4.432901276342687130e-02	2.627474451172864822e-02	3.144058212498887506e-02	8.827343525962144666e-02	1.039933831028571759e-01	2.675808891583958404e-02
1.023333333333333250e+01	3.899558619817087429e-02	4.314234173988707594e-02	9.877095932175548876e-02	3.148030862276744030e-02	3.125233249642686562e-02	4.135315005067011912e-02	4.179039699680636016e-02	7.012235899989516241e-02	1.162724181085434960e-01	2.458523551794156506e-02
1.026666666666666750e+01	3.162188897513105307e-02	3.856023119393385545e-02	1.122365450463504444e-01	3.134567456587223494e-02	1.799911239769882987e-02	4.733047350837170375e-02	4.286011928776130991e-02	3.855415091087203289e-02	1.113966046770556301e-01	1.973127683927894740e-02
1.030000000000000071e+01	2.047653231204255714e-02	2.539829198141639599e-02	9.814104595197439829e-02	2.278036765015405835e-02	8.634424128865674994e-03	3.824691948695909532e-02	3.190736118544070660e-02	1.401950600716506123e-02	8.271503052450826510e-02	1.276468750338659829e-02
1.033333333333333393e+01	9.625743698278144481e-03	1.123104662886694263e-02	5.588176955085293052e-02	1.122871761167966269e-02	3.739565255979279256e-03	1.981489125867168938e-02	1.542029562250707246e-02	5.290687885425839065e-03	4.152200555570812607e-02	5.952208793094619990e-03
1.036666666666666714e+01	1.855914896818894495e-03	1.830664563380834248e-03	1.078796485971436105e-02	2.128576704245629340e-03	9.103304592884498220e-04	3.604042600908823144e-03	2.636116553620891298e-03	2.024524307670706388e-03	7.719544376147574952e-03	1.107137754346932366e-03
1.040000000000000036e+01	2.893711487659958621e-03	2.105552704126099559e-03	1.237531999583609509e-02	3.092137975119165980e-03	2.034441607768238628e-03	4.317255035817180696e-03	3.028172068374309234e-03	6.767648995722052793e-03	1.052805309143614934e-02	1.587919922886538594e-03
1.043333333333333357e+01	6.155204511061762411e-03	3.227417812625090268e-03	1.079945227292716109e-02	6.121058977664102854e-03	5.537193886548983680e-03	5.675983118427496005e-03	4.242618747343347013e-03	2.325163859256224042e-02	1.912070795165865533e-02	2.993528439347057073e-03
1.046666666666666679e+01	9.457974765184192986e-03	4.951433798518948756e-03	1.521015520028926515e-03	9.380003948488722931e-03	8.795597696685126740e-03	5.735720983222817107e-03	5.684321675139141633e-03	4.240932562146780549e-02	2.777522044984345739e-02	4.210583545873784056e-03
1.050000000000000000e+01	1.292005734375503527e-02	9.008478758330792577e-03	7.418166236969394103e-03	1.347530082216050196e-02	1.044377443511308561e-02	8.650171342703709063e-03	1.015823180665583435e-02	5.371979995914635125e-02	4.036113562357308837e-02	5.754371551925141319e-03
1.053333333333333321e+01	1.646217714765441792e-02	1.528268543323027528e-02	1.905275672275815856e-03	1.797711902393550956e-02	1.065830776701005497e-02	1.565002231434701671e-02	1.776257615684217681e-02	5.367974405376028241e-02	5.648111011809460458e-02	7.808446658890396373e-03
1.056666666666666643e+01	1.821122239935594675e-02	2.085209128230881837e-02	2.188330714081375070e-02	2.025597712904799591e-02	9.461104743638973011e-03	2.307117772618620319e-02	2.453260611401558364e-02	4.176691721398490681e-02	6.684291662897363928e-02	9.349948154029241038e-03
1.059999999999999964e+01	5.408032767663722637e-03	7.028203615709685721e-03	1.145997114425377321e-02	5.949875010052649120e-03	2.477305626829608143e-03	8.011159220684176130e-03	8.132590117573808633e-03	8.623660240510566330e-03	2.022985548083735402e-02	2.973073925920134523e-03
1.063333333333333286e+01	3.234122187364085049e-02	4.204001935224962322e-02	8.233147095426295026e-02	3.414653609885343055e-02	1.568616271487944039e-02	4.863157550213445535e-02	4.835507323585840761e-02	4.503334021375378360e-02	1.200836058514217486e-01	1.851306219165976125e-02
1.066666666666666607e+01	4.866577539288947235e-02	5.168869300787190535e-02	1.254728957963106017e-01	4.737359911034439569e-02	2.936141389841522009e-02	6.429641644671153788e-02	6.421504997523529157e-02	8.470864630723551336e-02	1.873074586029840893e-01	2.796349644132283332e-02
1.069999999999999929e+01	4.867818994796251769e-02	3.612570102994704102e-02	1.172325229360548365e-01	4.100782968815509105e-02	3.876298729565216816e-02	4.684275714543597452e-02	4.829307850304587896e-02	1.207568815619570607e-01	1.954455246810674340e-01	2.774412962988917833e-02
1.073333333333333250e+01	4.217326571610573865e-02	1.943329462939629229e-02	1.057389395637835239e-01	2.830260838805019261e-02	4.304534211466056609e-02	2.368725838389111951e-02	2.587983116159694313e-02	1.408105871621863625e-01	1.742621761645679890e-01	2.425807814304200422e-02
1.076666666666666750e+01	3.410286222441454712e-02	9.071725329193732271e-03	1.153451774679892100e-01	1.666158176856693401e-02	4.173457060294909898e-02	9.208172946982508614e-03	1.074862989793003674e-02	1.371759580298550496e-01	1.456513208008726745e-01	2.044785316629814387e-02
1.080000000000000071e+01	2.685160426993480134e-02	4.356133926251019341e-03	1.347034193611405528e-01	8.654668194314964202e-03	3.685098940625141511e-02	3.099119280246451051e-03	4.092145654498555336e-03	1.170140032799899255e-01	1.222843699472909301e-01	1.717733467916209358e-02
1.083333333333333393e+01	2.075308436060569611e-02	2.602429407755949085e-03	1.433069949173030044e-01	3.753491782608448825e-03	3.049252554343083801e-02	4.779833516950264213e-04	1.918284210480889146e-03	9.165102979955569440e-02	1.041000995611849889e-01	1.418040506918362594e-02
1.086666666666666714e+01	1.535334944282612350e-02	1.883315538304845783e-03	1.301803496720756459e-01	9.738276713227193371e-04	2.358035304131921028e-02	1.106751886510541844e-03	1.181322288746093066e-03	6.764097797960469394e-02	8.564888892144964516e-02	1.104027430063679940e-02
1.090000000000000036e+01	1.026540024219233654e-02	1.337240944691145145e-03	9.593556360716805342e-02	2.725012952741032082e-04	1.627604230434237173e-02	1.859461293123536264e-03	7.082577464346144274e-04	4.606244956672620600e-02	6.276319757296433544e-02	7.615446994800362419e-03
1.093333333333333357e+01	5.459028074463917989e-03	7.520853585245242980e-04	5.081155774736314384e-02	4.515285107841090508e-04	8.837925100525631170e-03	1.581482406707576411e-03	3.102628052478290338e-04	2.582205881915024259e-02	3.549863779567447725e-02	4.098270809353342370e-03
1.096666666666666679e+01	1.115611098375966521e-03	1.598036491334784434e-04	9.373556317846079219e-03	1.151754921164102927e-04	1.821701016750305359e-03	4.295005437220318937e-04	4.649361297483531563e-05	5.717411081596242284e-03	7.445935753846409655e-03	8.334047142309078610e-04
1.100000000000000000e+01	2.577026174049155786e-03	3.812585527416373333e-04	1.787638927806075445e-02	2.446869024739563325e-04	4.196868457676810812e-03	1.192808669025359480e-03	7.061402639913809593e-05	1.439475573316834935e-02	1.709287621369270926e-02	1.892021427766919133e-03
1.103333333333333321e+01	5.504226573296981152e-03	8.397221786164899742e-04	2.952953234026311699e-02	3.905985006338786214e-04	8.873242683077809528e-03	2.879435750984476062e-03	9.516869189188053419e-05	3.292947726253454832e-02	3.544852529370029481e-02	3.949161489041339186e-03
1.106666666666666643e+01	7.625168741643043729e-03	1.196778589950852397e-03	3.076071068703643482e-02	3.399526642066688057e-04	1.213572043676031803e-02	4.342774430795250801e-03	8.296341889167237822e-05	4.740022283654130031e-02	4.703713649787246570e-02	5.353421828331254850e-03
1.109999999999999964e+01	8.971694402863475762e-03	1.439528475472258385e-03	2.759115207131351138e-02	2.138380543689563261e-04	1.410750102488183763e-02	5.440281682357342441e-03	5.749360297124778114e-05	5.623268646685337241e-02	5.267596428240792911e-02	6.199391795331726102e-03
1.113333333333333286e+01	9.640396016440681143e-03	1.569816167542623792e-03	2.362310365074268489e-02	1.043646272272253506e-04	1.500776869071929892e-02	6.143209820375973920e-03	2.429298500028145039e-05	5.958191086709292011e-02	5.379681562034020759e-02	6.600351966527263567e-03
1.116666666666666607e+01	9.760954630123865050e-03	1.605421960035825681e-03	2.009346379608905123e-02	4.128400084179602693e-05	1.507286732202139413e-02	6.479375613837144200e-03	8.769940610190791864e-06	5.868931237072170376e-02	5.186985465157738923e-02	6.655935398144463555e-03
1.119999999999999929e+01	9.458112830761788645e-03	1.567524041251775911e-03	1.723115012167923676e-02	2.077583362698326973e-05	1.451072928991471896e-02	6.489044059822939373e-03	3.304019332889774691e-05	5.492548915516131530e-02	4.805947447338856926e-02	6.444673837584348822e-03
1.123333333333333250e+01	8.830125345333162540e-03	1.468886037710146831e-03	1.521756045320879144e-02	3.704885589569116203e-05	1.348567438774473173e-02	6.205480390333033454e-03	4.832618708024791091e-05	4.930448321820927321e-02	4.313144694746885027e-02	6.026854766098658361e-03
1.126666666666666750e+01	8.700174223337223307e-05	1.433694300394884815e-05	1.578258055271156601e-04	9.713598502404188366e-07	1.326011239072499251e-04	6.161733330287748832e-05	4.789947960394964679e-07	4.645300717971543214e-04	4.111497683764521222e-04	5.965342542041713486e-05
1.130000000000000071e+01	2.664362578825263395e-02	4.266646711286800966e-03	5.694508635866844803e-02	6.762566811703199900e-04	4.090552746041647980e-02	1.856388489929988381e-02	2.693269098477539037e-04	1.397599111502270397e-01	1.261670432724244229e-01	1.835563903503312916e-02
1.133333333333333393e+01	4.158578181701297338e-02	6.139502825351189977e-03	1.194058915034613144e-01	1.848407150522360029e-03	6.544691705884277122e-02	2.647797206052585409e-02	4.961386151108063917e-04	2.384162450389037124e-01	2.203137250913468903e-01	2.866539655948642171e-02
1.136666666666666714e+01	4.566488242757573562e-02	6.099045035678195628e-03	1.915986677359633739e-01	2.757875824783766801e-03	7.434306066971574367e-02	2.502677310504931169e-02	4.007873328599603486e-04	3.140109051253633932e-01	2.992582390941687098e-01	3.142103880559994622e-02
1.140000000000000036e+01	4.445131426496726212e-02	5.750009702301991238e-03	2.824909077720592077e-01	2.391927098484316477e-03	7.418733249505227167e-02	1.957202594044001390e-02	5.622616041086982760e-04	4.050446825682193497e-01	4.008191509818307408e-01	3.035273442788407813e-02
1.143333333333333357e+01	4.158627710866387439e-02	6.421932082817091714e-03	3.925566735058218515e-01	2.145646328391095806e-04	6.852360589694897475e-02	1.264790961300583244e-02	3.402315073571931039e-03	5.903933523232529623e-01	6.135333428507289133e-01	2.754080491808499204e-02
1.146666666666666679e+01	3.946769417740293023e-02	8.998314495451981837e-03	4.908874248636908022e-01	5.207879629107637839e-03	5.997174715543075740e-02	5.099345074782488281e-03	9.148668060557274898e-03	1.298653293042958623e+00	1.535249302428461471e+00	2.406768617498951032e-02
1.150000000000000000e+01	3.855281746236164514e-02	1.320274192942753368e-02	3.362171971999373121e-01	1.119700058466428436e-02	5.034015907333835860e-02	2.285737589844314809e-03	1.751964415976884834e-02	4.021749796324098014e+00	2.976051268237197345e+00	2.012907742482938564e-02
1.153333333333333321e+01	3.724499385807025775e-02	1.699563338478847496e-02	6.984225478943382193e-01	1.538053303273027861e-02	4.090874963396632508e-02	7.552334692550935827e-03	2.551766301843911428e-02	7.153978721674670860e-01	7.763985052855930658e-01	1.564133640748127316e-02
1.156666666666666643e+01	3.260486914872343794e-02	1.737296052726232387e-02	9.545743913405647652e-01	1.516462855886540825e-02	3.164148510372828682e-02	8.674926048064267314e-03	2.807832129879444041e-02	3.335630938268835388e-01	4.024943974148046388e-01	1.072609864228616858e-02
1.159999999999999964e+01	2.298114070051567384e-02	1.303841041091948795e-02	5.097287910347256812e-01	1.047917820838518109e-02	2.137987061208294209e-02	6.040917253637550013e-03	2.212572669997404928e-02	1.627436261147921504e-01	2.069993406021903293e-01	6.026252413372908991e-03
1.163333333333333286e+01	1.028275845775307451e-02	5.903856255988541857e-03	1.740382905508054412e-01	4.163962930992932271e-03	9.773503387260209369e-03	2.437943816408866000e-03	1.025629469336959178e-02	5.845921674480915320e-02	7.686463820809713576e-02	2.324453424912724560e-03
1.166666666666666607e+01	1.826931005590727054e-03	1.035912334286870264e-03	2.244627369534972494e-02	5.850540135968370888e-04	1.814515061392671814e-03	4.584391753642691057e-04	1.795021112283752985e-03	8.850766860058974922e-03	1.249610890742836392e-02	4.253086259672928665e-04
1.169999999999999929e+01	1.134806979725970152e-02	6.288445169036087357e-03	3.811938870891530551e-02	2.264692650590456081e-03	1.154272824989479966e-02	4.283559398321912931e-03	1.072997977819119785e-02	4.275067827046443586e-02	7.633196942036601929e-02	3.449662613268262169e-03
1.173333333333333250e+01	1.836728358417011667e-02	9.967277757293759033e-03	2.705001827216907406e-01	8.316025506957131766e-04	1.825809882925012034e-02	1.194625855476290008e-02	1.688058494498528850e-02	3.324394604056108565e-02	1.289246858033277765e-01	8.277425676200754825e-03
1.176666666666666750e+01	2.324561922313870752e-02	1.253729678198917986e-02	6.947344047310025639e-01	2.942465469540544477e-03	2.178602770837877178e-02	2.333988414763855934e-02	2.145350336398229446e-02	2.550930960749345222e-02	1.825364318670694708e-01	1.499454683381412981e-02
1.180000000000000071e+01	2.554738540647925535e-02	1.395925841396149919e-02	7.150772134750208453e-01	7.767057482102623402e-03	2.278251411666689860e-02	3.373860314979167108e-02	2.432096849578618131e-02	1.067537915858395720e-01	2.461205032788532088e-01	2.138213202719736056e-02
1.183333333333333393e+01	2.492773800513952906e-02	1.410587535803521295e-02	5.333201110818673873e-01	1.246276315197663263e-02	2.211909803667510416e-02	3.874993632365741902e-02	2.500873157626813323e-02	1.673755263631210577e-01	3.321967087937580665e-01	2.494948068292273530e-02
1.186666666666666714e+01	2.196465182457356738e-02	1.353710246309045018e-02	3.742364752087112834e-01	1.667397078031620378e-02	2.009438590715883696e-02	3.910723236904670164e-02	2.459274005790302448e-02	2.011684229210136954e-01	4.854794600983049491e-01	2.530974982486250066e-02
1.190000000000000036e+01	1.747345313684181556e-02	1.298755271215696651e-02	2.672642638823148897e-01	2.040554201732736744e-02	1.639590635367099009e-02	3.782004912258363910e-02	2.452708092968622008e-02	2.215982343780011077e-01	9.133439620123402491e-01	2.342797525725434996e-02
1.193333333333333357e+01	1.207772716757921083e-02	1.232069399782559013e-02	1.923127771257404917e-01	2.276337834468475721e-02	1.108461028188041306e-02	3.548736598829055344e-02	2.430549552915270764e-02	2.219255532170822665e-01	9.929386510493973361e+00	1.993676391387393110e-02
1.196666666666666679e+01	6.772282891219395286e-03	1.068880911083051541e-02	1.321412891989484917e-01	2.195409417693967163e-02	5.478329702572309889e-03	3.048510333673759218e-02	2.187024504795730476e-02	1.892384900981877172e-01	9.541830038560226157e-01	1.520227690805886316e-02
1.200000000000000000e+01	2.912430068322328838e-03	7.899567729307919312e-03	8.299475512190988835e-02	1.742439896825946979e-02	1.447489103370887308e-03	2.269402287485322925e-02	1.663893219879905919e-02	1.336889523251594825e-01	3.606754964624199200e-01	1.019634051257135854e-02
1.203333333333333321e+01	9.195628388646139104e-04	4.930925699996467973e-03	4.766652535428370779e-02	1.131586210017913353e-02	4.914848759603758889e-04	1.469814867229393522e-02	1.069507268691661205e-02	8.081672568816745950e-02	1.678786954093801354e-01	6.113381210834330226e-03
1.206666666666666643e+01	3.715566144828478834e-05	2.605843068915586827e-03	2.523147721818708167e-02	6.082479028087493279e-03	1.215764715405265447e-03	8.509545876342889184e-03	5.925125299560831706e-03	4.363805816365903811e-02	7.766853003561022262e-02	3.268474581284842688e-03
1.209999999999999964e+01	2.457781973528565516e-03	7.440383198036384232e-03	8.248237312038345093e-02	1.840103021381302856e-02	9.091438453224531119e-03	2.982588626334707962e-02	1.877235576271284179e-02	1.447109535119379120e-01	2.089099149768764985e-01	9.944424839703354044e-03
1.213333333333333286e+01	4.902881739567718257e-03	3.983515163017002647e-03	5.837341296026295895e-02	1.252430133088804423e-02	1.212217979820003587e-02	2.306013537201806116e-02	1.236743946530074502e-02	9.969610818634797034e-02	9.165984302791368998e-02	6.105041776009868630e-03
1.216666666666666607e+01	6.307717913510172900e-03	1.531099343635659599e-03	4.148600023417677723e-02	8.714443086197679739e-03	1.310302008027028689e-02	1.753384593772423783e-02	7.694709042462042660e-03	7.120923648795966787e-02	3.059411720867083115e-02	3.161481989659346500e-03
1.219999999999999929e+01	6.748181508815164278e-03	2.456317751332184689e-04	2.937422237184714527e-02	6.612183992094023029e-03	1.258253099200061856e-02	1.351971576492566086e-02	4.944745050310097624e-03	5.353551406983904359e-02	1.588218912057880140e-03	1.076512889428767354e-03
1.223333333333333250e+01	7.228785188270841350e-03	2.488980423236043663e-04	2.185177615085448152e-02	5.998278318895187283e-03	1.235115199676075151e-02	1.155374306021443760e-02	3.845459740796081452e-03	4.595179953976363113e-02	1.130570573835483310e-02	4.982615338417837724e-04
1.226666666666666750e+01	7.754887879220775417e-03	3.376301010132363003e-04	1.625723362506131808e-02	6.096349757249053432e-03	1.229521627567271326e-02	1.048852785803570421e-02	3.569287879739512122e-03	4.276562018139774130e-02	1.651786721073878958e-02	1.825437720790534096e-03
1.230000000000000071e+01	6.930244367950884506e-03	2.170608633687351322e-04	1.062292502393258516e-02	5.449662924325581435e-03	1.044580481084314387e-02	8.367103481462349890e-03	3.101440259735608902e-03	3.503964453043491994e-02	1.438646218917723728e-02	2.262116590756705920e-03
1.233333333333333393e+01	4.219785956299144658e-01	1.673132490115948889e-01	6.358996072653710918e-01	2.976659018813848090e-01	5.423491004793937753e-01	2.708235655342006165e-01	6.535075883562660448e-02	1.357102289913510562e+00	3.222866700203848467e+00	1.182163149058832741e-01
1.236666666666666714e+01	1.366440235795507718e-01	9.243269232628542609e-02	8.194256209207159136e-01	1.071926012369151249e-01	1.616569662278071473e-01	1.713134717674943963e-01	2.806210271914124851e-02	1.763648724534618850e+00	3.491966674431777884e-01	4.700825240826986967e-02
1.240000000000000036e+01	4.162051432029333087e-02	3.525053365156306101e-02	1.625621347132845118e+00	3.448675953635224611e-02	4.802291005526605067e-02	7.185015504757887028e-02	9.357108419364268403e-03	2.240718771853505709e-01	8.859517022230074812e-02	1.456583045234639134e-02
1.243333333333333357e+01	2.313781075395316290e-03	2.116896158783419628e-03	1.581105380414255801e-01	2.018471391113623239e-03	2.639085383019020795e-03	4.517165111627743576e-03	5.267148457646509806e-04	1.083106962256610677e-02	4.627203885945828724e-03	7.493863186763087547e-04
1.246666666666666679e+01	2.477278407732236981e-02	2.260333312418845789e-02	2.138549030488478220e+00	2.298110029917741284e-02	2.803323463517871234e-02	4.866824273921685484e-02	5.434147877844853515e-03	1.205189648869799540e-01	4.831723988327413233e-02	6.843544530041739682e-03
1.250000000000000000e+01	3.603219050897098208e-02	3.144265883274380974e-02	2.874843633037517332e+00	3.603350102500336993e-02	4.044880541703142762e-02	6.707969166869925948e-02	7.331307869782530302e-03	2.019223722291716705e-01	6.935469294329407730e-02	7.685728221360454450e-03
1.253333333333333321e+01	4.077981682120847273e-02	3.339018298641158872e-02	8.825128853535818552e-01	4.455846524233402633e-02	4.533531314174114174e-02	7.026787339520040865e-02	7.450749900634785067e-03	2.888516416254186536e-01	7.741109358166449461e-02	5.654112639448977476e-03
1.256666666666666643e+01	4.153308671371489652e-02	3.171670046303354251e-02	5.039539855556114389e-01	5.017583759438618007e-02	4.563201762853188320e-02	6.605687453813495480e-02	6.613518784685931337e-03	4.179322488130198798e-01	7.702748281633448046e-02	2.246711177917256642e-03
1.259999999999999964e+01	3.982206922984807967e-02	2.839003623103984741e-02	3.413976013301571188e-01	5.372161948854659030e-02	4.315909114562414134e-02	5.893879773467829153e-02	5.344075175098178358e-03	6.989215714291912018e-01	7.089956374705895514e-02	1.559950157036429485e-03
1.263333333333333286e+01	3.675991731677758639e-02	2.457199046560824482e-02	2.506210797392405820e-01	5.568586314161533268e-02	3.924847090666898353e-02	5.126523959084547388e-02	3.972745354320231757e-03	2.186912512579711088e+00	6.133760677688757795e-02	5.036061013157985648e-03
1.266666666666666607e+01	3.306903533743837248e-02	2.082512081372038526e-02	1.906255354367824562e-01	5.589175398442954024e-02	3.481108175467679394e-02	4.390953142360912859e-02	2.708903627401389007e-03	1.690521996945516525e+00	5.065964410002425644e-02	7.460403401786495567e-03
1.269999999999999929e+01	2.866422570320336163e-02	1.705395331681255899e-02	1.418162482633420762e-01	5.242826844660390673e-02	2.994903778784188675e-02	3.630726435798169865e-02	1.691047722779678549e-03	5.470386998597438488e-01	4.068578042081461010e-02	7.916454639603656349e-03
1.273333333333333250e+01	2.634431975263165984e-02	1.483211620713499775e-02	1.095472314609901021e-01	4.907389459119648745e-02	2.773224256304946539e-02	3.159266746988534380e-02	1.178648084003675565e-03	3.157702808304822528e-01	3.699531552969561460e-02	6.784310607468342982e-03
1.276666666666666750e+01	2.580140754046496981e-02	1.377782990610513202e-02	8.649538784883557818e-02	4.568459427825079938e-02	2.782637589911860290e-02	2.891321635307685795e-02	1.095623859394011463e-03	2.195223851325918685e-01	3.919478153976131696e-02	4.446140557474625825e-03
1.280000000000000071e+01	2.604670434714271773e-02	1.333546430382245851e-02	6.973359509506429910e-02	4.224382901850452093e-02	2.900034361119014498e-02	2.726028272737895941e-02	1.273868369424157113e-03	1.665107513145818730e-01	4.449347363375162623e-02	1.843681371674581312e-03
1.283333333333333393e+01	2.534439941746380320e-02	1.266957318256493707e-02	5.755781025928587841e-02	3.834621955908258661e-02	2.916273341167974556e-02	2.537222181615644834e-02	1.396758236455048797e-03	1.292474637699043416e-01	4.763257063279313641e-02	2.377135277210602293e-04
1.286666666666666714e+01	2.228569960709361752e-02	1.103081735583710810e-02	4.908231262222828573e-02	3.334571269110564451e-02	2.688279808691728529e-02	2.261570528321886486e-02	1.013106417867363053e-03	9.818417113903832316e-02	4.325135603858952515e-02	5.785927459391167422e-04
1.290000000000000036e+01	1.703912372137991738e-02	8.216967170511513263e-03	4.404849507160607525e-02	2.673072249276644066e-02	2.305564384048698623e-02	1.968976079655808745e-02	3.233939591597926591e-04	7.226857276365250549e-02	2.951311074789667380e-02	2.854850009568733315e-03
1.293333333333333357e+01	1.062585807961630158e-02	4.330038378610919989e-03	4.165204618060329433e-02	1.792630834909257967e-02	1.964790035974501789e-02	1.755134394251545160e-02	2.895695426089918770e-03	5.166101645701594997e-02	7.770625727420181136e-03	6.360860643856856150e-03
1.296666666666666679e+01	5.295741997250731289e-03	4.532703715746784446e-04	5.388156140800732380e-02	9.580067208353981040e-03	2.345237651901199011e-02	2.181748793912286627e-02	8.716806998802312245e-03	4.754976804484770808e-02	2.491846731711650637e-02	1.368399424975862838e-02
1.300000000000000000e+01	2.705197843438172500e-03	6.694911955765140213e-03	5.092685118728541849e-02	4.488490066991345992e-03	2.180367929560643805e-02	2.051849117653910953e-02	1.372873702730527390e-02	3.107759399750708446e-02	5.800217049371721167e-02	1.814985206128539100e-02
1.303333333333333321e+01	8.488721028298618076e-03	1.137377169480135140e-02	4.591963354968351535e-02	1.421776947918348098e-02	1.947013904204765444e-02	1.851934254986641396e-02	1.698635502088800125e-02	1.958606517957330387e-02	7.800059390765977374e-02	2.060560492157480564e-02
1.306666666666666643e+01	1.135417628680075557e-02	1.349318520140260075e-02	3.912743935193260802e-02	1.771998574730158579e-02	1.582166444021903054e-02	1.554760095575846018e-02	1.748279026291022636e-02	1.212772147072578750e-02	8.103141889851075974e-02	2.056293146156804030e-02
1.309999999999999964e+01	1.196981488537815323e-02	1.350015028642434327e-02	3.196035165138112061e-02	1.677137083092869810e-02	1.145490381570058586e-02	1.214927815590041184e-02	1.592251000774288702e-02	7.339185935444674652e-03	7.313262904316912560e-02	1.877377327395025886e-02
1.313333333333333286e+01	1.143266764694311419e-02	1.246271298028182699e-02	2.546440303409957737e-02	1.411629973906994295e-02	7.304440960632510756e-03	8.960792027602906482e-03	1.358211109317080355e-02	4.084693537378388667e-03	6.187600925184512379e-02	1.630152747901828306e-02
1.316666666666666607e+01	1.023610739656581267e-02	1.089595048736810221e-02	1.986549976877866053e-02	1.110477600685351104e-02	3.981744399754280628e-03	6.309083262192660864e-03	1.109054490762718947e-02	1.976631442947701482e-03	5.036337646495813586e-02	1.363648769908801933e-02
1.319999999999999929e+01	8.568511453292152955e-03	8.895435007962490190e-03	1.526425453969401311e-02	7.951119138327458410e-03	1.600701977337120469e-03	4.287703249797924880e-03	8.602215767934320162e-03	9.694413719059453071e-04	3.929258708072905226e-02	1.099292863931551276e-02
1.323333333333333250e+01	6.922670154487772960e-03	6.801752125786027746e-03	1.197534689718151961e-02	4.748627284206004273e-03	2.392633732726683656e-04	2.827479007085994048e-03	6.368312847528171013e-03	7.625248724313430900e-04	3.000574505363743857e-02	8.799528732234612391e-03
1.326666666666666750e+01	5.819542517115480242e-03	5.024358097314501545e-03	1.005369000161060455e-02	1.523514149760908870e-03	2.223555080915679428e-03	1.680343059893779764e-03	4.593898144860392684e-03	8.583040381318357429e-04	2.367297135020872759e-02	7.407800031389574942e-03
1.330000000000000071e+01	5.398237041034994153e-03	3.675860078367897219e-03	9.075316517269841482e-03	1.816831529738209116e-03	4.834432418704458743e-03	5.525102039006488412e-04	3.223093354508807518e-03	8.380908487013650392e-04	2.008892446910568591e-02	6.757941145280677193e-03
1.333333333333333393e+01	5.488343158630611812e-03	2.748054154554326577e-03	8.496968588930996560e-03	4.977381771786274119e-03	7.832211335686111234e-03	6.294147315514839018e-04	2.176082217798460880e-03	4.758516935081987930e-04	1.836157944510515005e-02	6.549349537095267883e-03
1.336666666666666714e+01	5.747524925963961272e-03	2.212834765714345991e-03	7.957457364092415317e-03	7.298642180582778916e-03	1.032286656575354990e-02	1.662807424853568646e-03	1.455175899129078658e-03	1.526165421802979218e-04	1.749567676044158290e-02	6.451173571169780893e-03
1.340000000000000036e+01	5.863712186590103702e-03	1.971503652602921673e-03	7.341243073968656621e-03	8.445440978232174323e-03	1.161909654685434543e-02	2.343287690117858146e-03	1.027822764038238993e-03	7.606008718429583442e-04	1.672304912709325284e-02	6.253206920682456357e-03
1.343333333333333357e+01	5.793549019531898069e-03	1.955263844172050024e-03	6.771836756061958527e-03	8.782408225141043190e-03	1.188967595222404326e-02	2.724973094791563813e-03	7.932513177594908375e-04	1.107409372171115061e-03	1.595909329314744440e-02	6.001650405186239462e-03
1.346666666666666679e+01	5.824544959121919982e-03	2.325810707885838258e-03	6.629033138494451471e-03	9.245177603280089335e-03	1.204392204158348523e-02	3.181141317606672042e-03	6.305658511051249939e-04	1.076091603293930160e-03	1.601218013067539150e-02	6.058806141025255623e-03
1.350000000000000000e+01	6.347787154687931435e-03	3.788891622135587799e-03	7.523877071706942463e-03	1.108868436331394286e-02	1.302742980681747577e-02	4.481877830078675497e-03	3.200845404649186351e-04	3.519688858299475096e-04	1.828223521058398859e-02	7.055126581154336565e-03
1.353333333333333321e+01	7.017264815097826527e-03	8.363284617058484513e-03	1.006093467972161634e-02	1.524055675296003692e-02	1.389596075838439408e-02	8.184005069565540233e-03	9.637596879229353179e-04	2.491086452077255400e-03	2.321958452378780624e-02	9.591799840412236142e-03
1.356666666666666643e+01	5.467572698608886422e-03	2.014281702936734225e-02	1.470664000002617870e-02	2.040312367790079670e-02	8.797055023732187895e-03	1.714189070450711921e-02	5.670716814456153686e-03	1.034170218704615236e-02	2.689615991125782202e-02	1.372313998553143996e-02
1.359999999999999964e+01	2.012350640857931815e-03	4.218207671188265590e-02	2.234991653162585190e-02	2.036018733102946954e-02	1.170573265106604477e-02	3.379502265953917423e-02	1.765424875064101201e-02	2.324685683070666989e-02	1.858513931819255963e-02	1.855285292975514602e-02
1.363333333333333286e+01	1.526745553183117728e-02	6.662398332047100857e-02	3.343870168934377080e-02	6.631751032390329967e-03	4.820099235997102327e-02	5.357288421742070761e-02	3.709404049076002463e-02	3.116525633246586269e-02	1.164157567438728162e-02	2.199246166233405700e-02
1.366666666666666607e+01	2.644650882756679339e-02	7.357429795843691001e-02	4.442593622803044789e-02	1.797510232893712728e-02	8.224639039344060210e-02	6.320219374881361207e-02	5.531772913729227081e-02	2.180061428662048717e-02	5.642596997323515162e-02	2.200668871949312475e-02
1.369999999999999929e+01	2.793778986976961157e-02	5.318044263028575552e-02	4.939817900052966698e-02	3.721966977610215166e-02	9.297051807022289893e-02	5.493966133439824595e-02	6.237329797407847876e-02	9.378188814753157928e-04	9.508412658736020706e-02	1.900111896881986895e-02
1.373333333333333250e+01	6.979824678544872124e-03	6.578369891498724378e-03	1.528729424019653269e-02	1.385995304534087987e-02	2.601996730207608438e-02	1.176345898164093268e-02	1.881456282729241161e-02	7.326095809470909923e-03	3.763077662351336367e-02	4.901910697735674567e-03
1.376666666666666750e+01	3.792631857264518874e-02	1.438054623759607055e-02	1.198347483899065841e-01	1.163652294254614167e-01	1.590725136373039306e-01	5.149612330223501955e-02	1.317978079219898069e-01	9.899851202586058829e-02	3.162522260074158709e-01	3.374935667985990567e-02
1.380000000000000071e+01	4.413976732100906991e-02	1.075471440341359691e-01	2.591228613486216137e-01	2.661029786975381284e-01	2.029563110909026746e-01	3.772989673053143977e-02	1.924613257845367298e-01	2.163118797026917228e-01	4.472675938882745283e-01	6.164844403343525819e-02
1.383333333333333393e+01	2.934795915702531274e-02	1.948753348765775439e-01	4.116291972626814899e-01	4.644286116465771164e-01	1.711724098058530485e-01	1.635262534637539058e-03	1.651581303538150192e-01	2.349486864169529621e-01	3.468798908494629130e-01	7.574471256833840982e-02
1.386666666666666714e+01	1.395265426389417918e-02	2.472247806719939933e-01	6.554248456844229409e-01	8.999153957895709155e-01	1.328786639611914677e-01	3.159278400818671395e-02	1.150805455149642303e-01	1.885179006035862248e-01	2.263501297797043954e-01	7.796533278356286567e-02
1.390000000000000036e+01	5.185147207040751924e-03	2.626174028596126586e-01	1.514221036727541048e+00	7.863270789653343584e+00	9.772754918488095466e-02	4.413251928878850899e-02	7.187942807443709059e-02	1.290471494923386975e-01	1.385748956050776026e-01	6.846895933259322664e-02
1.393333333333333357e+01	3.301263317563211432e-03	2.515762641714450742e-01	2.044066220889945829e+00	8.432361915016912679e-01	6.602212527381731699e-02	4.176616407468323328e-02	4.278501682477531959e-02	7.923381550242500349e-02	8.332217369529383577e-02	4.967008013334098249e-02
1.396666666666666679e+01	4.663375099367542825e-03	2.215217306672816744e-01	4.018681829519867854e-01	2.749045213694953360e-01	3.907061763742476768e-02	3.037336389725491317e-02	2.487395860234081768e-02	4.306545362167699814e-02	4.915391855302608110e-02	2.777716348229106527e-02
1.400000000000000000e+01	4.916694129735689305e-03	1.615482197904391515e-01	1.362087213195315727e-01	9.674819309063863171e-02	1.839076939697533233e-02	1.618196338675627344e-02	1.296377000561899605e-02	1.892185630815046427e-02	2.560526938419161944e-02	1.043694035361483231e-02
1.403333333333333321e+01	1.904141365979951242e-03	5.172932297445216598e-02	2.604936844893016371e-02	1.720570267233699838e-02	3.992190341168797701e-03	3.718638922088000377e-03	3.309586638513092871e-03	3.844191482928533375e-03	6.453035676891912507e-03	1.383430941284723289e-03
1.406666666666666643e+01	4.007022858276843534e-03	9.184406774566074294e-02	3.504750177601034800e-02	2.057856206371441038e-02	5.687509252296352527e-03	5.283785058891940847e-03	5.430531645302785759e-03	4.994730049940079158e-03	1.048379201258231933e-02	5.319808862986584192e-04
1.409999999999999964e+01	1.142682967029963644e-02	2.056257332912717894e-01	7.541400170542440773e-02	3.934871391831509801e-02	1.280176564787646395e-02	1.134304494946395542e-02	1.314563114907772029e-02	9.803792551961974799e-03	2.547971398125545989e-02	1.779231484668601301e-03
1.413333333333333286e+01	1.895308067256618392e-02	2.522584315401176780e-01	1.067337949981413681e-01	5.041217215046234906e-02	1.870577967796298313e-02	1.550398241343790839e-02	1.949802774899087390e-02	1.222314986515442986e-02	3.848636828564935830e-02	5.893511776197952849e-03
1.416666666666666607e+01	2.538400214189185863e-02	2.483973050824150874e-01	1.355097458210605676e-01	5.812788452181939097e-02	2.345190585208808270e-02	1.819839567578843825e-02	2.439370654879830652e-02	1.344065902291904750e-02	4.942928276199896886e-02	1.014543662257320726e-02
1.419999999999999929e+01	2.999931150879953448e-02	2.220528860085229095e-01	1.660011037371877385e-01	6.338051954477212646e-02	2.664231345683338442e-02	1.950292763432125154e-02	2.789091772995983334e-02	1.412062949512580233e-02	5.820529606897804908e-02	1.356879454140239201e-02
1.423333333333333250e+01	4.892550541074820736e-02	2.835868053989432647e-01	3.006598221921564784e-01	9.909465839204001369e-02	4.226276775034431415e-02	2.938797896490323580e-02	4.487189689261070896e-02	2.149714427887486345e-02	9.674262659026425237e-02	2.379172399278602079e-02
1.426666666666666750e+01	4.618851331477121652e-02	1.963481896868300436e-01	3.729841011975181253e-01	9.322536128950126288e-02	3.905227786991745387e-02	2.530884376701779750e-02	4.184227531778565712e-02	1.897340867919946814e-02	9.553742073607694729e-02	2.345891854567449045e-02
1.430000000000000071e+01	4.261695564649314871e-02	1.418677077782833362e-01	5.022117653578865859e-01	8.621537980565868731e-02	3.560324207886845366e-02	2.173151639638804325e-02	3.776794081772879424e-02	1.608357879157682954e-02	9.182159858008417941e-02	2.251827866925279822e-02
1.433333333333333393e+01	4.255306842060717354e-02	1.149321947722943132e-01	9.065437845480928125e-01	8.598997604266252204e-02	3.545372770213500724e-02	2.053609332019019559e-02	3.623680157849767935e-02	1.414328048703715479e-02	9.434435330667920172e-02	2.343416758748781414e-02
1.436666666666666714e+01	4.325755801479331392e-02	9.533868190638900009e-02	8.622594054834621602e+00	8.655260662889528722e-02	3.615943050947996451e-02	1.987081780293838140e-02	3.460450706124108128e-02	1.182531989205559513e-02	9.755352518590283684e-02	2.486303515804259151e-02
1.440000000000000036e+01	4.426753575625592269e-02	7.976698944584924289e-02	9.834641074920529302e-01	8.659919230125698308e-02	3.719505185485572074e-02	1.934308410847628348e-02	3.260562859527361967e-02	9.129890894358814318e-03	1.006660842270969969e-01	2.651895041836387773e-02
1.443333333333333357e+01	4.515940001972591072e-02	6.708837483181009920e-02	4.228133429476674254e-01	8.564361071519016599e-02	3.807849047076800747e-02	1.869600893936060326e-02	3.034100869871998382e-02	6.419639667842789305e-03	1.034813978467696155e-01	2.802842487056639298e-02
1.446666666666666679e+01	4.524148843488322302e-02	5.646628599722582076e-02	2.502127524226978594e-01	8.330422571631171391e-02	3.815257083505065733e-02	1.767222750384259133e-02	2.787492786371969372e-02	4.121289434038701884e-03	1.054236601105837667e-01	2.881614896898229347e-02
1.450000000000000000e+01	4.392168823380598192e-02	4.736887514959513962e-02	1.680345686262662841e-01	7.949269410416907877e-02	3.691529009676714629e-02	1.615681177069976451e-02	2.527194454708990914e-02	2.537869919623048608e-03	1.058018585830524938e-01	2.840879550323278241e-02
1.453333333333333321e+01	4.100134988387629104e-02	3.951877199393633716e-02	1.217090813299012281e-01	7.454847554112120633e-02	3.426466588132248692e-02	1.423178301339332943e-02	2.261603461904286572e-02	1.740178066022205925e-03	1.041276762289040092e-01	2.666470153855326000e-02
1.456666666666666643e+01	3.673007562976007140e-02	3.278304320989817999e-02	9.321373718484711468e-02	6.923226418142222616e-02	3.051907799137915100e-02	1.211717501367784271e-02	1.999720962319688489e-02	1.590397177955614775e-03	1.002844946114030550e-01	2.379774031101036108e-02
1.459999999999999964e+01	3.165306370643330286e-02	2.706430382410512578e-02	7.454403752876938294e-02	6.454458946821543808e-02	2.624977292502831197e-02	1.006187351588850969e-02	1.748145483441753550e-02	1.840862863692826427e-03	9.448186643111021465e-02	2.023558959561475371e-02
1.463333333333333286e+01	2.637421701427339685e-02	2.224583439756774167e-02	6.151170003511172157e-02	6.145368817592454513e-02	2.204499240730330156e-02	8.254844188948140885e-03	1.509606926287345580e-02	2.241756474948417097e-03	8.708647100753411086e-02	1.642904169551484550e-02
1.466666666666666607e+01	1.128033499934283498e-03	9.601124070832493243e-04	2.734866279010901916e-03	3.207228635063214591e-03	9.683326238681684139e-04	3.585861631101802411e-04	6.778212123761457502e-04	1.380101864440599132e-04	4.143055828369837656e-03	6.717084424362323178e-04
1.469999999999999929e+01	5.907137847744380749e-02	5.335750152175368355e-02	1.648234317452748898e-01	2.121091019148658718e-01	5.395628754894095380e-02	2.047750206435039813e-02	3.755986633409909292e-02	1.011750316677116623e-02	2.273255939439214057e-01	3.287570508275658443e-02
1.473333333333333250e+01	7.626164709872017278e-02	8.115754730876818812e-02	3.153267600926519254e-01	3.240648388975778671e-01	7.844624363100662079e-02	3.294225730712659755e-02	5.131229956849148177e-02	1.823171905720511951e-02	2.629482160800998281e-01	3.866878034850443346e-02
1.476666666666666750e+01	6.727642993487568945e-02	8.593320348828727140e-02	5.167443237028167546e-01	3.360280819443841605e-01	8.319344208817928965e-02	3.989873254198946645e-02	4.587283697559295381e-02	2.170222081827534802e-02	2.024528632111323168e-01	2.872989685372373536e-02
1.480000000000000071e+01	5.143174561472982353e-02	7.606650364938399855e-02	1.065329921520366430e+00	3.117134384065872177e-01	8.153449573622123525e-02	4.489205983583825776e-02	3.320189081777664974e-02	2.213195690478295813e-02	1.393943222384270153e-01	1.499999863218549542e-02
1.483333333333333393e+01	3.459985579038688669e-02	5.715718028359123570e-02	1.513996736332008020e+01	2.649173132290206234e-01	7.429241160259154875e-02	4.708677431488059867e-02	1.969789229471107656e-02	2.089095675057681817e-02	8.924278876199087662e-02	1.846829413626935356e-03
1.486666666666666714e+01	1.993321688875072592e-02	3.670530435659959123e-02	8.039929787974848807e-01	2.021097869541080838e-01	6.073156755784420158e-02	4.431845005558764095e-02	9.256717434942704492e-03	1.827208249260839704e-02	5.304514477136349632e-02	7.516592467055441956e-03
1.490000000000000036e+01	1.008913039734363713e-02	2.128526907650626562e-02	3.365609427997823255e-01	1.344205093805861395e-01	4.309228129426894566e-02	3.580807245382442577e-02	3.455876160491590156e-03	1.394459621489471321e-02	2.977420713817662684e-02	1.037200281676421004e-02
1.493333333333333357e+01	5.554530861506151371e-03	1.265615791531568557e-02	1.582442175761570313e-01	7.532780403885831755e-02	2.595231620582760454e-02	2.391084830210354895e-02	1.522880430862934417e-03	8.579473565049434980e-03	1.685218134825353098e-02	7.215567469869010007e-03
1.496666666666666679e+01	3.850278844021378776e-03	7.840877839970733162e-03	6.564388478776894686e-02	3.297115395729806331e-02	1.262962293844374466e-02	1.240881844773952108e-02	1.240581178095743597e-03	3.794106990048116187e-03	9.630960718919386737e-03	2.250298883156075583e-03
1.500000000000000000e+01	1.823694050606619642e-03	3.141103104950800778e-03	1.575051053152008024e-02	7.776064038835500854e-03	3.537808894859025347e-03	3.549134741137077286e-03	6.968889205035585762e-04	7.905794946328359050e-04	3.611610060386348173e-03	2.686436599176235266e-04
1.503333333333333321e+01	2.036410717072979337e-03	3.131223311143365232e-03	9.507988380008000964e-03	4.347962292282013183e-03	2.553340639594321813e-03	2.519227953002853900e-03	8.477125637711968587e-04	2.993359520936732894e-04	3.484315073267685303e-03	1.081937291731821906e-03
1.506666666666666643e+01	7.233390734165918295e-03	1.048122995056155297e-02	2.105206157171784706e-02	8.273720710777287754e-03	6.728199750527887046e-03	6.390255827387877029e-03	3.185587752378260962e-03	1.248949661065933126e-04	1.158318930467677407e-02	5.162913188680250121e-03
1.509999999999999964e+01	1.215259045095324134e-02	1.727774265418186364e-02	2.651796379981784940e-02	8.022281273258840065e-03	9.324135704134222172e-03	8.499340693150057510e-03	5.691953514983626519e-03	3.868887518547533145e-04	1.928117889068752325e-02	9.764109794927774630e-03
1.513333333333333286e+01	1.530724081968247788e-02	2.212827882640636123e-02	3.096571568958612908e-02	6.305481139126139362e-03	1.031450977748488672e-02	9.129078035739047678e-03	7.805455676965444844e-03	5.069948886384976171e-04	2.515011227307400662e-02	1.300768497426459634e-02
1.516666666666666607e+01	1.616844643816842120e-02	2.464282810530751128e-02	3.671483725400584430e-02	4.555331473247344228e-03	9.855831247978624407e-03	8.654541728129324166e-03	9.273285089111200225e-03	1.389290210807157092e-05	2.858793648840032842e-02	1.413803641165072705e-02
1.519999999999999929e+01	1.514934545130161049e-02	2.523196476466960103e-02	4.388198643670290777e-02	3.300252554396000508e-03	8.431036073732208966e-03	7.562151944184727394e-03	1.010991072691882348e-02	1.009993214529213666e-03	2.984216458081546605e-02	1.344472003191182069e-02
1.523333333333333250e+01	1.307229262617829249e-02	2.455722922120368718e-02	5.154010728712150186e-02	2.564055118721598071e-03	6.615521770366328963e-03	6.280187959709208380e-03	1.044879702631110012e-02	2.159962004213149440e-03	2.956448176572551087e-02	1.169352422613107768e-02
1.526666666666666750e+01	1.068655868084731134e-02	2.318376750691626340e-02	5.865771512739650223e-02	2.152032456146936532e-03	4.835861624169969508e-03	5.065290448604093179e-03	1.043606506193921722e-02	3.192642237107360965e-03	2.840377057487839321e-02	9.617045051288821561e-03
1.530000000000000071e+01	8.471909737258495263e-03	2.148916386176255924e-02	6.451939823821215003e-02	1.857806013302677360e-03	3.314588815445342583e-03	4.025157175245528719e-03	1.018682159890545343e-02	3.958389098249345817e-03	2.682827921052179793e-02	7.691755332594871555e-03
1.533333333333333393e+01	6.647547194757688453e-03	1.969349184858144516e-02	6.879172806711003618e-02	1.567798929827282249e-03	2.126829478067319024e-03	3.187734979916742595e-03	9.779676360962736431e-03	4.416725019188826561e-03	2.511448962749005670e-02	6.132869911817779261e-03
1.536666666666666714e+01	5.253500592060551116e-03	1.791318583992913133e-02	7.144018812479793756e-02	1.261639840088360151e-03	1.264733175080689186e-03	2.545183272627359397e-03	9.266813818629407798e-03	4.597846741105466109e-03	2.339822234467599932e-02	4.974900721276775267e-03
1.540000000000000036e+01	4.235716371181612837e-03	1.620534245248542865e-02	7.260492389515661726e-02	9.630149929541763397e-04	6.800278886555560830e-04	2.071315561815955525e-03	8.685522107291820601e-03	4.563925702349182212e-03	2.173184816423899546e-02	4.159153650530814615e-03
1.543333333333333357e+01	3.506937913579706578e-03	1.459680643576853967e-02	7.250773298178264659e-02	6.985048065599509543e-04	3.093488595452421452e-04	1.730292561424662430e-03	8.065174324476889409e-03	4.382033946430276619e-03	2.012715473985968520e-02	3.595420525407437822e-03
1.546666666666666679e+01	2.984875609070735368e-03	1.310139236799791849e-02	7.138834996814584499e-02	4.816916750186826801e-04	9.245851481285028296e-05	1.486257234993104996e-03	7.430226179406329047e-03	4.108779251705152284e-03	1.858590924719001614e-02	3.200808413326068115e-03
1.550000000000000000e+01	2.616190885246863235e-03	1.172867672514591939e-02	6.943538263322565629e-02	3.141048670850841258e-04	1.259578993962808403e-05	1.313628494539579271e-03	6.801219447837439716e-03	3.782062342033404734e-03	1.712153386002141647e-02	2.923981350753464010e-03
1.553333333333333321e+01	2.387886646049126611e-03	1.048595732645798972e-02	6.670321584170368912e-02	1.925493125152818574e-04	1.994984692738797376e-05	1.204232879704676684e-03	6.193671608746433889e-03	3.417187600142400101e-03	1.576779664547332815e-02	2.754686824476079102e-03
1.556666666666666643e+01	2.320169161384423584e-03	9.376452535088869444e-03	6.306875658003137375e-02	1.141911023067986036e-04	8.052218677605191288e-05	1.165362952681263820e-03	5.616563368953274814e-03	3.009996141786768550e-03	1.457128341797312050e-02	2.714452021000937978e-03
1.559999999999999964e+01	2.434761584691919577e-03	8.397547923550541596e-03	5.833166487331040151e-02	7.616592122426421693e-05	3.011621207711318114e-04	1.205613028139799862e-03	5.073798075101807609e-03	2.552231545633703441e-03	1.356921946934826727e-02	2.826163083986966279e-03
1.563333333333333286e+01	2.707528304062260891e-03	7.540452205411969991e-03	5.250111516965483976e-02	7.223569685512305988e-05	6.230030417827353778e-04	1.313960447776674331e-03	4.568783742623808673e-03	2.056113934334807044e-03	1.275997003654858082e-02	3.071308440648404508e-03
1.566666666666666607e+01	3.039144674760500212e-03	6.791249757070617205e-03	4.611810294162665969e-02	9.494339459528295104e-05	9.765135221109747139e-04	1.448583259602300626e-03	4.107868418620543374e-03	1.570822903730075730e-03	1.208554575842879855e-02	3.362703612330116172e-03
1.569999999999999929e+01	3.280260441961389481e-03	6.134998155531104502e-03	4.032067429185116902e-02	1.507952508706962959e-04	1.263643343961243009e-03	1.552015771607579168e-03	3.699623048550078862e-03	1.172357751802789033e-03	1.145087681312523600e-02	3.563405801951247554e-03
1.573333333333333250e+01	3.302569354239547842e-03	5.562114665968777467e-03	3.654776714987883340e-02	2.886093758720361876e-04	1.415473643136240002e-03	1.589205486346904807e-03	3.350701755798568028e-03	9.310660283213345687e-04	1.077603683951343198e-02	3.544938356552060094e-03
1.576666666666666750e+01	3.059449900265486400e-03	5.067063500613772781e-03	3.606202069616469552e-02	6.190676493159949067e-04	1.440753638979325093e-03	1.579089254927048321e-03	3.057676447282444213e-03	8.802258329084013165e-04	1.003107298843505975e-02	3.237689874774425831e-03
1.580000000000000071e+01	7.688430390337910002e-03	1.366904088205229267e-02	1.162296156661968283e-01	3.812901882342717170e-03	4.230197964306193700e-03	4.712278797700582104e-03	8.242981516215290919e-03	2.936109217453031824e-03	2.720194307242149862e-02	7.824832275850157268e-03
1.583333333333333393e+01	6.090368100709542785e-03	1.198847939911497178e-02	1.414559890900262962e-01	6.840554683647556526e-03	4.439185087346100844e-03	4.983022933649355890e-03	7.219928221957528335e-03	3.353939999843891934e-03	2.441305761245530712e-02	5.526009066617854591e-03
1.586666666666666714e+01	5.358671852771699357e-03	1.055567959867859638e-02	1.714687196493911436e-01	1.038138483928201239e-02	5.385088992906734810e-03	5.802007165383341221e-03	6.135983260905904756e-03	3.404205063106470995e-03	2.210681118307365051e-02	3.839631789090307019e-03
1.590000000000000036e+01	6.254968533947219411e-03	9.592253085092799364e-03	1.951453931597212921e-01	1.321252769692739422e-02	7.093099772499419746e-03	7.029053796219829169e-03	5.181974378616060160e-03	2.702033438317816023e-03	2.123422144218812743e-02	3.769802703913944109e-03
1.593333333333333357e+01	1.326231990297879705e-03	1.400838271794418305e-03	3.040418503803590800e-02	2.174239385342859737e-03	1.388964031789658056e-03	1.251801958335871899e-03	6.974449607885523138e-04	1.968045469320022867e-04	3.379081698028411473e-03	8.393174086446217362e-04
1.596666666666666679e+01	3.437476143589272837e-02	2.681420133855995022e-02	4.115377529344264040e-01	3.814063362686870989e-02	3.134332202762638714e-02	2.611081799818010252e-02	1.256127455690021939e-02	1.358736011361420196e-03	6.943491822364498967e-02	2.425648811079732584e-02
1.600000000000000000e+01	7.371378267004068119e-02	4.917971443452277824e-02	2.560875218840471534e-01	5.249186981041834704e-02	5.923297289065596744e-02	4.858759472527380413e-02	2.161944789223887650e-02	1.146306461232750838e-02	1.235778517335713034e-01	5.733347470820624597e-02
1.603333333333333499e+01	9.949619296748535291e-02	6.326927798930190305e-02	6.189835303191575447e-03	4.552121434883382028e-02	7.343145957661548207e-02	6.254544256760313781e-02	2.560258913597491734e-02	2.466006364018157038e-02	1.434075796126828839e-01	8.350013833709814259e-02
1.606666666666666643e+01	1.098967489014984894e-01	7.093727327754813239e-02	2.213175282228440066e-01	3.417185225360856032e-02	7.815299066657151184e-02	7.177762132186890631e-02	2.570504511650084298e-02	3.730053710147721024e-02	1.406781737859599257e-01	9.738275047003697171e-02
1.610000000000000142e+01	1.052315311799049136e-01	7.192219041882019770e-02	4.995486952521414614e-01	2.479240248039292840e-02	7.472608950352657708e-02	7.627011108856135424e-02	2.292709936489245592e-02	4.596038144194298375e-02	1.237130132146945227e-01	9.677701891627109310e-02
1.613333333333333286e+01	8.846237526625845560e-02	6.593377492928745309e-02	1.145128754982793762e+00	1.752767445622777781e-02	6.368195446899010959e-02	7.344084326646303784e-02	1.860399581557155985e-02	4.755598793181944201e-02	9.869123512946662014e-02	8.349959380130227149e-02
1.616666666666666785e+01	6.499803754698067759e-02	5.362750963949259458e-02	6.956991310804907513e+00	1.126704841524559658e-02	4.740070379510701731e-02	6.155086616455538590e-02	1.379713895415383453e-02	4.112494267758842054e-02	7.076104449058616408e-02	6.257694915160967597e-02
1.619999999999999929e+01	4.106438872040885785e-02	3.754272808797055883e-02	6.107177200684229534e-01	6.009519677956464898e-03	3.008332230478746178e-02	4.301592026568268334e-02	9.191855733748850385e-03	2.909189041569605963e-02	4.459286000458117377e-02	4.019508657625368159e-02
1.623333333333333428e+01	2.098400100927724776e-02	2.110329322499204796e-02	2.012266634405497079e-01	2.340763428972700289e-03	1.528491743138877743e-02	2.331358536976457091e-02	5.129750636333222855e-03	1.580827940817581406e-02	2.311904831429604373e-02	2.085418648630603042e-02
1.626666666666666572e+01	6.321822269236959495e-03	6.923247166967356168e-03	4.984908167915159949e-02	4.424996860828373044e-04	4.537464169059784135e-03	7.163945210347780548e-03	1.724598606260516111e-03	4.832795979002824094e-03	7.158144463604700601e-03	6.377204979452445396e-03
1.630000000000000071e+01	3.361793785571409645e-03	3.962978427157194845e-03	2.399475120659916652e-02	8.807893822843140808e-05	2.362608533987676108e-03	3.777771847271480053e-03	1.029872007483969426e-03	2.513489984067645774e-03	3.946198078943444383e-03	3.443167767742856284e-03
1.633333333333333215e+01	9.335532554826077994e-03	1.168049328628172241e-02	6.320347478424513665e-02	1.406988062322330748e-04	6.402421979932417483e-03	1.022920037978145534e-02	3.187264691330141120e-03	6.659889940296567605e-03	1.140687868343251248e-02	9.710054368826243065e-03
1.636666666666666714e+01	1.287361152546624352e-02	1.680676902521068342e-02	8.503966727098945244e-02	6.512347698711200804e-04	8.609833475423142590e-03	1.362436981612413257e-02	4.820693729840205659e-03	8.645218861259237192e-03	1.637323405605510540e-02	1.359775954936878924e-02
1.639999999999999858e+01	1.491445135831613068e-02	1.995554378085698591e-02	9.830633188023553404e-02	1.185648748577535329e-03	9.738052520217456431e-03	1.516199774870002903e-02	6.012206599149092293e-03	9.383575514818722277e-03	1.968952668647007756e-02	1.599125327871481553e-02
1.643333333333333357e+01	1.604023682837377174e-02	2.164360245995862117e-02	1.077330210662891669e-01	1.642505536202590408e-03	1.024533521405787857e-02	1.561934456900396749e-02	6.840311303449080060e-03	9.464438336461935067e-03	2.189313495685391020e-02	1.744514229238152206e-02
1.646666666666666501e+01	1.657729996372190109e-02	2.227579650863656738e-02	1.157036245082431331e-01	1.990876979658946777e-03	1.038279324845291056e-02	1.545884079626248277e-02	7.370446476072713485e-03	9.209462474994503656e-03	2.329990516559674388e-02	1.827078237962344309e-02
1.650000000000000000e+01	1.669628824957548191e-02	2.215572213000435373e-02	1.230819367511884477e-01	2.214052228055685221e-03	1.028152789314111006e-02	1.494901460129407188e-02	7.653419694986630592e-03	8.772470521548829392e-03	2.408590393004580998e-02	1.862734709970707489e-02
1.653333333333333499e+01	1.647721271393185610e-02	2.149576766016093876e-02	1.294123676053820227e-01	2.285762302848909789e-03	1.000822842462415971e-02	1.423464134834419130e-02	7.727510360879774783e-03	8.213309110054240261e-03	2.433867624329735108e-02	1.857818635252426673e-02
1.656666666666666643e+01	1.595647547335113034e-02	2.043625962026926132e-02	1.329795341581987700e-01	2.177418192746375693e-03	9.598699411321453059e-03	1.337986686275963177e-02	7.622357798850600864e-03	7.551367003718827998e-03	2.409832647910594219e-02	1.813676816069203709e-02
1.660000000000000142e+01	1.518706358149460832e-02	1.909195139187519485e-02	1.319151047895205930e-01	1.894641807458636272e-03	9.090489631167094492e-03	1.242425091128413102e-02	7.369238621119991554e-03	6.820328786420549842e-03	2.342449850952053880e-02	1.734393658086878440e-02
1.663333333333333286e+01	1.429519547321423008e-02	1.760596188241597693e-02	1.269919804626211957e-01	1.517499723010018236e-03	8.549537335480030323e-03	1.144262886366569434e-02	7.014698178520981618e-03	6.108611313158122599e-03	2.247034070266517788e-02	1.635207481980196706e-02
1.666666666666666785e+01	8.232745166192677322e-03	9.877443802755254271e-03	7.566384363133775437e-02	7.281585049959752838e-04	4.927381911145375937e-03	6.449789686006337716e-03	4.048546498003322697e-03	3.385786376594395863e-03	1.313229415785125906e-02	9.424694648477113107e-03
1.669999999999999929e+01	9.608164313177436008e-03	1.127558645535290706e-02	9.260767977902402415e-02	7.872913173186798716e-04	5.752027271002694078e-03	7.424371733078214373e-03	4.691724638287574252e-03	3.904577152697757438e-03	1.542099804035067245e-02	1.102769984506441099e-02
1.673333333333333428e+01	1.284823604680094752e-02	1.526177352862810414e-02	1.194573491198141907e-01	1.188242572345950309e-03	7.700213676037065760e-03	1.006633668055901057e-02	6.241999562466824664e-03	5.363363287807032011e-03	2.047692809155732610e-02	1.481680306786265985e-02
1.676666666666666572e+01	1.597480375209032327e-02	1.945857784838130738e-02	1.414376281544583724e-01	1.862593102331015250e-03	9.525355294092817046e-03	1.271005347165954195e-02	7.778779023896348864e-03	6.870411772513787194e-03	2.532285699173934812e-02	1.858100334102464821e-02
1.680000000000000071e+01	1.469605802987681252e-02	1.880329903259384330e-02	1.154209292813220128e-01	2.192136771703435873e-03	8.664857857485551082e-03	1.188783959514153749e-02	7.328991010381385833e-03	6.418496347974434954e-03	2.335776193518008387e-02	1.728319600290940602e-02
1.683333333333333215e+01	1.110607866655488433e-02	1.526538388745681332e-02	7.110168590356237550e-02	2.065665003976405092e-03	6.422311314704696322e-03	9.073932298328686238e-03	5.840867465277036971e-03	4.753484839487493938e-03	1.796870986729953018e-02	1.324281340788422551e-02
1.686666666666666714e+01	6.945885169806819380e-03	1.046997387358786918e-02	3.105700301552611134e-02	1.558970782859152738e-03	3.900893238982567571e-03	5.679340826356689409e-03	3.975077318142309843e-03	2.757186998368956529e-03	1.165704087329632634e-02	8.430041824349289448e-03
1.689999999999999858e+01	3.270624049063037674e-03	5.500260818398684630e-03	6.103660422354385308e-03	8.505923342051000674e-04	1.767054409412139714e-03	2.662468641709037336e-03	2.092347226378990250e-03	1.111278707423668738e-03	5.802310973434630405e-03	4.057322013456355313e-03
1.693333333333333357e+01	5.326183403786529996e-04	1.010020272883505868e-03	8.884937432590471560e-04	1.497259855954863762e-04	2.757677879766618975e-04	4.348331424507355901e-04	3.868431744438584428e-04	1.367625152802553568e-04	1.013288728358417625e-03	6.760935133318702901e-04
1.696666666666666501e+01	1.254009080029116303e-03	2.691627849694142992e-03	8.013507637549783374e-03	3.302191338894943035e-04	6.289073956924611658e-04	1.055290777593137844e-03	1.037371915988496681e-03	1.883978624209230927e-04	2.576506709267201503e-03	1.617446805741580259e-03
1.700000000000000000e+01	2.237761511653361610e-03	5.500001670922786100e-03	2.910250535418552886e-02	3.927158733969836118e-04	1.115064741102826272e-03	2.043528033390194874e-03	2.121212804028473498e-03	2.746735429820257199e-05	5.001175747420878726e-03	2.879960722541750374e-03
1.703333333333333499e+01	2.509477988239831522e-03	7.421249330152708545e-03	5.972019517211774042e-02	6.051112097729212564e-05	1.278809008828399275e-03	2.679596039280742088e-03	2.849711176339675498e-03	5.207313179090661227e-04	6.291574872268604866e-03	3.132684086121318573e-03
1.706666666666666643e+01	2.134860364521291333e-03	8.560587925792603747e-03	9.559864637724328762e-02	9.420917745841032821e-04	1.142776690424359039e-03	3.007466814626969485e-03	3.262919419520432258e-03	1.405178888154869727e-03	6.544517412760862511e-03	2.457608560821855550e-03
1.710000000000000142e+01	1.418174064303163616e-03	9.144110681282749398e-03	1.251625996031852095e-01	1.979786621272689416e-03	8.492231286094108515e-04	3.201455455878588971e-03	3.442320254517550714e-03	2.378154600444244617e-03	6.140830979320605412e-03	1.283672844892928431e-03
1.713333333333333286e+01	9.941081174142313900e-04	9.444795338040433072e-03	1.336452270759456440e-01	2.783051206763380216e-03	7.473385245732917662e-04	3.655685645168989511e-03	3.465331522021123257e-03	2.873858825462137848e-03	5.748946839786423998e-03	4.132498074970475540e-04
1.716666666666666785e+01	1.461452502256708466e-03	9.587769589811351995e-03	1.160005181160417842e-01	2.893439521001959711e-03	1.143615670319250146e-03	4.643510418552203312e-03	3.358246704666634566e-03	2.287026105934003486e-03	5.922879319046520791e-03	5.453735694932233423e-04
1.719999999999999929e+01	2.873720411673123722e-03	9.455910896030542828e-03	8.067578961970782447e-02	1.958329169302425784e-03	1.977794665054359406e-03	5.934586009407452623e-03	3.101614078272871191e-03	4.757600054634480383e-04	6.667402515466850851e-03	1.721875074251659390e-03
1.723333333333333428e+01	4.720761647562161413e-03	8.931431655415966384e-03	4.081459574409845165e-02	1.918269767466031434e-04	2.924785141841963147e-03	7.034674032745422134e-03	2.710221733939655216e-03	2.022914481800104376e-03	7.561310735642142594e-03	3.385428834946236504e-03
1.726666666666666572e+01	6.528751284641702742e-03	8.250329259355683453e-03	4.693558770647333726e-03	1.451715094813365182e-03	3.870391459610920005e-03	7.883189542102259431e-03	2.301586731995181913e-03	4.435048630136547571e-03	8.392702967527610261e-03	5.064966311208789380e-03
1.730000000000000071e+01	8.394533758226309025e-03	7.934261022670164101e-03	2.789718406728067951e-02	2.027489933763679600e-03	5.109756140979151116e-03	9.035057454237009969e-03	2.033619561670526026e-03	6.477436595630401382e-03	9.506394055534578280e-03	6.873705040176088070e-03
1.733333333333333215e+01	1.078055474038627781e-02	8.321102343364425794e-03	6.298927175257959532e-02	1.218381152395174539e-03	7.052688296538680429e-03	1.110415111166107756e-02	1.970649315439398225e-03	8.411718174328522424e-03	1.142123381964563721e-02	9.254457597241591907e-03
1.736666666666666714e+01	1.373451641000830552e-02	9.194787656371444448e-03	1.044499137691592971e-01	9.642268565825254985e-04	9.750177970665236185e-03	1.409309790671478893e-02	2.021361881500816950e-03	1.029828067187790915e-02	1.411947224143418438e-02	1.223038176361971457e-02
1.739999999999999858e+01	6.835841325678658140e-03	4.091383781491896021e-03	6.044113171423436126e-02	1.840312472086857217e-03	5.255851176571485484e-03	7.160251435468535652e-03	8.237484385189696324e-04	4.805252219864010986e-03	6.959499429852822674e-03	6.210147053249711994e-03
1.743333333333333357e+01	2.404097869523422540e-02	1.314445812946586807e-02	2.066271626912344894e-01	1.232915451732843372e-02	2.027363856086538893e-02	2.703292275735385761e-02	2.260748335482601259e-03	1.576379076173087951e-02	2.451485968712037097e-02	2.184457314837393027e-02
1.746666666666666501e+01	3.667799217999475475e-02	1.906144145097833989e-02	2.005700412570721458e-01	3.182944246010065148e-02	3.499106490963025534e-02	4.953123791448790086e-02	2.258396054691896599e-03	2.295413168747586011e-02	3.766533222197529507e-02	3.258606304784816138e-02
1.750000000000000000e+01	3.271098511491130761e-02	1.634682326678050732e-02	7.012180776941528970e-02	4.412163100233590374e-02	3.606845142872183024e-02	5.714591568376575087e-02	5.779391579842246308e-04	1.913828410487897549e-02	3.388349831846988736e-02	2.763427935434459304e-02
1.753333333333333499e+01	2.386248408958505096e-02	1.188893024687524141e-02	2.276439681565180576e-02	4.432511767352537851e-02	3.008482190285346677e-02	5.425374204346421897e-02	6.688721512491955026e-04	1.243587058158403084e-02	2.504204614166678430e-02	1.877069234742421294e-02
1.756666666666666643e+01	1.558922318758324682e-02	8.722130958845351889e-03	5.937392295880048604e-02	3.440011457871184480e-02	2.135581421367009972e-02	4.356285000453689188e-02	7.383634897474863987e-04	7.000126416229008469e-03	1.687205484470831809e-02	1.155669250420528031e-02
1.760000000000000142e+01	9.480503730003699350e-03	6.815437100706653664e-03	5.362574519530066003e-02	2.114944636852024440e-02	1.301038310741506332e-02	2.943207387740818734e-02	1.046706409469481844e-04	3.756072323463349044e-03	1.089338353186666657e-02	7.034442525084185459e-03
1.763333333333333286e+01	4.236684983906742648e-03	4.029829530584471721e-03	2.335071831921241986e-02	8.085786685924210848e-03	5.328775225329229238e-03	1.301293423175019746e-02	3.451245085476900543e-04	1.629077705226356738e-03	5.254467365303903958e-03	3.378698659811816586e-03
1.766666666666666785e+01	5.805750669180144820e-04	6.825394925974366013e-04	2.091821712578396681e-03	8.226675819054732591e-04	6.306478975004415006e-04	1.605392989230096899e-03	1.123597130406410845e-04	2.370422363211499301e-04	7.694333413310621870e-04	5.093092797460456629e-04
1.769999999999999929e+01	2.449066324809922191e-03	3.279434118529758399e-03	3.536589908788070977e-03	2.385467445141593347e-03	2.281626891828634086e-03	5.855512166944455005e-03	7.075121361709913511e-04	1.072238324580238218e-03	3.401420029887623677e-03	2.311057539458575075e-03
1.773333333333333428e+01	3.978648020629290370e-03	5.788885823784730225e-03	1.578886881145453417e-04	2.640850154236953212e-03	3.267060190648317895e-03	8.332800054584537860e-03	1.440921805164945306e-03	1.794192427857363263e-03	5.728705407294569334e-03	3.925144828833784794e-03
1.776666666666666572e+01	5.132270984124774268e-03	7.906368208752321408e-03	3.317018754060009882e-03	2.362630276463425615e-03	3.828555104934975185e-03	9.641307324969872194e-03	2.157031683144548968e-03	2.292777829675603576e-03	7.637948664489069978e-03	5.205458463914008384e-03
1.780000000000000071e+01	6.058403908744279878e-03	9.571404102567628372e-03	6.973835198431858028e-03	1.920329014175271550e-03	4.201727331000759506e-03	1.035858935345467143e-02	2.789519326489482004e-03	2.683377646284347898e-03	9.236399671672728892e-03	6.276617681522897105e-03
1.783333333333333215e+01	7.083939785072370862e-03	1.088413033544524157e-02	1.466190768468372645e-02	1.474002029924397893e-03	4.672920035462034029e-03	1.107868451142656960e-02	3.320486826705484115e-03	3.278001972405208443e-03	1.080640479927151391e-02	7.474174208469071094e-03
1.786666666666666714e+01	8.494786470961905589e-03	1.196867350013148222e-02	3.033571169321006011e-02	1.077301292730681618e-03	5.457320649910746627e-03	1.220277398799242234e-02	3.747955478829076079e-03	4.345536155094421350e-03	1.260363012064306606e-02	9.096642854608510964e-03
1.789999999999999858e+01	1.030034534198038219e-02	1.287507361691975390e-02	5.484006976508690179e-02	7.051685272154220845e-04	6.543854539661182051e-03	1.370844559739854869e-02	4.076328072641997174e-03	5.868545733777408811e-03	1.465560886451707824e-02	1.115917306323976031e-02
1.793333333333333357e+01	1.215437037924654851e-02	1.355005674247491271e-02	8.495141157515245789e-02	3.002295478570440749e-04	7.658937325562902368e-03	1.513817448938114228e-02	4.313684773549012093e-03	7.469652480780103465e-03	1.668503040675591714e-02	1.330327155697062780e-02
1.796666666666666501e+01	1.351210596649122901e-02	1.388616178053887242e-02	1.145595280924251030e-01	1.654581130986609709e-04	8.402977354374957172e-03	1.587213255092271430e-02	4.469141750204611366e-03	8.590367376309969091e-03	1.823166191473429842e-02	1.495010608532643982e-02
1.800000000000000000e+01	2.002685055295084712e-02	1.984194498865165038e-02	1.964090940140424957e-01	9.499119323135586093e-04	1.218677007586211995e-02	2.229500520581850082e-02	6.538639952775316712e-03	1.267487093112738827e-02	2.717285117304646044e-02	2.244422082799593654e-02
1.803333333333333499e+01	1.825938480807815997e-02	1.803875203326143345e-02	2.123290277817555805e-01	1.521685164282339520e-03	1.073529052588431155e-02	1.906773800172690062e-02	6.226376827722012938e-03	1.100522888170992614e-02	2.555586087012877081e-02	2.080827411475183117e-02
1.806666666666666643e+01	1.556316118004371328e-02	1.603377797292438248e-02	2.048031363843351993e-01	1.924598298528578831e-03	8.728019807541953501e-03	1.527349661175569570e-02	5.866466411455483268e-03	8.635860748323892847e-03	2.300000343467713607e-02	1.812599107697808465e-02
1.810000000000000142e+01	1.316683599307986313e-02	1.477386156953381345e-02	1.776469933467136886e-01	2.349345314059316393e-03	6.883498697113427794e-03	1.203973765545155415e-02	5.794323679806751351e-03	6.395442236447092255e-03	2.112749142295985982e-02	1.585374096016206602e-02
1.813333333333333286e+01	1.045734814176470413e-02	1.347529378404757616e-02	1.172520908957667835e-01	2.890487864060075837e-03	4.799946748801259093e-03	8.549969684260808750e-03	5.749208283341169547e-03	3.922967775042991885e-03	1.908219073113258044e-02	1.343551375261588243e-02
1.816666666666666785e+01	7.412248462135023579e-03	1.214434490313215029e-02	2.420504805240880283e-02	3.706333866621261321e-03	2.391086321841035325e-03	4.637797517493109055e-03	5.753931017426535365e-03	1.094544595786286221e-03	1.703284949745643984e-02	1.108522483958519940e-02
1.819999999999999929e+01	3.851530475118942597e-03	1.068773396799279143e-02	9.175601551622410146e-02	4.709880744128340166e-03	4.501377019547848565e-04	1.368838944579776255e-04	5.772589171218450721e-03	2.373233105574922702e-03	1.496860254853959668e-02	8.789519046329893892e-03
1.823333333333333428e+01	2.326668043331454687e-04	8.966441356645857286e-03	2.064137751204127014e-01	5.454303653396545826e-03	3.571901854352237549e-03	4.725327612692810202e-03	5.675135561423616352e-03	6.585313226200851210e-03	1.283777402887462116e-02	6.477762704639233003e-03
1.826666666666666572e+01	4.355793512494979779e-03	6.908277312585453175e-03	2.811185204947061478e-01	5.470960677065137868e-03	6.465503589094401780e-03	9.246463730333996309e-03	5.286734775186902047e-03	1.113188999799524792e-02	1.079567715697157988e-02	4.342703186101322561e-03
1.830000000000000071e+01	7.521372135977385728e-03	4.631158471537734009e-03	2.858621356832062310e-01	4.969808761618336145e-03	8.518448341960718068e-03	1.271095149054667951e-02	4.563960868971992171e-03	1.503946276998827450e-02	9.431077537627518409e-03	3.126945043020094329e-03
1.833333333333333215e+01	8.558166896989275255e-03	2.475518277551873314e-03	2.185561933924884681e-01	5.142388759379454624e-03	9.362112375820946103e-03	1.497382257592933322e-02	3.783145497652953045e-03	1.714287607697565982e-02	9.816827223174950934e-03	4.155455721786774186e-03
1.836666666666666714e+01	6.438774739423037095e-03	8.234763923580372966e-04	8.755975253590708718e-02	7.516549728879872230e-03	8.840812903365038999e-03	1.641428869432585633e-02	3.517302220519357044e-03	1.656677442023836780e-02	1.339515496898081859e-02	9.148843562677711969e-03
1.839999999999999858e+01	2.137076623713750801e-04	2.058961609786846554e-04	1.265213271558765784e-01	1.309057889012351511e-02	6.648197839814466020e-03	1.726005211247614093e-02	4.380509884753231060e-03	1.275899546239677058e-02	2.186627111700004469e-02	2.010229606738839908e-02
1.843333333333333357e+01	1.100442058513434809e-02	8.863807504026363854e-04	5.556438200860521759e-01	2.202094108631143243e-02	2.260897697699507970e-03	1.711411269498101101e-02	6.748727527503320042e-03	5.265336226659220707e-03	3.682973242076195697e-02	3.898326201860714824e-02
1.846666666666666501e+01	2.685451831082957472e-02	1.715449637337359287e-03	2.495478654198370894e+00	3.301466415158291895e-02	4.328599377754670241e-03	1.517811087484525166e-02	1.038708643785650129e-02	5.541541444385309455e-03	5.813593779892883145e-02	6.592272404659214879e-02
1.850000000000000000e+01	4.349159548015243959e-02	3.028284875744848611e-03	2.464024275053137369e+00	4.251187841672488671e-02	1.133738516549116782e-02	1.137011346153580724e-02	1.399507292588830602e-02	1.664821120213326455e-02	8.123143260905560381e-02	9.601489883613134602e-02
1.853333333333333499e+01	5.434516030993988972e-02	4.620085876732268719e-03	8.289020121479135916e-01	4.671615171128146865e-02	1.548745058784648486e-02	7.419938481073283694e-03	1.576569855414128307e-02	2.321326271641196634e-02	9.808065213637949531e-02	1.199956382440707514e-01
1.856666666666666643e+01	5.556922963517135078e-02	5.876311902337514985e-03	4.378555206730375127e-01	4.533648895866525946e-02	1.492616927508040765e-02	5.622435436505520377e-03	1.509020960062235593e-02	2.327231515986915092e-02	1.034229082505877806e-01	1.311713502041579327e-01
1.860000000000000142e+01	4.910052568439931403e-02	6.355832406725712633e-03	2.594654133100957050e-01	4.097145803423395127e-02	1.091192794935040219e-02	6.401078657362792822e-03	1.295120188465824322e-02	1.919980650534480054e-02	9.851449620714623767e-02	1.300072164099621008e-01
1.863333333333333286e+01	3.971670691854402302e-02	6.100593188090025834e-03	1.646050573547058749e-01	3.580226433492705862e-02	6.138514625693917114e-03	8.155264925350609248e-03	1.054614804231834325e-02	1.430586328967077374e-02	8.836091162968584545e-02	1.216173838915468181e-01
1.866666666666666785e+01	3.118097689283682791e-02	5.463225127575776705e-03	1.108735330823246434e-01	3.060411887022934652e-02	2.572446863473123232e-03	8.966596959477286105e-03	8.350762243728914944e-03	1.043865063617095343e-02	7.757580746215454737e-02	1.113282469794929230e-01
1.869999999999999929e+01	2.505473275137630809e-02	4.759521018811540931e-03	7.880807266844233605e-02	2.553684376479803397e-02	8.295099678246054811e-04	7.907271965183627904e-03	6.331042974246661043e-03	8.079641484866197793e-03	6.855756462615143765e-02	1.023047368175880878e-01
1.873333333333333428e+01	3.008696043986549412e-02	5.754763625988094239e-03	8.267286729242138976e-02	2.928743908277727653e-02	8.415722112368552226e-04	7.452816943317097306e-03	6.275250430687830464e-03	9.946303911686374052e-03	8.694555257507584345e-02	1.343845614812968214e-01
1.876666666666666572e+01	2.770152599257368758e-02	4.835295955516857348e-03	6.320760787017896953e-02	2.345511929569820200e-02	1.650687149782391859e-03	3.184465599467638328e-03	4.078283029572870449e-03	9.758451024272451688e-03	8.222280863044627297e-02	1.334283885570127226e-01
1.880000000000000071e+01	2.561957724637511577e-02	3.835965409351683401e-03	4.934706612709642559e-02	1.851487254738082289e-02	2.480748269349556182e-03	3.025543010595220424e-05	2.481808294751772746e-03	9.610443667365192386e-03	7.643947809749566946e-02	1.306867885127516449e-01
1.883333333333333215e+01	2.419385040121107416e-02	3.189713144179163670e-03	4.150623438835220752e-02	1.574276296362380964e-02	2.740617342099018264e-03	1.144754306829052614e-03	1.763915124929696160e-03	9.254343054966246776e-03	7.367509725211657257e-02	1.334425120200551373e-01
1.886666666666666714e+01	2.688428715565152616e-02	1.051360509041148437e-02	1.608707391954540197e-02	4.300153662026717435e-03	1.652085847942324701e-02	3.258107139113882583e-02	2.135733678997280612e-03	1.188232705998333756e-02	5.363655323109323830e-02	1.186488562236569788e-01
1.889999999999999858e+01	1.186984370649947149e-02	4.866018197787986242e-03	7.918674905470809988e-03	2.500288148664892712e-03	7.807088901740083867e-03	1.680050469089926918e-02	9.444761963408865573e-04	4.897494880282592111e-03	2.315817748798516817e-02	4.961305685320683417e-02
1.893333333333333357e+01	8.092705755590011299e-04	3.317657160487732051e-04	6.020843780949747259e-04	2.638507436539281399e-04	6.044153095448580272e-04	1.424218784616222352e-03	6.826972231134407132e-05	2.610207382237585898e-04	1.555406592204368289e-03	3.429560707022502510e-03
1.896666666666666501e+01	1.022693366100058988e-02	3.749967267489329181e-03	7.999772342755043578e-03	5.250277486558668598e-03	9.014288294377956548e-03	2.260782043517814421e-02	1.091383327862656969e-03	1.999825790179244299e-03	1.904729701396423724e-02	4.495187551631209949e-02
1.900000000000000000e+01	1.730457527703997342e-02	5.037194577477283053e-03	1.305370049264656038e-02	1.245012584354368394e-02	1.770563410367964260e-02	4.478376413957641661e-02	2.499184466814049436e-03	1.447070693319799529e-03	3.029827986410645740e-02	7.820906395107236897e-02
1.903333333333333499e+01	2.233384998585054293e-02	5.136958213076902105e-03	1.578975370051667951e-02	1.904386851070937262e-02	2.495750101270222815e-02	6.054542533044877245e-02	3.787807113622221247e-03	5.399811125405788855e-04	3.572585031354426344e-02	1.029200420323694992e-01
1.906666666666666643e+01	2.493969101888865794e-02	5.418119917840496201e-03	1.772879949402412711e-02	2.122357038284422570e-02	2.828495359839085233e-02	6.402967462441019886e-02	3.829219247689773231e-03	4.748033097460624451e-04	3.551772768713242628e-02	1.180154610921037572e-01
1.910000000000000142e+01	2.538816717435605358e-02	6.367612803965558982e-03	2.007643013626703860e-02	1.802080849446153696e-02	2.726218374853595430e-02	5.744293248802265217e-02	2.346296119606324729e-03	1.329904610446634022e-03	3.130271041999902609e-02	1.253725594123749620e-01
1.913333333333333286e+01	2.499597310639488715e-02	7.589441014560060345e-03	2.284696752227486846e-02	1.210342337424271004e-02	2.400836151785639208e-02	4.745452442919577407e-02	2.620794235407741444e-04	2.644509416283883415e-03	2.623965077522192810e-02	1.306671819742463714e-01
1.916666666666666785e+01	2.536645129503766610e-02	8.681193807882271740e-03	2.566867096183788471e-02	6.906317729476063247e-03	2.119406774281562544e-02	3.914286144008020246e-02	1.366049594654693364e-03	4.127511154837756706e-03	2.335729732044567949e-02	1.413924967995948689e-01
1.919999999999999929e+01	2.761775092851611810e-02	9.611074897224031882e-03	2.839738663041471364e-02	4.085997244548080637e-03	2.035836895099591565e-02	3.441532361285520175e-02	2.157676266476427594e-03	5.867585013586000195e-03	2.427771510058419902e-02	1.651090248378441205e-01
1.923333333333333428e+01	3.207405526587053801e-02	1.049852029394730650e-02	3.104026674032684882e-02	3.401818340280950582e-03	2.167528008645415449e-02	3.302744793115688221e-02	2.346333697771764773e-03	8.026190233043349262e-03	2.922519047565618269e-02	2.106561711449614904e-01
1.926666666666666572e+01	3.838607075112526745e-02	1.137238115510362524e-02	3.357920117903437363e-02	3.918093357215626099e-03	2.453998583536536049e-02	3.372657008065686746e-02	2.320279486479090263e-03	1.050635855128820295e-02	3.768349053615429461e-02	2.949056745069800201e-01
1.930000000000000071e+01	4.594604731292985939e-02	1.214991770290564307e-02	3.589190043232585309e-02	4.910596663821771568e-03	2.819854568932417260e-02	3.508259572138323207e-02	2.282394990776492622e-03	1.300761772214946779e-02	4.899870834887404963e-02	4.675979688489084185e-01
1.933333333333333215e+01	5.421424100171555460e-02	1.274092519600432231e-02	3.773219137948491397e-02	6.054540640311338422e-03	3.205877859518355827e-02	3.604741382601448635e-02	2.202429643296801350e-03	1.525001298059862169e-02	6.259879616235733413e-02	9.749881526961037270e-01
1.936666666666666714e+01	6.275905476105450576e-02	1.311234795194710784e-02	3.881686097928849222e-02	7.298594448206018569e-03	3.573939038850212913e-02	3.616355275691470611e-02	1.954949427316679100e-03	1.702946319328464339e-02	7.795201692430904494e-02	4.245004803026804296e+01
1.939999999999999858e+01	7.117992973548850633e-02	1.324646815255173943e-02	3.894483715977754140e-02	8.633390035809450358e-03	3.899074519935497724e-02	3.541427261692423056e-02	1.486619328801065806e-03	1.820148188416469137e-02	9.455606323622554876e-02	1.086803025800637812e+00
1.943333333333333357e+01	7.905255928690638201e-02	1.309129349044531321e-02	3.804091624329972166e-02	9.868925408894415469e-03	4.156478147570437376e-02	3.392956272479456109e-02	8.899466227775287321e-04	1.871640500878863494e-02	1.119735930518692274e-01	5.369613876760538362e-01
1.946666666666666501e+01	8.592556209835128245e-02	1.260398522914818985e-02	3.616157282476577250e-02	1.069437672196472781e-02	4.318867622595021910e-02	3.183888807399149617e-02	3.273270661987135897e-04	1.861457040367877486e-02	1.298475482089811728e-01	3.496054109420184686e-01
1.950000000000000000e+01	9.141542494985921419e-02	1.182321570008011691e-02	3.351095658155400087e-02	1.093662674604172109e-02	4.369055886062576943e-02	2.929901764679027423e-02	9.172666190150223151e-05	1.797807135309880885e-02	1.480203756296127604e-01	2.517736268432141933e-01
1.953333333333333499e+01	9.534994335410285071e-02	1.086313241931766496e-02	3.040432299619677536e-02	1.066641385981527586e-02	4.311421630745278233e-02	2.652457780582660046e-02	3.502587698144993570e-04	1.691555204382462485e-02	1.667796398059729901e-01	1.904340266189352149e-01
1.956666666666666643e+01	3.849276009515258112e-02	3.874739068715723524e-03	1.069072490471565176e-02	3.965939351819778962e-03	1.640379185463542930e-02	9.340285491677787280e-03	1.896988503155023619e-04	6.125610672707153953e-03	7.363442280414000951e-02	5.834341921476440818e-02
1.960000000000000142e+01	1.698394021227204176e-01	1.627733762674237611e-02	4.464246775700891900e-02	1.697276123412447615e-02	7.064054039301007060e-02	3.907975653277685063e-02	9.656127934047427537e-04	2.596310564925686376e-02	3.382398746029992576e-01	2.334828917284510474e-01
1.963333333333333286e+01	2.433693833327224276e-01	2.772668336301018985e-02	7.812034484803827283e-02	2.814945893147962480e-02	1.105993952070836311e-01	6.814858208015715790e-02	1.769055397582737629e-03	4.477292510744194931e-02	4.237612682084604399e-01	5.097257497377738478e-01
1.966666666666666785e+01	2.110588674183508373e-01	3.085061609959750123e-02	9.129904917304493273e-02	2.976372235248546730e-02	1.075035154129812959e-01	7.902586808939332519e-02	1.980770155073129871e-03	5.051937824526893384e-02	3.205090756493469417e-01	1.119372951190688914e+00
1.969999999999999929e+01	1.596332807261200970e-01	2.929985101126649297e-02	9.205492769289806698e-02	2.672241952646201013e-02	8.906889476029310193e-02	7.884405862038043611e-02	1.828462873730437926e-03	4.864280540042013878e-02	2.219351478873854144e-01	8.579468599474559198e+00
1.973333333333333428e+01	1.139680712016414021e-01	2.510785185182780321e-02	8.399439036675487857e-02	2.175571797721334924e-02	6.784209244468000777e-02	7.108530635247040097e-02	1.503785446699982013e-03	4.222406651473212952e-02	1.501618867389756251e-01	7.409535488669025671e-01
1.976666666666666572e+01	7.829841902680773069e-02	1.977815242777689747e-02	7.021121896636997595e-02	1.645425732055234846e-02	4.871567252566431916e-02	5.872100666159086463e-02	1.142097317977537217e-03	3.365504711023310780e-02	9.985716464295305017e-02	3.256085603851615051e-01
1.980000000000000071e+01	5.111370056602485695e-02	1.422557304235033855e-02	5.315405572007427665e-02	1.151235586477919980e-02	3.276005372354714312e-02	4.400307518924025801e-02	8.050998480834493714e-04	2.446142827270269410e-02	6.392692409539467435e-02	1.728844162958243225e-01
1.983333333333333215e+01	3.038082274647855782e-02	9.012229423352752233e-03	3.504806087014858407e-02	7.190519242065184120e-03	1.985472759543079058e-02	2.880049194811407434e-02	5.097150967081849659e-04	1.563759717021900517e-02	3.757980153242693883e-02	9.208710487588592231e-02
1.986666666666666714e+01	1.442970187850648248e-02	4.441185000617921784e-03	1.775039146862281147e-02	3.534915410024471859e-03	9.544884324557927416e-03	1.452913726164187930e-02	2.543666145664494989e-04	7.764660473465598810e-03	1.775587447559148421e-02	4.126203596780896737e-02
1.989999999999999858e+01	2.050772022497871806e-03	6.410431574407173590e-04	2.600185960722746666e-03	5.134075908673039904e-04	1.365285115938530197e-03	2.127364482243047656e-03	3.734299099601770522e-05	1.127609353376671578e-03	2.520687950614717340e-03	5.711369260246721737e-03
1.993333333333333357e+01	7.607331715855466213e-03	2.373556719559857201e-03	9.665515554801140316e-03	1.925158978872261841e-03	5.074790837268772573e-03	7.927639982927376858e-03	1.398041765623679893e-04	4.197174454987981015e-03	9.369393142864395826e-03	2.109765778548907192e-02
1.996666666666666501e+01	1.514976663788888608e-02	4.652465436738520942e-03	1.885503264595168871e-02	3.834066307331433863e-03	1.008754585837557533e-02	1.553929511895425428e-02	2.770521357914407169e-04	8.273294806536213297e-03	1.874644709107581644e-02	4.256460254265325566e-02
2.000000000000000000e+01	2.103064640987404796e-02	6.274844233155489615e-03	2.517313728976451614e-02	5.264812946513672785e-03	1.392836703025830333e-02	2.087941544139470737e-02	3.789033654200661553e-04	1.125845685968259249e-02	2.622303377241712308e-02	6.074534576317267703e-02
2.003333333333333499e+01	2.559557516834276916e-02	7.328950960005866343e-03	2.903070629651173171e-02	6.252721134286732922e-03	1.679819744451201136e-02	2.425290511196765905e-02	4.507185899610204830e-04	1.335547126565491891e-02	3.227733815704600384e-02	7.706238041372941161e-02
2.006666666666666643e+01	2.906012835199920166e-02	7.907869175256253616e-03	3.088039343005823459e-02	6.800479555553421741e-03	1.881627678231060849e-02	2.596687637625171713e-02	4.916188738447488209e-04	1.474177666254795731e-02	3.721200255700159165e-02	9.248833364659095335e-02
2.010000000000000142e+01	2.784114516518079903e-03	7.173579937856519248e-04	2.753775594411534289e-03	6.101694665356734073e-04	1.769745580858516319e-03	2.323553417075551082e-03	4.372612982835266627e-05	1.371509483918055940e-03	3.631784424368138600e-03	9.505281026890948642e-03
2.013333333333333286e+01	9.162301443608759921e-02	2.329324606153065913e-02	8.923419852215699888e-02	1.885818534283726158e-02	5.754610182195517981e-02	7.488834428008786515e-02	1.336553317688623545e-03	4.568734527236706366e-02	1.207587856961135908e-01	3.160246024698964429e-01
2.016666666666666785e+01	1.323064739189415417e-01	3.763672275759719077e-02	1.535559607808016092e-01	2.741705956894332358e-02	8.483883101399569693e-02	1.258797230359581520e-01	1.988527787383871561e-03	7.650392403353306614e-02	1.708809006421078969e-01	3.796981384760949041e-01
2.019999999999999929e+01	1.247253318911894643e-01	4.224961886133601907e-02	1.934432058892733286e-01	2.739507190789774310e-02	8.291677479612868940e-02	1.528861926688704631e-01	2.153149295482588953e-03	8.902808289019506494e-02	1.558842423094806140e-01	2.942578909448205216e-01
2.023333333333333428e+01	1.007132976240862066e-01	4.091938738368337131e-02	2.186965968937266136e-01	2.417184023119405001e-02	6.953092594741078214e-02	1.647700564364096287e-01	2.096038680643299689e-03	8.853445665290486655e-02	1.218483922854966539e-01	2.065495509100953309e-01
2.026666666666666572e+01	7.486263003179734199e-02	3.595106790647459305e-02	2.313611569644549171e-01	1.975807458059446534e-02	5.343896741390047334e-02	1.633207850963139252e-01	1.762237180701866929e-03	7.861693584556883607e-02	8.799723330038648761e-02	1.400302569589721435e-01
2.030000000000000071e+01	5.292709101958012474e-02	2.935948837038378917e-02	2.324745658022798200e-01	1.507256628423893352e-02	3.875186962448343847e-02	1.500016998500110776e-01	1.211491494910320712e-03	6.385042979794645912e-02	6.071840170126258790e-02	9.334080506464592641e-02
2.033333333333333215e+01	3.587716675556405777e-02	2.235845235807330453e-02	2.203002817255810819e-01	1.073762613526560092e-02	2.672053380104360415e-02	1.268041333457849695e-01	6.761447136675350581e-04	4.791839372109917006e-02	4.038091349034470673e-02	6.097229122483768804e-02
2.036666666666666714e+01	2.301012947322993857e-02	1.561771490874831747e-02	1.908749879170550945e-01	7.131082559841727189e-03	1.733799066518663945e-02	9.683688865290726588e-02	3.254606448903899136e-04	3.296422714353978295e-02	2.555445179621361126e-02	3.823124417812265308e-02
2.039999999999999858e+01	1.330593041136460437e-02	9.537261507492237472e-03	1.412152458482153483e-01	4.267126684537723806e-03	1.012180463870458388e-02	6.364396688569502747e-02	1.477619880872628856e-04	1.990656601359041059e-02	1.465460039382067252e-02	2.182130651725252071e-02
2.043333333333333357e+01	5.956234300419477844e-03	4.364565863355285638e-03	7.508719690621602771e-02	1.982600809559168127e-03	4.571753187254541315e-03	3.087481386614611412e-02	5.334620519609453216e-05	9.107523823959205733e-03	6.525001214706733187e-03	9.692140687354801679e-03
2.046666666666666501e+01	3.529086599477771207e-04	2.506032604410211384e-04	4.842697919463637146e-03	1.215209990750197106e-04	2.732122443401385076e-04	1.874702220188802964e-03	8.963177444685807347e-07	5.437398688984643614e-04	3.841582300865567989e-04	5.689678813580426216e-04
2.050000000000000000e+01	4.111436139381655953e-03	2.461515607836341647e-03	5.616770426053135923e-02	1.446712017259811807e-03	3.211863125702547894e-03	2.056162581329259997e-02	8.600119706549717261e-05	6.355748405326003270e-03	4.410742021406414450e-03	6.469178684954330141e-03
2.053333333333333499e+01	8.289105406503086138e-03	2.651533304991887836e-03	1.037584837331345516e-01	2.905571337823548671e-03	6.543047013748480405e-03	3.347704027824023598e-02	6.588655306829231846e-04	1.295204158697830892e-02	8.588330483633143872e-03	1.225137120105481217e-02
2.056666666666666643e+01	1.344973434499864909e-02	2.209226352190983306e-03	1.430203210469044584e-01	4.567844752263371978e-03	1.075717365632626252e-02	3.236162463602430123e-02	2.432400009751803892e-03	2.145238895335610171e-02	1.307327710429532358e-02	1.754857494577381424e-02
2.060000000000000142e+01	2.099860658605398958e-02	1.598053384886272132e-02	1.775959294048857495e-01	6.842653723855778893e-03	1.705977155288831287e-02	1.074058792535680963e-02	6.313421044379303668e-03	3.399973238424033178e-02	1.869126393663738533e-02	2.263622237776898374e-02
2.063333333333333286e+01	3.096313316883821110e-02	4.115048628584407758e-02	1.973718235766527274e-01	9.887346714123087035e-03	2.559546172212561616e-02	3.582418121241783687e-02	1.239568791678898399e-02	4.946853368946960844e-02	2.494158584530403039e-02	2.618032986722408639e-02
2.066666666666666785e+01	3.957095639109788066e-02	7.244054280497076725e-02	1.823461188537686961e-01	1.297191828012317881e-02	3.339343339088918922e-02	9.911751405051154318e-02	1.821492929410957820e-02	5.988355362362899476e-02	2.846975315992084088e-02	2.475971159379082923e-02
2.069999999999999929e+01	4.065009001069110756e-02	9.507734871895801021e-02	1.311598281485480411e-01	1.469858659306580960e-02	3.535816821941025617e-02	1.536355578587965676e-01	1.945513120277194904e-02	5.622198352817921879e-02	2.517793751139136074e-02	1.627730428467775645e-02
2.073333333333333428e+01	4.279947059907374812e-02	1.270260756085330733e-01	9.109456766007190121e-02	1.897657601674003144e-02	3.922051018280377915e-02	2.265801430018903051e-01	1.933360482811641995e-02	5.309561447629512071e-02	2.080558261967478673e-02	5.661913607698534044e-03
2.076666666666666572e+01	2.768911347239205387e-02	1.091313096806736938e-01	2.780753963013685159e-02	1.702017448586642251e-02	2.776498880740432135e-02	2.118735402523727329e-01	9.894877214946657534e-03	2.974120969656932761e-02	7.898644699371015765e-03	6.702842858766109094e-03
2.080000000000000071e+01	1.391906190048785782e-02	7.620554940890730822e-02	7.461493787359265925e-03	1.348609092576822169e-02	1.621338203559102159e-02	1.519049073497421021e-01	1.935391169172214062e-03	1.240634214565749724e-02	7.835055772811442068e-04	1.203922150544752684e-02
2.083333333333333215e+01	1.690710183575934184e-03	1.372549891064648447e-02	5.999951496548108949e-03	2.903221979668850049e-03	2.483569573436890127e-03	2.562078066960028766e-02	6.523562032863243921e-04	9.924575831688473883e-04	1.233989451859624376e-03	3.556884981033898389e-03
2.086666666666666714e+01	5.854019971295082794e-03	6.992357302363395866e-02	5.587711212318048626e-02	1.862914732393387493e-02	1.142223123601132304e-02	1.077228318770222376e-01	9.802827716003967989e-03	2.487647716969173107e-04	1.164474222798833267e-02	2.662980846295863804e-02
2.089999999999999858e+01	6.750930412048803536e-03	7.454576398951365257e-02	8.239404354095722360e-02	2.666231158948890317e-02	1.308735992265287230e-02	8.504301430574605358e-02	2.093825556370915164e-02	3.936356967631445686e-03	1.640614950420537371e-02	3.979370549471359514e-02
2.093333333333333357e+01	1.019337594521370349e-02	5.314386805671533071e-02	6.166333778999169568e-02	2.569886556919403348e-02	1.250862314130517933e-02	4.557317265709871085e-02	2.551210624891804557e-02	1.555997818763227725e-03	8.983491848211511144e-03	3.396834716024940692e-02
2.096666666666666501e+01	1.468699517596462958e-02	3.354575538650966110e-02	2.844827115761286440e-02	2.135773617557303050e-02	1.196976235530125901e-02	3.283853944977466188e-02	2.474400135598942702e-02	3.959087511879676689e-03	1.770183870552310620e-03	2.124269325689127560e-02
2.100000000000000000e+01	1.730568884373237526e-02	1.926886062216532150e-02	3.935753802401659174e-04	1.557633633853703833e-02	1.055470180037568380e-02	4.112309129428085713e-02	2.101635497036808201e-02	8.821009419824915598e-03	9.181657882247409863e-03	1.032744874088168709e-02
2.103333333333333499e+01	1.803867827286013623e-02	9.532311239141787879e-03	1.931793324380279286e-02	9.983192817256040727e-03	8.704888376997817548e-03	5.149903168233412737e-02	1.661270741037665713e-02	1.237001126773944540e-02	1.280281188156145132e-02	2.962339935545102356e-03
2.106666666666666643e+01	1.808674876143027271e-02	3.126596605071891612e-03	3.266735206437779843e-02	5.764375432087371492e-03	7.409180436275756426e-03	5.011896733730936138e-02	1.290270872115269890e-02	1.535295071100691369e-02	1.486999347925127384e-02	2.719611286837034844e-03
2.110000000000000142e+01	1.809712221374245103e-02	9.923569906025301365e-04	4.191613838877831372e-02	3.164131409172257423e-03	6.984926471812195024e-03	3.707952349591286251e-02	1.025275042381239808e-02	1.816549998823402054e-02	1.672092413312782980e-02	7.969445005982520383e-03
2.113333333333333286e+01	1.794725352069067095e-02	3.563422269906800586e-03	4.816654879156685720e-02	1.765321287036330719e-03	7.060778919027950289e-03	1.968359450552981463e-02	8.425971191124514634e-03	2.050523981390346001e-02	1.825840395447983489e-02	1.251705721908103440e-02
2.116666666666666785e+01	1.728556478480632735e-02	5.001077539397492423e-03	5.153827863692357625e-02	1.046873961013138673e-03	7.118485273088562097e-03	4.277623927551182058e-03	7.076547325652934178e-03	2.182060635421930947e-02	1.889086143975069951e-02	1.554847839365402010e-02
2.119999999999999929e+01	1.596974710637788161e-02	5.558753344274122710e-03	5.198424645098108365e-02	6.476338438506412708e-04	6.855570199204044819e-03	6.099542870023803333e-03	5.974038225963441626e-03	2.180329320443188251e-02	1.832363252482394414e-02	1.665706370960626584e-02
2.123333333333333428e+01	1.416451316842451749e-02	5.482087306477263777e-03	4.991354473975326278e-02	3.801450143809923009e-04	6.248169799197246174e-03	1.109310556893799635e-02	5.022617262900935450e-03	2.059002194648410985e-02	1.675535896838709071e-02	1.609606694721711292e-02
2.126666666666666572e+01	1.219946127957686165e-02	5.035711753245242228e-03	4.625122427324273450e-02	1.709940236953594458e-04	5.443941103283963731e-03	1.190709261146357528e-02	4.209919725903900692e-03	1.864868667420683732e-02	1.467092860101322331e-02	1.451417676194672289e-02
2.130000000000000071e+01	1.038059965852415091e-02	4.453418132881055772e-03	4.209773224564759830e-02	3.888025480186649325e-08	4.620910639000345467e-03	1.022983107866531384e-02	3.550722258703122806e-03	1.651662007483969963e-02	1.255196831369806941e-02	1.257752635589675164e-02
2.133333333333333215e+01	8.887039276035135077e-03	3.895542534158136661e-03	3.835350435210690273e-02	1.399207918686030537e-04	3.899936115441897475e-03	7.463630965415700251e-03	3.050772830539386603e-03	1.459353702742544924e-02	1.070988030317907361e-02	1.074494564650261587e-02
2.136666666666666714e+01	7.770286964303763089e-03	3.444422181382314485e-03	3.554971334128012583e-02	2.595101509613928145e-04	3.328426186191099645e-03	4.436842547953158411e-03	2.697447251311583909e-03	1.308192730388883264e-02	9.271282052166216273e-03	9.237958398218552858e-03
2.139999999999999858e+01	7.002097211896329138e-03	3.124841232914796554e-03	3.388192797083219160e-02	3.717419008865077853e-04	2.904351894798309994e-03	1.511192441809559167e-03	2.466251638034567054e-03	1.203117208787268799e-02	8.239703933742884359e-03	8.112625890254819561e-03
2.143333333333333357e+01	6.519965392722362404e-03	2.927463651439458307e-03	3.331884858140832933e-02	4.841632289258693831e-04	2.605646880559408466e-03	1.164680621177400502e-03	2.329857761323546154e-03	1.140391822742625218e-02	7.559224533194503978e-03	7.339772450912349609e-03
2.146666666666666501e+01	6.255480019088206604e-03	2.827752640080505309e-03	3.371479891191533906e-02	5.949436093602421824e-04	2.408438315687292004e-03	3.481585946838494910e-03	2.264079800695402780e-03	1.112685680179156117e-02	7.155907151048035604e-03	6.858900139961908622e-03
2.150000000000000000e+01	6.147901013390248866e-03	2.799165193292940407e-03	3.490240626037151295e-02	6.982875425961246243e-04	2.291357442792398610e-03	5.371053454646154690e-03	2.249937655185075928e-03	1.112062492238423059e-02	6.959021711420090503e-03	6.605095522543900574e-03
2.153333333333333499e+01	6.147296317046433388e-03	2.819344195452194030e-03	3.674198317764310745e-02	7.929108497570511518e-04	2.232838052334096702e-03	6.875071215393439156e-03	2.272551986106245096e-03	1.131238322288502171e-02	6.907872893324869604e-03	6.517773218343648860e-03
2.156666666666666643e+01	6.214384076039348309e-03	2.871426997549459976e-03	3.913205823349222984e-02	8.831655068423776298e-04	2.211950660388434763e-03	8.115389813267783609e-03	2.319206443354524406e-03	1.164184718764525554e-02	6.952994494535952655e-03	6.544339143611251075e-03
2.160000000000000142e+01	6.321431405038133861e-03	2.944784224848064416e-03	4.201275436666112445e-02	9.735404067492864398e-04	2.213680838847631536e-03	9.180157819928660978e-03	2.378334593255660486e-03	1.206736995106073330e-02	7.057320190566619515e-03	6.644609781138757949e-03
2.163333333333333286e+01	5.049790464061932509e-04	2.377057214107585251e-04	3.551477743271695860e-03	8.348165040041348114e-05	1.745776708438270277e-04	7.883620692843137717e-04	1.909424240011209589e-04	9.837215916645763916e-04	5.632050306828038444e-04	5.316366578102009943e-04
2.166666666666666785e+01	9.236216495202389295e-04	4.369418874601710412e-04	6.567521234213437482e-03	1.613181245829801655e-04	3.154996113048415545e-04	1.507847107134071239e-03	3.459040913183866772e-04	1.807157642136347775e-03	1.030499772246447386e-03	9.768993312975736160e-04
2.169999999999999929e+01	1.318056577027640038e-03	6.303419771602028791e-04	9.504753033995351139e-03	2.414792670466852579e-04	4.473048031933350688e-04	2.180028817492013840e-03	4.853227540606705665e-04	2.596944577857697358e-03	1.471492448624056332e-03	1.403905833160928266e-03
2.173333333333333428e+01	1.683157829517866301e-03	8.180415795487451860e-04	1.233900421802113997e-02	3.196125352410153432e-04	5.717202118064735727e-04	2.714975295128586180e-03	6.050339190223130497e-04	3.347216585357949692e-03	1.881196387448442380e-03	1.810256821736546100e-03
2.176666666666666572e+01	2.011034523708008035e-03	9.953512273699256264e-04	1.500485569517240672e-02	3.876738278809952571e-04	6.907316240404266306e-04	3.003963004616549016e-03	7.026061220930913216e-04	4.043692499891248827e-03	2.252875039911774076e-03	2.191674822913036117e-03
2.180000000000000071e+01	2.295069452323746442e-03	1.154353239753553922e-03	1.742444386872444434e-02	4.364562441257091195e-04	8.068795902765433939e-04	2.947310164192426009e-03	7.788186809387418310e-04	4.672210950104407033e-03	2.582638837176363771e-03	2.546420491344283162e-03
2.183333333333333215e+01	2.535424873231580892e-03	1.290392129966594576e-03	1.956791086001279448e-02	4.621011265740316643e-04	9.219239341159506627e-04	2.516915487894736542e-03	8.380888022592222330e-04	5.231699856571062589e-03	2.874043834390928916e-03	2.878784919584228760e-03
2.186666666666666714e+01	2.739155417929209531e-03	1.406237189330471725e-03	2.148242469407379840e-02	4.703342679909841540e-04	1.034124685693950385e-03	1.806012038018670962e-03	8.871022867591899256e-04	5.735286233810689589e-03	3.135666878684491982e-03	3.194767116331397039e-03
2.189999999999999858e+01	2.913847368342612713e-03	1.508123312159657383e-03	2.325211227503404601e-02	4.731243592761663857e-04	1.137315634207952285e-03	1.004240133620366935e-03	9.318464983788282870e-04	6.196274865181519188e-03	3.372675360139432924e-03	3.493016066300420278e-03
2.193333333333333357e+01	3.059608597822071046e-03	1.597159137993615138e-03	2.491640774512593470e-02	4.807208063264805926e-04	1.222546025166065548e-03	3.124172124960990053e-04	9.743889327392616642e-04	6.610087513455100219e-03	3.578652231019937863e-03	3.758248595168804922e-03
2.196666666666666501e+01	3.166044654672987499e-03	1.664870745304096152e-03	2.641845988939014664e-02	4.965361576182140578e-04	1.280335577795855499e-03	1.245791770023051072e-04	1.011722721098846922e-03	6.947027983159170111e-03	3.733866168151096961e-03	3.961754913047291909e-03
2.200000000000000000e+01	3.217943550138364570e-03	1.697581151525789835e-03	2.763325838061108514e-02	5.178000918328848389e-04	1.303244286274817063e-03	2.353272931717245459e-04	1.037975356395554570e-03	7.164581507641045247e-03	3.813559683659219299e-03	4.071620840064679898e-03
2.203333333333333499e+01	3.205355844770387333e-03	1.686021547941388664e-03	2.844616425008783187e-02	5.392229308152031355e-04	1.288701345760046198e-03	1.911638242434265556e-05	1.048275280718871747e-03	7.231063686218073931e-03	3.801856275897723229e-03	4.068598177160638249e-03
2.206666666666666643e+01	3.130124549091047557e-03	1.632375796524687499e-03	2.881349181498073578e-02	5.561332849919977707e-04	1.240613557220943000e-03	4.544860853385198187e-04	1.041317185899859896e-03	7.143138859297698366e-03	3.701547847690732189e-03	3.957398910374262078e-03
2.210000000000000142e+01	3.005280951813697667e-03	1.549638861563805425e-03	2.877087698520509884e-02	5.658181350545434451e-04	1.168498594439611920e-03	1.056167665867810976e-03	1.019219024420436404e-03	6.927248055885912650e-03	3.533564780584144520e-03	3.765800576268758543e-03
2.213333333333333286e+01	2.848496736154265858e-03	1.454030881167067300e-03	2.839472888785267088e-02	5.673108084259867586e-04	1.084029678670915932e-03	1.636326487421952856e-03	9.853216274733061098e-04	6.625065411502259645e-03	3.326514236503419313e-03	3.531261232557112838e-03
2.216666666666666785e+01	5.705126733309522948e-03	2.893972060667577163e-03	5.919681508253317459e-02	1.195228157313494481e-03	2.126620919030823304e-03	4.435293880417682209e-03	2.009520506399021991e-03	1.338230810003941673e-02	6.621188830773223725e-03	7.005849666979903356e-03
2.219999999999999929e+01	5.411585263651480862e-03	2.705553736460195209e-03	5.312271928134336407e-02	1.171729911996105197e-03	1.971349622614245161e-03	5.062814451151986979e-03	1.913253006845340876e-03	1.244820761738999089e-02	6.259008622747477650e-03	6.614886420929233686e-03
2.223333333333333428e+01	5.189977255834072808e-03	2.567808009061317651e-03	4.844015330712794082e-02	1.152124973495045890e-03	1.855998585458275155e-03	5.423671024660943994e-03	1.836580973579709022e-03	1.172868702396628535e-02	5.990451751673809069e-03	6.333826641488755210e-03
2.226666666666666572e+01	5.027088624502130433e-03	2.468550710226172923e-03	4.477273238890740192e-02	1.135818017461624838e-03	1.772590979673579342e-03	5.584803675533236283e-03	1.776555617048425567e-03	1.117745224622240449e-02	5.796141261350798955e-03	6.139174813042530716e-03
2.230000000000000071e+01	4.908949157809983956e-03	2.397759340273688741e-03	4.183965843252891031e-02	1.122782450852747183e-03	1.712624616850764525e-03	5.611889572664607688e-03	1.729728782887118670e-03	1.075120994680181519e-02	5.656657246264297847e-03	6.007697937337255767e-03
2.233333333333333215e+01	4.824890941217016734e-03	2.348230509494465910e-03	3.944966405491748956e-02	1.113161443112162512e-03	1.669597370794513678e-03	5.555645000617706955e-03	1.693027194591731344e-03	1.041771859794915316e-02	5.558144821507353568e-03	5.923016256609894489e-03
2.236666666666666714e+01	4.790692919145809851e-03	2.326421315484879064e-03	3.765233138680926239e-02	1.111574638698840066e-03	1.647476563269078013e-03	5.466390447051653299e-03	1.672493136692661036e-03	1.020371513936431211e-02	5.518212810444961779e-03	5.903044797488309417e-03
2.239999999999999858e+01	4.921380317604764042e-03	2.387731687226972085e-03	3.723131767559108990e-02	1.144381830212328442e-03	1.685130623219989032e-03	5.473600520582095133e-03	1.708830770748963291e-03	1.034337794361071816e-02	5.668958200953912348e-03	6.089481257735864655e-03
2.243333333333333357e+01	5.179630471651009219e-03	2.513371909798382386e-03	3.770653297061691417e-02	1.201859897207486691e-03	1.769376915854950277e-03	5.508973089559768797e-03	1.788880171992114198e-03	1.073970201254823877e-02	5.967423750794389678e-03	6.438197539530439092e-03
2.246666666666666501e+01	1.003040693778798915e-03	4.870377622504901637e-04	7.016403441550592146e-03	2.312333555569493480e-04	3.424859347596009526e-04	9.983097520916241804e-04	3.445506089657785192e-04	2.050631762714607426e-03	1.156079392568033597e-03	1.253101654792573849e-03
2.250000000000000000e+01	2.222491248102001493e-02	1.089215806874073780e-02	1.569497081003357886e-01	5.100493459489706914e-03	7.639440245892437434e-03	2.014509308171470031e-02	7.646224825282157793e-03	4.565602753753498361e-02	2.562060238634149972e-02	2.789406072901008671e-02
2.253333333333333499e+01	3.231057366917541168e-02	1.648968556226699383e-02	2.768243791280694532e-01	7.534813605150585472e-03	1.137218095623534868e-02	2.570652812903220091e-02	1.142531963085529831e-02	7.123106125561110002e-02	3.717813844807291851e-02	4.059815684153710025e-02
2.256666666666666643e+01	3.023458926305654104e-02	1.632863332985633534e-02	3.696000177347250615e-01	7.213019841380962499e-03	1.100301112943455860e-02	1.991626334172966889e-02	1.110081713831671466e-02	7.424647609499172851e-02	3.473308842799696650e-02	3.803521347220269883e-02
2.260000000000000142e+01	2.798055617017981833e-02	1.599149555983474247e-02	5.581336385403457001e-01	6.793752791959016719e-03	1.053673992610164659e-02	1.387450439630010662e-02	1.061044851772275158e-02	7.667264254955138969e-02	3.216164177664440627e-02	3.535459627027471435e-02
2.263333333333333286e+01	2.334790420518361234e-02	1.412646837829634877e-02	1.080854474443611490e+00	5.768842681530160152e-03	9.080658272582612864e-03	7.486339471579459351e-03	9.109300693705859112e-03	7.147179796050809331e-02	2.690324842935702676e-02	2.970693560573546901e-02
2.266666666666666785e+01	1.787739912594156488e-02	1.139539217063160158e-02	1.044500006233563916e+01	4.506030148226214567e-03	7.137759750532429205e-03	2.793872723388494701e-03	7.141194496670728864e-03	6.055543156518056885e-02	2.068192837285904098e-02	2.294617070886113483e-02
2.269999999999999929e+01	1.236491123683739618e-02	8.222950669099971313e-03	6.408885898937960457e-01	3.192996142835002101e-03	5.025596577800712020e-03	3.592141947283781231e-04	5.036217858745182553e-03	4.557074606170426895e-02	1.436852108172202887e-02	1.601313356977668648e-02
2.273333333333333428e+01	7.254424496020535178e-03	4.964877855916204584e-03	2.316531849193154968e-01	1.926631607098672596e-03	2.974122376143280636e-03	2.852548069425209719e-04	3.004413099432866503e-03	2.846904419566866073e-02	8.460195347029141749e-03	9.463273148335787574e-03
2.276666666666666572e+01	2.782790365764409475e-03	1.929502425183378779e-03	7.268540692647114387e-02	7.611020669753457797e-04	1.140957488302156474e-03	1.083173214486568499e-04	1.169671394379799166e-03	1.135742478284728491e-02	3.250426640801018421e-03	3.644999978839104284e-03
2.280000000000000071e+01	9.479364677893353970e-04	6.554967224986261260e-04	2.318595715443630759e-02	2.660741089412183924e-04	3.862124924400286768e-04	2.124690409995095750e-05	4.034547171091278062e-04	3.932018083874590231e-03	1.106369384053384640e-03	1.242265433481123168e-03
2.283333333333333215e+01	3.940593263710559513e-03	2.681714166336351349e-03	9.885195286997677799e-02	1.127115623000894294e-03	1.589079318225393705e-03	4.886728554498841063e-04	1.694276688245697614e-03	1.628062931081126000e-02	4.586508407266609751e-03	5.151290082350355910e-03
2.286666666666666714e+01	2.614559614847965317e-03	1.731432144713650765e-03	7.271265604585443187e-02	7.535973368440109649e-04	1.042597789796574853e-03	6.336980396495818253e-04	1.132277941107928242e-03	1.058456678122511249e-02	3.031769100212737544e-03	3.403549929631852471e-03
2.289999999999999858e+01	3.536021475720660216e-03	2.273692664875448435e-03	1.060626982070158458e-01	1.021609719393350157e-03	1.397541943273778722e-03	1.290856413329582531e-03	1.546778342141421052e-03	1.411290004206358813e-02	4.081328334684858339e-03	4.575421605873613087e-03
2.293333333333333357e+01	9.023320281312481594e-03	5.682186293114632053e-03	2.461704375098274500e-01	2.623700592201444210e-03	3.552566110953688568e-03	4.374841908368078645e-03	4.018520833123232112e-03	3.660731831598994929e-02	1.035614616502735473e-02	1.158098876282757234e-02
2.296666666666666501e+01	9.735262045351026489e-03	6.082118248267606199e-03	2.156187869751788055e-01	2.873778388843038507e-03	3.832940074861528393e-03	5.740413810514786996e-03	4.431734344740975023e-03	4.132512020630972616e-02	1.110724573804933689e-02	1.238827495308582327e-02
2.300000000000000000e+01	8.098665937732443462e-03	5.072276142020928566e-03	1.494680363069935403e-01	2.441576438457492525e-03	3.191241235713915443e-03	5.379036165955310492e-03	3.748160197904822685e-03	3.620486296392549930e-02	9.195981165507079169e-03	1.024251089272057783e-02
2.303333333333333499e+01	5.395085209239967351e-03	3.411996581559620812e-03	8.764620170312500957e-02	1.664826228746134557e-03	2.126886554675422921e-03	3.800413224949610036e-03	2.517743099760511721e-03	2.524544214612797419e-02	6.107603904435875662e-03	6.804517779404696542e-03
2.306666666666666643e+01	2.417465261829383847e-03	1.545222231001230906e-03	3.643725185082620499e-02	7.613307927132620606e-04	9.527878421026198105e-04	1.741813990407746525e-03	1.130619531874563948e-03	1.168030149369766145e-02	2.732684195856100416e-03	3.048961814600194362e-03
2.310000000000000142e+01	4.399487452533960060e-04	2.826963673772064337e-04	6.433947394894620232e-03	1.403238067068637764e-04	1.732973015128426518e-04	3.190008954824904617e-04	2.055684716010510111e-04	2.157923355903840212e-03	4.971012073254607372e-04	5.557481287543509368e-04
2.313333333333333286e+01	2.976586961709663977e-03	1.911523574231443253e-03	4.391145695631386292e-02	9.552923093628716382e-04	1.170323497759900595e-03	2.159129312511731853e-03	1.389120800254913099e-03	1.457388399334727871e-02	3.363063477908065889e-03	3.768666318993501695e-03
2.316666666666666785e+01	5.115399939904782117e-03	3.269192223088439406e-03	7.886600272145465051e-02	1.640202782470847340e-03	2.007250487891232976e-03	3.643490376699232234e-03	2.379922316593215213e-03	2.463100017711868442e-02	5.782155964745387504e-03	6.497726198816822056e-03
2.319999999999999929e+01	6.855515546328311109e-03	4.363354636517192964e-03	1.143563439283210165e-01	2.184309176447938455e-03	2.686101488271410483e-03	4.587310033504962518e-03	3.167957338555925807e-03	3.208444668260433674e-02	7.758121320934881736e-03	8.750187124157905727e-03
2.323333333333333428e+01	8.238511631458710419e-03	5.243905647855558357e-03	1.542755027186792638e-01	2.593165266536418944e-03	3.229772810117232523e-03	4.762326357621277963e-03	3.761327680863145017e-03	3.715741125222503383e-02	9.344403191515297802e-03	1.058978649510892295e-02
2.326666666666666572e+01	9.314401612144786180e-03	5.951812760887038173e-03	2.045352521436543392e-01	2.874301805852614786e-03	3.665199054827529297e-03	4.048232193670999075e-03	4.181869294196786241e-03	4.024623604747280120e-02	1.060286157194513350e-02	1.208563493496387503e-02
2.330000000000000071e+01	9.620644576393787978e-03	6.172394990819175288e-03	2.627368705239350177e-01	2.888119670884123184e-03	3.809246398931656879e-03	2.494564831577919702e-03	4.240925504436654329e-03	3.966734927514860981e-02	1.100566109453929992e-02	1.262395356407679421e-02
2.333333333333333215e+01	9.722395729233805281e-03	6.243126628574405951e-03	3.558020343643356620e-01	2.831139338035410739e-03	3.873144848593172099e-03	8.944617911983187078e-04	4.220060015533121101e-03	3.825719081074545336e-02	1.119029010719035759e-02	1.291520402698312017e-02
2.336666666666666714e+01	9.772300706925807212e-03	6.247213692201086105e-03	5.482874482132417127e-01	2.773294239103505157e-03	3.903203054488856624e-03	2.996920610011814313e-04	4.196374701464745775e-03	3.674127557529573151e-02	1.132876823417513362e-02	1.315134099362526635e-02
2.339999999999999858e+01	9.761516567649156442e-03	6.175714132692064484e-03	1.197857642385759647e+00	2.726711468861801099e-03	3.889008560729237136e-03	9.421632692916361755e-04	4.165295466073113545e-03	3.512017226246564455e-02	1.140636212057759107e-02	1.331519993204447784e-02
2.343333333333333357e+01	9.579522143651928931e-03	5.947337214836598621e-03	5.868578928141465312e+00	2.645018096796855102e-03	3.795144035907057570e-03	1.153536632633261243e-03	4.086252571932786140e-03	3.302607446227885657e-02	1.128457503624737644e-02	1.323989791838288063e-02
2.346666666666666501e+01	9.248690591327891550e-03	5.517193602993727096e-03	8.118398297993670854e-01	2.462963643696065071e-03	3.662088630040877951e-03	1.269224089506543239e-03	4.011561255281722270e-03	3.055426243469000144e-02	1.097936837357575864e-02	1.292065332766345262e-02
2.350000000000000000e+01	8.829682383948909280e-03	4.775286288295005170e-03	4.153604928305633659e-01	2.048604562252966717e-03	3.575761704484833100e-03	1.887465329535334413e-03	4.069605485618842458e-03	2.784191101458962161e-02	1.056269203802104664e-02	1.239790683216477132e-02
2.353333333333333499e+01	8.417850111051160614e-03	3.544547971583157132e-03	2.624826574728627016e-01	1.201745206933922845e-03	3.671600326904729972e-03	4.102562614068694900e-03	4.465499913667749475e-03	2.506932819302287382e-02	1.016363283573345697e-02	1.176802320846003988e-02
2.356666666666666643e+01	8.127955857778241741e-03	1.639965630751596742e-03	1.755936447960844138e-01	3.004158475456541045e-04	4.111370403744764659e-03	9.467026140741418433e-03	5.433723574592545964e-03	2.245437087847455479e-02	9.944896056803724863e-03	1.117343774567192138e-02
2.360000000000000142e+01	8.009121596809181190e-03	9.768567965039907063e-04	1.142875860954928602e-01	2.551568262974626602e-03	4.971708715167220613e-03	1.896571562419172019e-02	7.063124865823484574e-03	2.009195085088854096e-02	9.985279552186109020e-03	1.069643515049886751e-02
2.363333333333333286e+01	7.952742317422866261e-03	3.845894959388646527e-03	6.699964920663407930e-02	5.171791915784105034e-03	6.039715663899259540e-03	3.069912438286412706e-02	8.970763487413825968e-03	1.788574453009203480e-02	1.014166016717858373e-02	1.026110267202384393e-02
2.366666666666666785e+01	7.711386321259388645e-03	5.810942370157547339e-03	3.487067136548387819e-02	7.085510788354672067e-03	6.716943486249455156e-03	3.861963468760614554e-02	1.016880554308201637e-02	1.571042683838151308e-02	1.004484870333978430e-02	9.662881199335662460e-03
2.369999999999999929e+01	7.078926318620322976e-03	5.780579284631068814e-03	2.213050072904731297e-02	7.179074390935736606e-03	6.401818212476281453e-03	3.691262249264593703e-02	9.736885249653576269e-03	1.355654561884573304e-02	9.339511221816136632e-03	8.712714804952803940e-03
2.373333333333333428e+01	6.095533302228270389e-03	3.931130025315143772e-03	2.582871383557062278e-02	5.473404765305956050e-03	5.125538852117753758e-03	2.658430335092504260e-02	7.808070700009005910e-03	1.152112637130890682e-02	8.023634804383394936e-03	7.417943489620792454e-03
2.376666666666666572e+01	5.042046902060162358e-03	1.543833296710760226e-03	3.546231910545594168e-02	3.131991366720157915e-03	3.556758016572490050e-03	1.425603099535603831e-02	5.433691049783692835e-03	9.793111576101231133e-03	6.506497945781345577e-03	6.062801410533814016e-03
2.380000000000000071e+01	4.215469226428771900e-03	3.288066638309424276e-04	4.264546100945505736e-02	1.250297203329233265e-03	2.338547282415749488e-03	5.379770550671021667e-03	3.527837378914276505e-03	8.592889395847316120e-03	5.276411084381581532e-03	5.030309095417282751e-03
2.383333333333333215e+01	3.739194483120656266e-03	1.474229187770280522e-03	4.591432293799233705e-02	1.400287502306297039e-04	1.666073531931073310e-03	1.180766803630671751e-03	2.334494729717627795e-03	8.009873778716633530e-03	4.561603445879084534e-03	4.516423337141141706e-03
2.386666666666666714e+01	3.557570891225229816e-03	2.109728595500530782e-03	4.689812569692748678e-02	3.944721248891889295e-04	1.409935570617290579e-03	2.589986691412202733e-04	1.679645537065268569e-03	7.913379750028638054e-03	4.295008082619890429e-03	4.445857550860025237e-03
2.389999999999999858e+01	3.523993576104234200e-03	2.425402930093921699e-03	4.651858071891848412e-02	6.137763722290428495e-04	1.362560641720647397e-03	7.199663826842159654e-04	1.331134719850667015e-03	8.005490410924222255e-03	4.259725174913814132e-03	4.576173205186434036e-03
2.393333333333333357e+01	3.322134593335441134e-04	2.368231263140416025e-04	4.255758380994133054e-03	6.533616399104199082e-05	1.289590412020385764e-04	9.987227010906317675e-05	1.087038651792984897e-04	7.584559551466504672e-04	4.028424471377852292e-04	4.415932666079223153e-04
2.396666666666666501e+01	1.295924634749300725e-02	8.924920188671454577e-03	1.677036150180561402e-01	2.669020868901685658e-03	4.982210725027786009e-03	1.269232695575008528e-03	4.060464683434868334e-03	2.963166207243575490e-02	1.566896259670317107e-02	1.712539502358832039e-02
2.400000000000000000e+01	1.853499079327358343e-02	1.134993968922792286e-02	2.898844811612560357e-01	3.797792657472797914e-03	6.915444847766699481e-03	1.001751067466753221e-02	6.411246816601453777e-03	4.337758113716954494e-02	2.208516091212494453e-02	2.331273149206374365e-02
2.403333333333333499e+01	1.736840880064829257e-02	7.060840349512159317e-03	3.728525740608164551e-01	2.558398257492474313e-03	6.423960008415794364e-03	2.694624086323898007e-02	7.844417275509732446e-03	4.101933132697125478e-02	2.024415653343265842e-02	1.973616485318576558e-02
2.406666666666666643e+01	1.386965175605270155e-02	7.993581772526339160e-04	4.145176810613134810e-01	1.071532444875623576e-03	5.911465040016847770e-03	3.277351838536018969e-02	9.462387195044887414e-03	3.107785369977960829e-02	1.593244952521820704e-02	1.353735568828955647e-02
2.410000000000000142e+01	1.057485008388484547e-02	8.935069388778259930e-03	3.554411092451003618e-01	6.118371655518717485e-03	6.450461809924956311e-03	2.089192214293174657e-02	1.134546134940441452e-02	2.057647779016648359e-02	1.228024452128213123e-02	8.740751586115352162e-03
2.413333333333333286e+01	8.058882436483113393e-03	1.439914564280515494e-02	9.604569376496967237e-02	1.036881269998060455e-02	7.350445800796670884e-03	2.566961018536113165e-04	1.265451479471261902e-02	1.283708146645992296e-02	9.634152211237565627e-03	5.857945647158396135e-03
2.416666666666666785e+01	5.883442277175957545e-03	1.529712269247995859e-02	1.952996280993077038e-01	1.158993192445403018e-02	7.225707051315527832e-03	1.577945609899106955e-02	1.213360907640727120e-02	7.802836335593605482e-03	7.168734953244886195e-03	3.886217779560937041e-03
2.419999999999999929e+01	3.768552623678918939e-03	1.169103447377558072e-02	2.168239081122886325e-01	9.205088144590723234e-03	5.504066529433864104e-03	1.960546018614902491e-02	9.206661094046480337e-03	4.536477648745645443e-03	4.587357776454898881e-03	2.305739581042184211e-03
2.423333333333333428e+01	1.821574513070357533e-03	5.797632304312063875e-03	1.042945106546650791e-01	4.729040449953326661e-03	2.828381865230284158e-03	1.246655966411452411e-02	4.733075697764676550e-03	2.265751010733566256e-03	2.199496390450018674e-03	1.113139827206015677e-03
2.426666666666666572e+01	2.139837302626857449e-04	5.988943368572204919e-04	9.456874289363290803e-03	5.109574400691058648e-04	3.176763066493594684e-04	1.536584374194370928e-03	5.231939632840220235e-04	3.096679501333560679e-04	2.589142662468729727e-04	1.490330274169777535e-04
2.430000000000000071e+01	1.022497150056820951e-03	2.108784698176666920e-03	2.311207168884857679e-02	1.936050688381101394e-03	1.319315497233840414e-03	6.432597662532492377e-03	2.068631357032768830e-03	1.805644150762597848e-03	1.259396941210338917e-03	8.799947494127413269e-04
2.433333333333333215e+01	1.955931846721868130e-03	2.384572115388083804e-03	7.092099604141117487e-03	2.526598202161317325e-03	2.048166794807754470e-03	9.304712621663054073e-03	2.928420516473424079e-03	4.129354399804448239e-03	2.469961865234105835e-03	2.051882315544305627e-03
2.436666666666666714e+01	2.658518816448365851e-03	1.327711218437308037e-03	7.161168463584174915e-02	2.004599107448420525e-03	2.199163005727390856e-03	8.473933068697489870e-03	2.743126245852551669e-03	6.376515915172838687e-03	3.433277209856341276e-03	3.211219246002961023e-03
2.439999999999999858e+01	3.158568397688595649e-03	4.958590103985865841e-05	1.275223276374171655e-01	1.151287326578416623e-03	2.096058401926980449e-03	5.872662614629170323e-03	2.241025099610994588e-03	8.158844976295114362e-03	4.139022279114217863e-03	4.136978969628369272e-03
2.443333333333333357e+01	1.163464477061779958e-03	2.537288665856368480e-04	5.051611947465769331e-02	1.563310250667468329e-04	6.504813769612659757e-04	9.029325194980931512e-04	6.274713146734639318e-04	3.089103209909641479e-03	1.532828200228808545e-03	1.569543486620684136e-03
2.446666666666666501e+01	5.778168530943071819e-03	1.216982829378936105e-03	2.507066111035530231e-01	3.706547001145669529e-04	2.975568394388479823e-03	3.420633073679696531e-04	2.968014788631460205e-03	1.524097778608646779e-02	7.584014077611370488e-03	7.669513790179704853e-03
2.450000000000000000e+01	8.883528239941887450e-03	5.621939612508048681e-04	4.669885421838657069e-01	1.711746181341289091e-03	4.914542238615788629e-03	3.652031201241860009e-03	5.791408464240684582e-03	2.280449492679546483e-02	1.152231685311852667e-02	1.107880712043987116e-02
2.453333333333333499e+01	6.357086312335713356e-03	4.098857958088339588e-03	4.291435538980583608e-01	3.698995071514249010e-03	4.484584159316835558e-03	1.181977787881293481e-03	6.307765004648488959e-03	1.519875816442181615e-02	8.112948007130365777e-03	7.107402711487713874e-03
2.456666666666666643e+01	5.188314963998940862e-03	7.628349543617434468e-03	1.351550021600481377e-01	6.292534838585057966e-03	5.023821368456948475e-03	1.022619898856190132e-02	7.893721198617554072e-03	1.084737844975249346e-02	6.504486975733852518e-03	4.977375510407164479e-03
2.460000000000000142e+01	3.466966473722244736e-03	7.984481690183509173e-03	3.184825368663786183e-01	6.607054156242433279e-03	4.393457693442774474e-03	1.561987973035881307e-02	7.337220391320070298e-03	6.188918457348927676e-03	4.269888124077513350e-03	2.804360379458651666e-03
2.463333333333333286e+01	1.679545954230033267e-03	4.746820238271839444e-03	2.300237404863937629e-01	4.009497025512748919e-03	2.489127841195428684e-03	1.134272369511559603e-02	4.290980034229626740e-03	2.689205284249220149e-03	2.048365221737968606e-03	1.215622029025676364e-03
2.466666666666666785e+01	1.233598320049122813e-04	3.506655827600238355e-04	1.490238051250254714e-02	3.039161210373566733e-04	1.877032412534568838e-04	9.397629731990072947e-04	3.271958745163009688e-04	1.981029119374002636e-04	1.520490149661407337e-04	9.282582694144439082e-05
2.469999999999999929e+01	1.029793437285829926e-03	2.477469475840950348e-03	8.312819794603415469e-02	2.204279559268977444e-03	1.421070633934082500e-03	6.819892371167889968e-03	2.467305558779565519e-03	1.797954613316440214e-03	1.323464669358041107e-03	9.311568337400797290e-04
2.473333333333333428e+01	1.745454335456764379e-03	3.086341490378648970e-03	2.218649903766776663e-02	2.774254448093987999e-03	1.960086927032588053e-03	7.130645916433231077e-03	3.401297778664137683e-03	3.275417863276365409e-03	2.428105845500926063e-03	2.016253087149633832e-03
2.476666666666666572e+01	2.100027891132686710e-03	2.553454837563269315e-03	1.593722492205138785e-01	2.144321677386942793e-03	1.748542623985432183e-03	1.161604220253898562e-03	3.166866255380950713e-03	3.821798042376992055e-03	3.320433784507389845e-03	3.152657398096265270e-03
2.480000000000000071e+01	2.210916181608878813e-03	2.148948890949221868e-03	3.069143377452414612e-01	1.376294765819994353e-03	1.274581140911748307e-03	8.010063726265425829e-03	2.715184277386470391e-03	3.047985734785876259e-03	4.245430920477603551e-03	4.403198467839500307e-03
2.483333333333333215e+01	2.165094372362695151e-03	2.607732018386260588e-03	3.265221953806607957e-01	1.304046147641563366e-03	9.255397789310849596e-04	1.755653498415741393e-02	2.667282071147492831e-03	6.230218605142788350e-04	5.476766099017724675e-03	5.934505609046041540e-03
2.486666666666666714e+01	2.002458075259625717e-03	4.148817346068722246e-03	2.539944630404569748e-01	2.552965797369432122e-03	1.002304495025575087e-03	2.419526224929350461e-02	3.339386312796453413e-03	3.709129077207795090e-03	7.258510184427619145e-03	7.918953453488655758e-03
2.489999999999999858e+01	1.728473064988550467e-03	6.592426650912852452e-03	1.356317851540713160e-01	5.397491245112436345e-03	1.671001129932231507e-03	2.421129617439557458e-02	4.829809395506703788e-03	9.861594126566470414e-03	9.703878096574096793e-03	1.043268116859421071e-02
2.493333333333333357e+01	8.202989202153768925e-04	5.852355346751929310e-03	5.046858701522442987e-03	5.803391080204654308e-03	1.724099445372924725e-03	9.896827307554388609e-03	4.312048686358326693e-03	1.058015043055020483e-02	7.804042443762951482e-03	8.240903226354784686e-03
2.496666666666666501e+01	1.070883112920448721e-03	1.629088099880187518e-02	2.378024443267598154e-01	1.795827083965688062e-02	5.242203322678034433e-03	3.943376008686141389e-03	1.253043644915530046e-02	3.254916982511253665e-02	2.083286218200416928e-02	2.176844722526209697e-02
2.500000000000000000e+01	3.799535038466701547e-04	3.138609815614782500e-02	6.265258888368274715e-01	3.637399354963279097e-02	1.035427416259044643e-02	1.887980522802082742e-02	2.624625047272827194e-02	6.678177690303697955e-02	4.005394599304602787e-02	4.175195284869540058e-02
2.503333333333333499e+01	1.332889840771397678e-03	3.384405355113499075e-02	5.482682504226942255e-01	4.002120397469445534e-02	1.073989062171013323e-02	3.166625505077137054e-02	3.136767688153572348e-02	7.699279778501032234e-02	4.477988550419557956e-02	4.688572304080131786e-02
2.506666666666666643e+01	2.987446781451464674e-03	2.929699853464193260e-02	3.637684592663767980e-01	3.452860962040069787e-02	8.116251958213504744e-03	2.241884928214505843e-02	2.983328109248156376e-02	7.242272725334687744e-02	4.090580682013836289e-02	4.325422762649473729e-02
2.510000000000000142e+01	4.117007282168756027e-03	2.320011039479486295e-02	2.322442124489273729e-01	2.604319865929273156e-02	4.729216706146210578e-03	2.419500680503867442e-03	2.500960056926296998e-02	6.101640464138576025e-02	3.293136677604970031e-02	3.526620945754870007e-02
2.513333333333333286e+01	4.474288409129506192e-03	1.803700731196331355e-02	1.520000791556541386e-01	1.802346088561094031e-02	2.056333568157335881e-03	1.285522144832523285e-02	1.951366549454412042e-02	4.701482025067017095e-02	2.374234654924973001e-02	2.567639737960997551e-02
2.516666666666666785e+01	3.992018694723018651e-03	1.343411888985630333e-02	1.002062871326948740e-01	1.131462029873385976e-02	4.636119242606981990e-04	1.711828317909051128e-02	1.401824076172496214e-02	3.232368040617784183e-02	1.490047918469905933e-02	1.608741288754198320e-02
2.519999999999999929e+01	2.893911415915810786e-03	8.723971894601487143e-03	6.180680558429794275e-02	6.053203365227538373e-03	2.467849507609691951e-04	1.333899380921195650e-02	8.650293569015804832e-03	1.883637953144064875e-02	7.559020860567980220e-03	7.944235513086499514e-03
2.523333333333333428e+01	1.455001371036409100e-03	3.937678761722610346e-03	2.849567123817210376e-02	2.271931626638471185e-03	3.212963225190926990e-04	6.477517599926901903e-03	3.697022442028013479e-03	7.759008705241304989e-03	2.437736525369927926e-03	2.349825462788207326e-03
2.526666666666666572e+01	3.522319694598452966e-04	8.378734770892536749e-04	6.515308446505535707e-03	4.246432106273485092e-04	1.068117519621362396e-04	1.489876039725284481e-03	7.420182133174856335e-04	1.583239495761170571e-03	3.187260844266469047e-04	2.319548490367379784e-04
2.530000000000000071e+01	2.752399329858839019e-03	5.751081850317293909e-03	4.913739165591314573e-02	2.793648583088868126e-03	9.345199446330942688e-04	1.149803862852849523e-02	4.784560666599361849e-03	1.101861913876019984e-02	1.007999164877396766e-03	4.198365655602206818e-05
2.533333333333333215e+01	5.630211184716972170e-03	1.065950432293674005e-02	1.010641908489747914e-01	5.259869908296762805e-03	1.977095460071442209e-03	2.450628427721008445e-02	8.304068624790064690e-03	2.136261125965868701e-02	2.872329762531002279e-04	2.284578723926313643e-03
2.536666666666666714e+01	8.235215566327051817e-03	1.480015971487632503e-02	1.585681153062117599e-01	7.401974433536772854e-03	2.964343187586337448e-03	3.898242871454145331e-02	1.079149319944014765e-02	3.107168378152593696e-02	8.848933092956537448e-04	4.901637280780207599e-03
2.539999999999999858e+01	8.079424496667317714e-04	8.530395509329892142e-03	1.519068665306090027e-01	6.020092521165905895e-03	2.552513498092004451e-03	5.663384646702127219e-03	1.398888186589037491e-02	1.169704729192851535e-04	1.801534607285674040e-03	1.007212079927249015e-03
2.543333333333333357e+01	2.540927497018765670e-04	8.962601765607576196e-03	1.721224135358258300e-01	6.131238232764056953e-03	2.983949370931809203e-03	4.179353146763446357e-04	1.372313878796702601e-02	1.554632788079074240e-03	9.706213116993665834e-04	2.063951980129199656e-03
2.546666666666666501e+01	5.407313886372277839e-04	9.702459631188566774e-03	1.964865117725198285e-01	6.268109789479012553e-03	3.602077791501364420e-03	8.768054999370495164e-03	1.347414785091308534e-02	3.625219403791894723e-03	2.567079626330861521e-04	3.681586981087974463e-03
2.550000000000000000e+01	1.199761422503668263e-03	1.028152355791273065e-02	2.322941413856198234e-01	6.336939240918291159e-03	4.091907541899710531e-03	1.504166376961461014e-02	1.319878111262312581e-02	5.363561361240645232e-03	1.309764497494814162e-03	5.074777699414651996e-03
2.553333333333333499e+01	1.459186823974194334e-03	1.039108047563299005e-02	2.943308898296534970e-01	6.275091283333077488e-03	4.232864111329691370e-03	1.636425649034813773e-02	1.286407687031038485e-02	6.094368290072043823e-03	1.781690386672164610e-03	5.674747522197229853e-03
2.556666666666666643e+01	1.281941407036800732e-03	1.001497034011999444e-02	4.167910492202384631e-01	6.072037578927366730e-03	3.992167210235772826e-03	1.264444095865705289e-02	1.245025963366499372e-02	5.730208116359889262e-03	1.604331633054693592e-03	5.375707662358316166e-03
2.560000000000000142e+01	8.053219310803162636e-04	9.345699493395738175e-03	7.255928318979041336e-01	5.749715110566609548e-03	3.478294812932366652e-03	5.594415467114098421e-03	1.195099620071501077e-02	4.626888734142085673e-03	9.793111265663325717e-04	4.449066718558312462e-03
2.563333333333333286e+01	2.109755211666008610e-04	8.600389508510235606e-03	2.693213327027821347e+00	5.349034615154913894e-03	2.841064004749855806e-03	2.802872784437674628e-03	1.139428386820051826e-02	3.244931693341419811e-03	1.805984773454145465e-04	3.274698211010528427e-03
2.566666666666666785e+01	3.643876171419847387e-04	7.900951496193894807e-03	1.616463164012109210e+00	4.939670707780901768e-03	2.212307134753735242e-03	1.097756851730806969e-02	1.086024681165112006e-02	1.923223618780884334e-03	5.935549633992739200e-04	2.131915497446147060e-03
2.569999999999999929e+01	8.491135971354153060e-04	7.275992668342442377e-03	6.271292158058345834e-01	4.609124287222527046e-03	1.685988959104223368e-03	1.787603928024703720e-02	1.044512651335804780e-02	8.267627780928804744e-04	1.253337392849474289e-03	1.148886474741961025e-03
2.573333333333333428e+01	1.219941387756318801e-03	6.710373921748595365e-03	3.906721385322970419e-01	4.406774397730299671e-03	1.302622658113244264e-03	2.299713648266672392e-02	1.017156556964047241e-02	1.500406746159107787e-05	1.776533013396566687e-03	3.526484593909872756e-04
2.576666666666666572e+01	1.483083480881363866e-03	6.202676042441701044e-03	2.836476935747522798e-01	4.323342020771630059e-03	1.053133886801563973e-03	2.641915922890025747e-02	9.990978655859985430e-03	6.418365801500756701e-04	2.167842207857956661e-03	2.663411865278112801e-04
2.580000000000000071e+01	1.665924123752217725e-03	5.781253979595321613e-03	2.225137187948575124e-01	4.326920511917811685e-03	9.025731237332556764e-04	2.869473107020824656e-02	9.869289568453459491e-03	1.115343774322403048e-03	2.452733436457958660e-03	7.341191789493456670e-04
2.583333333333333215e+01	1.792786288235984115e-03	5.439165599183749637e-03	1.826558619108574200e-01	4.369851521888537711e-03	8.107192228679469719e-04	3.030706525354434633e-02	9.759971597533436891e-03	1.481841067561894031e-03	2.656358871489438930e-03	1.086058371768097199e-03
2.586666666666666714e+01	1.879917589672106546e-03	5.160382741180100617e-03	1.545343650962439364e-01	4.423227720296575051e-03	7.526683122105814550e-04	3.153408775226006211e-02	9.646656606440357981e-03	1.761823629583397603e-03	2.801469312953555439e-03	1.354933135172121548e-03
2.589999999999999858e+01	1.935358816390154351e-03	4.930201141646342600e-03	1.336378544673728630e-01	4.475042807804648082e-03	7.178588804852395521e-04	3.247469205775997680e-02	9.527552287099932266e-03	1.960552379280585625e-03	2.903066704344648297e-03	1.562884827377098752e-03
2.593333333333333357e+01	1.961834184046126837e-03	4.740057611448867010e-03	1.174978186713258183e-01	4.521740966969845128e-03	7.034979816731070376e-04	3.314089298332521805e-02	9.403251219653994269e-03	2.078035588987665275e-03	2.966602177597401670e-03	1.718174071204437575e-03
2.596666666666666501e+01	1.955466692249031857e-03	4.590377439214809140e-03	1.046027875880947422e-01	4.564364288397453930e-03	7.132850540218561332e-04	3.345607529421232296e-02	9.275430058805007177e-03	2.103020923469356256e-03	2.985182392327400454e-03	1.810402257919040093e-03
2.600000000000000000e+01	1.806304684230801254e-03	4.286121350873159028e-03	8.945746120308088745e-02	4.394113289301551303e-03	7.301412533431839028e-04	3.152591518587340158e-02	8.716783394118890818e-03	1.893340474061749141e-03	2.789067801750192387e-03	1.708115059360291489e-03
2.603333333333333499e+01	1.567811047688204198e-03	4.092254522420184400e-03	7.690300528983344541e-02	4.250777251177640173e-03	8.287238336420589893e-04	2.818669555743644889e-02	8.192457160873734684e-03	1.455092718925864431e-03	2.460767544830725663e-03	1.405052622476675840e-03
2.606666666666666643e+01	1.171501159598949213e-03	4.075630902052121592e-03	6.590372250851839198e-02	4.175400601440846897e-03	1.079148407328440985e-03	2.223542070789366956e-02	7.720662013956985405e-03	6.279362913261083649e-04	1.900344237476044463e-03	7.539488015096704274e-04
2.610000000000000142e+01	7.398911130109223511e-04	5.832368973302041494e-03	7.552219313249063093e-02	5.702083910741040026e-03	2.105559313221200615e-03	1.675492984953724090e-02	9.912630148896733884e-03	1.024439141067501249e-03	1.358031148425266213e-03	5.417098399604214484e-04
2.613333333333333286e+01	4.366307284819347947e-04	6.501773436536481196e-03	6.159449937779992723e-02	5.938695650000308697e-03	3.086684570681633155e-03	2.273941634958129288e-03	9.469307950288457024e-03	3.704040287256626929e-03	3.480444354162009145e-04	2.843464382345559701e-03
2.616666666666666785e+01	1.801949710267251870e-03	7.354397498226716325e-03	4.928085338916822489e-02	6.262385254281524309e-03	4.256929950735512461e-03	2.431560650852326172e-02	9.077898991956007829e-03	6.822172649573129272e-03	2.346329005907778036e-03	5.589560409594374404e-03
2.619999999999999929e+01	3.194412032110194050e-03	8.478413338032189661e-03	4.125144030497879949e-02	6.847203272014964863e-03	5.576691026225373375e-03	4.527241787426448255e-02	9.114142363959649301e-03	1.008711248970220638e-02	4.389672703877420604e-03	8.523965636713102048e-03
2.623333333333333428e+01	4.223242428821241852e-03	9.217948356449205335e-03	3.558197808086503017e-02	7.244262430034632480e-03	6.544075831113488687e-03	5.839255126062063705e-02	9.077458892977074284e-03	1.243141840125096612e-02	5.914528699626858677e-03	1.072144924776143905e-02
2.626666666666666572e+01	4.652940830509736878e-03	9.379168158453266360e-03	3.269418185706676749e-02	7.355170152087883370e-03	6.933544558211476860e-03	6.101668717058056357e-02	8.943682835203001918e-03	1.332379990121603484e-02	6.562325032020430507e-03	1.165604330906566503e-02
2.630000000000000071e+01	4.497299067407558443e-03	9.009320115696054648e-03	3.206847194187444072e-02	7.206982784555643340e-03	6.762833965882839200e-03	5.536587507551347237e-02	8.725079462061958308e-03	1.284571095512482622e-02	6.341283413210856666e-03	1.132662110720951409e-02
2.633333333333333215e+01	3.943139094468293450e-03	8.303900555535018504e-03	3.272791935063446706e-02	6.906729530769051446e-03	6.217442266686829845e-03	4.554224133107267342e-02	8.456486553282314966e-03	1.147103509307351686e-02	5.523143531068323321e-03	1.011518599035524102e-02
2.636666666666666714e+01	3.205252760373061404e-03	7.468586346094267976e-03	3.380676123479248868e-02	6.561117483164899573e-03	5.506162004990837813e-03	3.482294674086914427e-02	8.174367394681976429e-03	9.711755529183878008e-03	4.428422052759535890e-03	8.482089074180078694e-03
2.639999999999999858e+01	2.447494541211862364e-03	6.651990403908196806e-03	3.475372889244968816e-02	6.236849050199406302e-03	4.783208396367105535e-03	2.504461585539219382e-02	7.905161613836227466e-03	7.943452780282932169e-03	3.302745708525373514e-03	6.787089783277597786e-03
2.643333333333333357e+01	1.772570640716662239e-03	5.940575864035215793e-03	3.528350434857036033e-02	5.963940132488111667e-03	4.141100862642489548e-03	1.701844635429280647e-02	7.663282180033374920e-03	6.391653669904099819e-03	2.297922943501180381e-03	5.258574675590225490e-03
2.646666666666666501e+01	1.232183697379855662e-03	5.370621017475638026e-03	3.530116206637603365e-02	5.751503010835970833e-03	3.624803728795372368e-03	1.095877568373828000e-02	7.453420930552890483e-03	5.161256631847065471e-03	1.488378318260512832e-03	4.012984940589434286e-03
2.650000000000000000e+01	8.400174317235973871e-04	4.942607422503346448e-03	3.484452623852684477e-02	5.600145712234477074e-03	3.246832389100629598e-03	6.757265046411032282e-03	7.274484002986715374e-03	4.270942591138426198e-03	8.925428222501228821e-04	3.082524925785098437e-03
2.653333333333333499e+01	5.883657257656465644e-04	4.638907394844340656e-03	3.401607677766989996e-02	5.508193587778077716e-03	3.002483507858400534e-03	4.186288181603619110e-03	7.122930490723115328e-03	3.693776437807850914e-03	4.981317058094270360e-04	2.451373396751361546e-03
2.656666666666666643e+01	4.636739421045189672e-04	4.440579497623135460e-03	3.291645694972059749e-02	5.472276911471138025e-03	2.881643851630818955e-03	3.035106070992904352e-03	6.994228689052969100e-03	3.393120807858818807e-03	2.849454990860335584e-04	2.090634724723650084e-03
2.660000000000000142e+01	4.544133038562558316e-04	4.335936317348594755e-03	3.161394852409896150e-02	5.486015010351849921e-03	2.873939149504814612e-03	3.154997622621708627e-03	6.883292705841257894e-03	3.340186848363283032e-03	2.364242551837997350e-04	1.976764269410892678e-03
2.663333333333333286e+01	5.500198974215379137e-04	4.318240708666429457e-03	3.015806822083400701e-02	5.540157299661255426e-03	2.967938420935904015e-03	4.420811973853652418e-03	6.785120380859648893e-03	3.511420437473137483e-03	3.387268143319341557e-04	2.090049583344813933e-03
2.666666666666666785e+01	7.338713918730458211e-04	4.375742178094484645e-03	2.861210819365315669e-02	5.622550738118072336e-03	3.145861865420021899e-03	6.633522322620918898e-03	6.695283431361042162e-03	3.873061200816007178e-03	5.719180398164122473e-04	2.400663772151086488e-03
2.669999999999999929e+01	6.786541548584680604e-04	3.121490539249553633e-03	1.886213333000873876e-02	3.981588706275282497e-03	2.351390426095514852e-03	6.550052852458584408e-03	4.604668260787384004e-03	3.038327849335249655e-03	6.251874740081391933e-04	1.985470593776072611e-03
2.673333333333333428e+01	3.847692093211484967e-04	1.449342755732109436e-03	8.166918179613713233e-03	1.824536329261914475e-03	1.136169400391023746e-03	3.830440677672337143e-03	2.062730312029239284e-03	1.539431630169191961e-03	3.942960841466396690e-04	1.052930355819546018e-03
2.676666666666666572e+01	1.292081305707608145e-03	4.292896330336661709e-03	2.347764157653427566e-02	5.300329526153091907e-03	3.444463677758075396e-03	1.313039350140110702e-02	5.969313072420610704e-03	4.883331306161898221e-03	1.418056871724674003e-03	3.422278288346725355e-03
2.680000000000000071e+01	1.628390864931423317e-03	5.126658353243412902e-03	2.839292082242773907e-02	6.226869842076194692e-03	4.143553136409554999e-03	1.683286454393016426e-02	7.097963293585579127e-03	6.095524336748406671e-03	1.867601134363689646e-03	4.281130834542644370e-03
2.683333333333333215e+01	1.483747847838595008e-03	4.733001536076284627e-03	2.757544543882926164e-02	5.717258665749920706e-03	3.805069319692376637e-03	1.551964855714373266e-02	6.661554744119359099e-03	5.725587349672259761e-03	1.744547807008590750e-03	3.948793468068562129e-03
2.686666666666666714e+01	1.063095988984283369e-03	3.668258002988366694e-03	2.314438126171544305e-02	4.470237362325961070e-03	2.906209468366166039e-03	1.115551419206834913e-02	5.345712688222203045e-03	4.393651184450660628e-03	1.254999188763194010e-03	2.911806755814779542e-03
2.689999999999999858e+01	6.000818090926752666e-04	2.391373545537017926e-03	1.658311282362217101e-02	2.979305090648334126e-03	1.856257032966102984e-03	6.243098864249519049e-03	3.652638516575793144e-03	2.767970133230546192e-03	6.902175354935572880e-04	1.717318667248203751e-03
2.693333333333333357e+01	2.384894731651552365e-04	1.169511659803811445e-03	8.902928794581571603e-03	1.502316914689537505e-03	8.875256235454077013e-04	2.425093126720863530e-03	1.879597928177827561e-03	1.285854963952287036e-03	2.540881454457865696e-04	7.238136998859385010e-04
2.696666666666666501e+01	1.879143140083864623e-05	1.202254298322791260e-04	9.901682033962818427e-04	1.594864112034349878e-04	8.920665879775843796e-05	1.840601890335628605e-04	2.024945511057132594e-04	1.245896695826285560e-04	1.680871853666049512e-05	6.147022654424684181e-05
2.700000000000000000e+01	8.425093705501184688e-05	7.355168817372328928e-04	6.424252069654993666e-03	1.006947506945824735e-03	5.363819838506765462e-04	7.823783945909807899e-04	1.287955323782944165e-03	7.199402108728309921e-04	5.017001260541503917e-05	3.023502168625733671e-04
2.703333333333333499e+01	1.132762784591195230e-04	1.415892870227997494e-03	1.284325445574569305e-02	1.990488525373330670e-03	1.017470784638834294e-03	9.969101696839439194e-04	2.554265029327723417e-03	1.317943872011257929e-03	8.407151679177902648e-06	4.571588021453276891e-04
2.706666666666666643e+01	1.040758530397808572e-04	1.946283473468604207e-03	1.802748617479847659e-02	2.801639964035082964e-03	1.385928391392696277e-03	8.932962043072184078e-04	3.590939217665715336e-03	1.741381615449472597e-03	8.714397146000036308e-05	4.862768281645606420e-04
2.710000000000000142e+01	8.314010479692003663e-05	2.350563706563704204e-03	2.193420107230009686e-02	3.459842356539616706e-03	1.671560012929121635e-03	7.725462969713893600e-04	4.409674005288814237e-03	2.049617663819355493e-03	1.956591881101451820e-04	4.536583813153630866e-04
2.713333333333333286e+01	7.308164309738632498e-05	2.653234998724620340e-03	2.463175602012243615e-02	3.988993180440492115e-03	1.903727621957012174e-03	8.685312177743089715e-04	5.030934413402953290e-03	2.296777907045005791e-03	2.840590697823123872e-04	4.130746789692001813e-04
2.716666666666666785e+01	9.836635403914271536e-05	2.878455629822931905e-03	2.623329666346945269e-02	4.414903698035666131e-03	2.114567703520415023e-03	1.401365370057954451e-03	5.478097475958209825e-03	2.542773240295639198e-03	3.190274672348192959e-04	4.197592048961232519e-04
2.719999999999999929e+01	1.862745752949788905e-04	3.029341136222283518e-03	2.687390896203899204e-02	4.764996120673908875e-03	2.341263639904507098e-03	2.502719053209149364e-03	5.766789950380465761e-03	2.854130899100366936e-03	2.659546595316030458e-04	5.294417254051415151e-04
2.723333333333333428e+01	3.603843502891401394e-04	3.015346360332508101e-03	2.674276039365503649e-02	5.073659508116238649e-03	2.629130050472185814e-03	3.863342922866030201e-03	5.876673901621846420e-03	3.285599136708113738e-03	1.015490581245024167e-04	7.716118187104017284e-04
2.726666666666666572e+01	6.385553019508949119e-04	2.487681429404695662e-03	2.614827822372222180e-02	5.405474691784537163e-03	3.054138134463409669e-03	4.036723790440308567e-03	5.690279197050353809e-03	3.863189605946489111e-03	1.715910999983905538e-04	1.109736297554723755e-03
2.730000000000000071e+01	1.058356802475017306e-03	5.709457520844665387e-04	2.555486661051529357e-02	5.907968988724783890e-03	3.790448122887837140e-03	4.571911932347493489e-04	4.891346013076219336e-03	4.612382293497655807e-03	5.351571019662686255e-04	1.422398299461272468e-03
2.733333333333333215e+01	1.726776272206242968e-03	4.499161739952245095e-03	2.552658905761625782e-02	6.873148135137181758e-03	5.209711318728569261e-03	1.629888891952175831e-02	2.817500320334284832e-03	5.616777566396356780e-03	9.875339105320712560e-04	1.492962739978244717e-03
2.736666666666666714e+01	2.836860465391413851e-03	1.577444516255751758e-02	2.654460458340332854e-02	8.737317614333264468e-03	7.921838090342104080e-03	5.557767215708993985e-02	1.698815043519139685e-03	6.982965600148312822e-03	1.536542316547110688e-03	9.178925342062153013e-04
2.739999999999999858e+01	2.437386802485179155e-03	1.994078966816434373e-02	1.541615080319001796e-02	6.371564821451907064e-03	6.714136951923773203e-03	7.449402018187457897e-02	5.394951092007118330e-03	4.610416790281713327e-03	1.122055605270585663e-03	5.461851720475620993e-04
2.743333333333333357e+01	4.920490834554193567e-03	5.117038176333019855e-02	2.376818540521646525e-02	1.184386183843957017e-02	1.379489809804604512e-02	2.070851959315064272e-01	1.643077794894389626e-02	7.342587919860219491e-03	1.746946027940747027e-03	3.690151945401295465e-03
2.746666666666666501e+01	1.043657169999830450e-02	1.189147214781051537e-01	4.557731194088039672e-02	2.415174257749994058e-02	2.959123585011828872e-02	4.280744972915867530e-01	4.180173388979750715e-02	1.289486597852212459e-02	2.580801899190968401e-03	1.305582541105038651e-02
2.750000000000000000e+01	1.146622233189814079e-02	1.257026535243694898e-01	5.088394567217702225e-02	2.574885823160659795e-02	3.200707327775276917e-02	3.608401117837247152e-01	4.804816604826239734e-02	1.241895647411146546e-02	1.927851010146115242e-03	1.944705827385526109e-02
2.753333333333333499e+01	1.005851606079791877e-02	9.667390369778602888e-02	4.715749063777260885e-02	2.139982427840581014e-02	2.647237454001514015e-02	2.325132758924697562e-01	3.951256369264526808e-02	1.034102573028798135e-02	1.724073252076855495e-03	1.980979157228147935e-02
2.756666666666666643e+01	8.158588551031973127e-03	6.252774414607815967e-02	3.936106209619294471e-02	1.552250232292030213e-02	1.902512728761799471e-02	1.345897719889030397e-01	2.682152530860160491e-02	8.818740611685589592e-03	2.567724261875341252e-03	1.556396328191057138e-02
2.760000000000000142e+01	6.584364072571752095e-03	3.558047351837633626e-02	3.081175697484048875e-02	1.035215874243254966e-02	1.267930754301411882e-02	7.127826360437541919e-02	1.596501141608116722e-02	8.087898642502497001e-03	3.947610309179417146e-03	9.607734999130762218e-03
2.763333333333333286e+01	5.267145818563963126e-03	1.729988745466356018e-02	2.272986431994431997e-02	6.358823329702852252e-03	7.963354956223521117e-03	3.266826599602813685e-02	8.391101760736756343e-03	7.448342391649164645e-03	4.954018690943013010e-03	4.228901532143305303e-03
2.766666666666666785e+01	3.984369993711609284e-03	6.708953432775867365e-03	1.556022614994329901e-02	3.502121598924230490e-03	4.691279466703324880e-03	1.198404223225783133e-02	3.976669292379291301e-03	6.283728824919674813e-03	4.911792083420873402e-03	8.225024198826362759e-04
2.769999999999999929e+01	2.693126597632844801e-03	1.811744010541250062e-03	9.547719338846400242e-03	1.645049097804094241e-03	2.543209454040852927e-03	3.285355988491588716e-03	1.841926393960442200e-03	4.557305803101068496e-03	3.846662509380614336e-03	5.138223089942182747e-04
2.773333333333333428e+01	1.492545650856722103e-03	1.677484540942491078e-04	4.812870429350796578e-03	6.045693843505422832e-04	1.188731986049820517e-03	6.140607962053779272e-04	8.521321512073070032e-04	2.635501945498418871e-03	2.292176932192999377e-03	6.112894402228583783e-04
2.776666666666666572e+01	4.519176277070498346e-04	7.851239294580430940e-05	1.306862645842753190e-03	1.202401485884013223e-04	3.223846838711141383e-04	2.443393130142802259e-05	2.472731322368002340e-04	8.198640690950726633e-04	7.159083548464547546e-04	2.436083469101610007e-04
2.780000000000000071e+01	4.414271041478302123e-04	1.409308751718540346e-04	1.100148510893350640e-03	8.217330325593400994e-05	2.979402627974502612e-04	8.996788645082753790e-05	2.373011529805116782e-04	8.174936881512166482e-04	7.066665960039043241e-04	2.896259503355892544e-04
2.783333333333333215e+01	1.235921860190323336e-03	4.990475776336542003e-04	2.460232583735484559e-03	1.719674279812416755e-04	8.155247954602651284e-04	5.911275228365740503e-04	6.392521543765055953e-04	2.336549455818225877e-03	1.982151487159882017e-03	9.852235866793254779e-04
2.786666666666666714e+01	1.980058603549267240e-03	9.145568399270222106e-04	2.773160669563601386e-03	2.078097638995100697e-04	1.296329392034389905e-03	1.519850299424010650e-03	9.643862698691934177e-04	3.826905737390712530e-03	3.173874129835625030e-03	1.914889166074333019e-03
2.789999999999999858e+01	2.696621994154118577e-03	1.355946177816602606e-03	2.177618998157632591e-03	2.132077395394263409e-04	1.765163340609584089e-03	2.810026282974247523e-03	1.220567356554034871e-03	5.319742301951785324e-03	4.324895100733787238e-03	3.094894898851272870e-03
2.793333333333333357e+01	3.350084904418411391e-03	1.771678160686378321e-03	1.046917968071291605e-03	2.052810558046534077e-04	2.200273790186567206e-03	4.232535841706621879e-03	1.409903681547100118e-03	6.705834635983300672e-03	5.394385655446717540e-03	4.398409663417864740e-03
2.796666666666666501e+01	3.850926604589019649e-03	2.094422229815923533e-03	1.303927287513269241e-04	1.802806468124665718e-04	2.531337029958292614e-03	5.387656409351048933e-03	1.533781196787421981e-03	7.760452516921957644e-03	6.254566593343008005e-03	5.568063659519620172e-03
2.800000000000000000e+01	4.115171085335773103e-03	2.274026498688812205e-03	9.684658077380118441e-04	1.215866695618526556e-04	2.687107708811541356e-03	5.917146457890483206e-03	1.598111766391423346e-03	8.290769047663511943e-03	6.772203088427943864e-03	6.349878707009708363e-03
2.803333333333333499e+01	4.119845115551438661e-03	2.299159802636237693e-03	1.311200931303748525e-03	2.613201773633726715e-05	2.647856284876419844e-03	5.722956473813333583e-03	1.611713250257138874e-03	8.255441990934270918e-03	6.892741541415074204e-03	6.621807943784096401e-03
2.806666666666666643e+01	3.903686844357585981e-03	2.191971028242188993e-03	1.197203268653520202e-03	8.836399052293812011e-05	2.448720413150968448e-03	4.958333067774405543e-03	1.583824005549784326e-03	7.752041680689370634e-03	6.651508983291050565e-03	6.407685505411496278e-03
2.810000000000000142e+01	3.534750238943004837e-03	1.991251497204422471e-03	7.607898968672723939e-04	1.974978914623552522e-04	2.149056746397387790e-03	3.875823250164266067e-03	1.523451501754874513e-03	6.936913615910022916e-03	6.136504217414061671e-03	5.819486285178102070e-03
2.813333333333333286e+01	3.085782026000569774e-03	1.740514987020489292e-03	1.686532179459142723e-04	2.835337944774912115e-04	1.807982629246370366e-03	2.715472863612559962e-03	1.439000266604395636e-03	5.970398275436230272e-03	5.456861031432837586e-03	5.009980012239511303e-03
2.816666666666666785e+01	2.622467248652392800e-03	1.480350791459488728e-03	4.141884660622432274e-04	3.389584195058509448e-04	1.474302103413928713e-03	1.663041574929129997e-03	1.337895332904482813e-03	4.992864316502002194e-03	4.722480368201898912e-03	4.140259456410204202e-03
2.819999999999999929e+01	2.193485537586537578e-03	1.240511141184577615e-03	8.629111852234642305e-04	3.645149891657133417e-04	1.180749032519572356e-03	8.297399385882486995e-04	1.226505569487360611e-03	4.105039389941288024e-03	4.021067128491880895e-03	3.340151519862885349e-03
2.823333333333333428e+01	1.823496949436354811e-03	1.034997132716438274e-03	1.123555201751530236e-03	3.657435828417575753e-04	9.410000262692388420e-04	2.460021912503766945e-04	1.110015750900354269e-03	3.354929952160397386e-03	3.400669015543906267e-03	2.677363779535534526e-03
2.826666666666666572e+01	1.515321455909783913e-03	8.644922930478251720e-04	1.208371466952260029e-03	3.500839086020328069e-04	7.527277412813228015e-04	1.183695507774926967e-04	9.922589740551906578e-04	2.744423276601418160e-03	2.871145301848360403e-03	2.159332097445006409e-03
2.830000000000000071e+01	1.259860261836627049e-03	7.232555087884899765e-04	1.163771430184859816e-03	3.244391517728313786e-04	6.057414949711929656e-04	3.170787083987955043e-04	8.756982808518756680e-04	2.251339079461476232e-03	2.420794654550575617e-03	1.760489490080972830e-03
2.833333333333333215e+01	1.045845683315104694e-03	6.047774548381619529e-04	1.039477753453274403e-03	2.935972767571502252e-04	4.894905080511108156e-04	3.995077905929282636e-04	7.618701969721641603e-04	1.849707119469550919e-03	2.033136120872540333e-03	1.448963654300028814e-03
2.836666666666666714e+01	8.645376520872950429e-04	5.041277858239351590e-04	8.739804460215585581e-04	2.601409970506815593e-04	3.962711717980711723e-04	4.029052426051013785e-04	6.521279354260177451e-04	1.518789725503483668e-03	1.695480084568991427e-03	1.199490230432596069e-03
2.839999999999999858e+01	7.105331383739410577e-04	4.183213974667789807e-04	6.922449263508052624e-04	2.253630498932455582e-04	3.213050452968808576e-04	3.542974357967813110e-04	5.480910362501712754e-04	1.244493010504081273e-03	1.400962285016985010e-03	9.963828257662488662e-04
2.843333333333333357e+01	5.812653331034657892e-04	3.459508192830768524e-04	5.085075187374481264e-04	1.901772195297686909e-04	2.620169131294743299e-04	2.724356375148725062e-04	4.516680462127389980e-04	1.018820078723796287e-03	1.147692777983873791e-03	8.323901996711111518e-04
2.846666666666666501e+01	4.759091307265021602e-04	2.864299048011468120e-04	3.315676038216157058e-04	1.556313990261419230e-04	2.170917878735562035e-04	1.704789683033752562e-04	3.649977314645209948e-04	8.380991496385651295e-04	9.364643977871339861e-04	7.049714352242975567e-04
2.850000000000000000e+01	3.935217286239498327e-04	2.390799696555145253e-04	1.704881810805053248e-04	1.232229616469772524e-04	1.850253825040489269e-04	6.123974385125741918e-05	2.903110488700213305e-04	6.991736302133928467e-04	7.675220635042059912e-04	6.111274228562262089e-04
2.853333333333333499e+01	3.312851388340646436e-04	2.024470990436776595e-04	3.606685164461788146e-05	9.483560223046893980e-05	1.629396613072948605e-04	3.993557694993863982e-05	2.292497019571345090e-04	5.957200830455429853e-04	6.376545466977777367e-04	5.440135322874438146e-04
2.856666666666666643e+01	2.839367269738736098e-04	1.739726145174494800e-04	6.287828614227704478e-05	7.195471596073092356e-05	1.466323437210703250e-04	1.184258443384104460e-04	1.816375482696899117e-04	5.172552954178166133e-04	5.387953486019775870e-04	4.929839454885278629e-04
2.860000000000000142e+01	2.444305647486112818e-04	1.500031414723908838e-04	1.224761878677795175e-04	5.479667880621424302e-05	1.314724494782468223e-04	1.645973161240109437e-04	1.448795910989978395e-04	4.505175954310960268e-04	4.586308194203539087e-04	4.452940580551756800e-04
2.863333333333333286e+01	2.058089186166383287e-04	1.265938529904723218e-04	1.432356271524727696e-04	4.232647415857200562e-05	1.135755851221195348e-04	1.747364579380512103e-04	1.150487068568581346e-04	3.827679534530421617e-04	3.839583905339994524e-04	3.889092961985078862e-04
2.866666666666666785e+01	1.642843641078079787e-04	1.013682496632790193e-04	1.306203206527347717e-04	3.300607969767141100e-05	9.143570193074549682e-05	1.522838930255964428e-04	8.900882265324172344e-05	3.073335031069265822e-04	3.066417418268692135e-04	3.179726439262981039e-04
2.869999999999999929e+01	1.215348551005768050e-04	7.517361117017712325e-05	9.712288917805869356e-05	2.557161277227211553e-05	6.707235521857356079e-05	1.097031789657331325e-04	6.586835421950977608e-05	2.279404075942572175e-04	2.282639249080437146e-04	2.378418710356421074e-04
2.873333333333333428e+01	8.364509273282647983e-05	5.173279432789419646e-05	5.974223432750157400e-05	1.954976210353651984e-05	4.502881108875077899e-05	6.498470369073197303e-05	4.683703635035497601e-05	1.567540853171219082e-04	1.588376616156561116e-04	1.633571299507433777e-04
2.876666666666666572e+01	1.419809204488211912e-03	8.767304062765873948e-04	7.862067471314049347e-04	3.844887703324324411e-04	7.332758063751263150e-04	7.950149603489620577e-04	8.444507586624235267e-04	2.652078188565080204e-03	2.735367676921846534e-03	2.732639766537437072e-03
2.880000000000000071e+01	1.270191046794479257e-03	7.797007974704797673e-04	4.443484997365356902e-04	4.011717813881456735e-04	6.218779222874362645e-04	3.542881781850741921e-04	8.175917980051660696e-04	2.349110014612156277e-03	2.490688344977406467e-03	2.390114251341880942e-03
2.883333333333333215e+01	1.155166069193448502e-03	7.040988172982332212e-04	1.635889568542628900e-04	4.156056091384716946e-04	5.355507616799818705e-04	9.935663864016588934e-06	8.055172514940496043e-04	2.112803905036904698e-03	2.303780328673447897e-03	2.116789262407293808e-03
2.886666666666666714e+01	1.095299526895592793e-03	6.529409801965014052e-04	5.979803706851955148e-05	4.133258964260776592e-04	4.946495997479821802e-04	2.366998124599893865e-04	8.068954969855791741e-04	1.977873714127303950e-03	2.211518879904598393e-03	1.956192518679508458e-03
2.889999999999999858e+01	1.118008118581730352e-03	6.141260387022295670e-04	3.301123486845652976e-04	3.559498619137991659e-04	5.349712509596633945e-04	2.388408645124969734e-04	8.149277989035137769e-04	1.983196867294567765e-03	2.261359659344992345e-03	1.943349651100720462e-03
2.893333333333333357e+01	1.268553928741917962e-03	5.492549550109784981e-04	9.139846052320929138e-04	1.462343994540166268e-04	7.324830993376946729e-04	2.064099011966130572e-04	7.998674212741534780e-04	2.187822767285083417e-03	2.522904592909400688e-03	2.116247322706452626e-03
2.896666666666666501e+01	1.604412882360431837e-03	3.662887805400441522e-04	2.330186104738095516e-03	4.215252253759495791e-04	1.225135984285917121e-03	1.607446858091037033e-03	6.680434572162123738e-04	2.659166360500742239e-03	3.060795437584743449e-03	2.492434561076309948e-03
2.900000000000000000e+01	2.143574612623020542e-03	6.807707054395024427e-05	5.213650367784629369e-03	1.595904745276448614e-03	2.150052737900424744e-03	4.642636884016874792e-03	2.572753149547946181e-04	3.403171698515978540e-03	3.837957310116425075e-03	2.991696511182991621e-03
2.903333333333333499e+01	6.901137564628814954e-04	1.885665399810793649e-04	2.366302236239593675e-03	8.158009166858386620e-04	8.450672123982377968e-04	2.299548398080188821e-03	1.202267568015473307e-04	1.061545797355829043e-03	1.149021669907469411e-03	8.415863969564967148e-04
2.906666666666666643e+01	6.059556640006938735e-03	2.630263649915315013e-03	2.610719075501449771e-02	8.833275792557106557e-03	8.304012222648749636e-03	2.589298800700583561e-02	2.380299612288123198e-03	9.258910308102285408e-03	9.398423610033462480e-03	6.250649524796829740e-03
2.910000000000000142e+01	9.471848295012946090e-03	4.672963357081491576e-03	5.050811526134573598e-02	1.464494074616346474e-02	1.349366139333935469e-02	4.841444295075250648e-02	4.873064699301044023e-03	1.479375574803221127e-02	1.367694575813855652e-02	7.365861400570091443e-03
2.913333333333333286e+01	8.706768285198469154e-03	3.930575020203852868e-03	6.101156772157199232e-02	1.331832412030989690e-02	1.234777096426173046e-02	5.233960078681920702e-02	4.781407002395435951e-03	1.369183791075541563e-02	1.147754215656568433e-02	2.567648116167651953e-03
2.916666666666666785e+01	5.851572871681424287e-03	1.852794302956989846e-03	6.166782078378731796e-02	9.613168879088218946e-03	8.423977953155425275e-03	4.241576414472823797e-02	3.043472171222945302e-03	8.101999990729968903e-03	6.450149913924022906e-03	4.845951527731430855e-03
2.919999999999999929e+01	2.974241737293954052e-03	5.401242905763207168e-04	5.815631902068164882e-02	7.675788809443895820e-03	5.221411797364091008e-03	2.911560446098026070e-02	1.550149184830110867e-03	1.567465004400250871e-03	1.804927256810338844e-03	1.099020249862106557e-02
2.923333333333333428e+01	1.214145586471822519e-03	8.384539191542647076e-04	5.408285127902567185e-02	7.871047221866826066e-03	3.940785301285414620e-03	2.045136503278848633e-02	1.255516999413281874e-03	2.613219382663764783e-03	7.934094545403171887e-04	1.334346769893360492e-02
2.926666666666666572e+01	4.724138493791483193e-04	1.807716948688202442e-03	4.790433178404413656e-02	7.923046202515424130e-03	3.542767395162771046e-03	1.607861383827411533e-02	1.618271893306789553e-03	3.634914474600837303e-03	1.545617617739311958e-03	1.193603896186205132e-02
2.930000000000000071e+01	1.832816510843702650e-04	2.023056105424981752e-03	3.579306084974825941e-02	6.145673211978903115e-03	2.720792090228923380e-03	1.164618705060475011e-02	1.600630218684614275e-03	2.731689039224137645e-03	1.321391755983935493e-03	8.273797719835567291e-03
2.933333333333333215e+01	2.731062911077176880e-05	1.171635278516816678e-03	1.810724041969227066e-02	3.003329382114999693e-03	1.317248283691676517e-03	5.582393245771271988e-03	8.918695945493542972e-04	1.324473990228833666e-03	7.241431225144742689e-04	3.969510294795032014e-03
2.936666666666666714e+01	4.514204637597723730e-06	6.987006508686027903e-05	1.097601521945821548e-03	1.675226334536227533e-04	6.961566071957726593e-05	2.915946514057469433e-04	5.082550426287922384e-05	8.467355384564209881e-05	5.055259829029111571e-05	2.442340326722510467e-04
2.939999999999999858e+01	1.291181245556078045e-04	5.450386635949525018e-04	9.773373921082947891e-03	1.298319154164889223e-03	4.648767474598810710e-04	1.821221649202172960e-03	3.486328891133594668e-04	8.948011048845421053e-04	5.523322979965164569e-04	2.364432292501795867e-03
2.943333333333333357e+01	3.819726368192662190e-04	6.289280722287690336e-04	1.466657518463652769e-02	1.551340044526676627e-03	3.674206111726276191e-04	1.004425867524066235e-03	2.674306360843851753e-04	1.688806214042476179e-03	1.041534040161256908e-03	4.014717772960246268e-03
2.946666666666666501e+01	1.942686006559418699e-03	1.346603734313814651e-03	4.772945815702527711e-02	3.559252788373641705e-03	3.641454305647888234e-05	3.361427485924802297e-03	1.299140100295971512e-04	6.815639059361180974e-03	4.131259596870696937e-03	1.475266323323829072e-02
2.950000000000000000e+01	2.476235245342488754e-03	7.102767114529438949e-04	4.448085508334648913e-02	2.094189079507979834e-03	1.114596314617164168e-03	9.178823639584715935e-03	1.017753449783007210e-03	7.730348236332679722e-03	4.539378792433813176e-03	1.535479433259847454e-02
2.953333333333333499e+01	2.876042435862637744e-03	2.943294738379763635e-04	4.238881871404157758e-02	1.048141809660049122e-03	1.885506583101292846e-03	1.352135204182990449e-02	1.662755338522700242e-03	8.463623400081957127e-03	4.795213498753759206e-03	1.569957191978031338e-02
2.956666666666666643e+01	3.156433557280996678e-03	4.273716378246826758e-05	4.088207446736001616e-02	3.506921503831338929e-04	2.398440008685084283e-03	1.658053862525331670e-02	2.098705924083307892e-03	9.029223942792246466e-03	4.930231552529016660e-03	1.581106638449940663e-02
2.960000000000000142e+01	3.339023361170660644e-03	1.113850040288994386e-04	3.943587761420590254e-02	1.099585350494159666e-04	2.726506320358982900e-03	1.868018829800499603e-02	2.379121420533013460e-03	9.439843259927891556e-03	4.976862029538599297e-03	1.571093185518870894e-02
2.963333333333333286e+01	3.440865692458740938e-03	2.052120027573113602e-04	3.786475815327387112e-02	4.015520879110107805e-04	2.917460027487107400e-03	2.003721596093299695e-02	2.537756986419785216e-03	9.705532201041960211e-03	4.963171145023666415e-03	1.544320630619911046e-02
2.966666666666666785e+01	3.589428096959823827e-03	2.602059890694776931e-04	3.738791590694666434e-02	5.729661163190493929e-04	3.095720831747955822e-03	2.144799681181177101e-02	2.678725215468539568e-03	1.016202147030759173e-02	5.072741265684409771e-03	1.555732510350574596e-02
2.969999999999999929e+01	3.567810898691181187e-03	2.699565222449680437e-04	3.558832926170223815e-02	6.184117265946752944e-04	3.086990998843103240e-03	2.167775421266575700e-02	2.653500520992116678e-03	1.018376335537012241e-02	4.992193472749003810e-03	1.508377256534485823e-02
2.973333333333333428e+01	3.495735639291396111e-03	2.590413600145973459e-04	3.371096004315506794e-02	5.943604536270514441e-04	3.011630707004021249e-03	2.148731840716337077e-02	2.573920730880071683e-03	1.008808126261994884e-02	4.878126140355274268e-03	1.453337380239105685e-02
2.976666666666666572e+01	3.376051786515827432e-03	2.476999261406865357e-04	3.169653936118768667e-02	5.425646461628658808e-04	2.890733785492861658e-03	2.098659399649675100e-02	2.467549950660142058e-03	9.870446957877778565e-03	4.715438986814347866e-03	1.388705898498897653e-02
2.980000000000000071e+01	3.210720634581589340e-03	2.491983952200574272e-04	2.954621246399188189e-02	4.867406628676304602e-04	2.736471152364531451e-03	2.024005116209894733e-02	2.352022108218247351e-03	9.526444401728399042e-03	4.493077829849991510e-03	1.313722294680898239e-02
2.983333333333333215e+01	3.006360587975092247e-03	2.684440943842428869e-04	2.733039363401217753e-02	4.371190445783180610e-04	2.557656840360102851e-03	1.929055751869047583e-02	2.236841239476937675e-03	9.062526393665989999e-03	4.211690466165428012e-03	1.229887165200574221e-02
2.986666666666666714e+01	2.777978846384241297e-03	3.053565110304755944e-04	2.514310589377245775e-02	4.044620275818440534e-04	2.368798196902350411e-03	1.821504739124425731e-02	2.128556288066417272e-03	8.503952485996328636e-03	3.884497850886619620e-03	1.140325256431165210e-02
2.989999999999999858e+01	2.548114762744752536e-03	3.540706343577821268e-04	2.307135626067880960e-02	4.009642894155282370e-04	2.190695572514060347e-03	1.714553984541886122e-02	2.030527549734568917e-03	7.898277946985223300e-03	3.536232284788903661e-03	1.049285434770966946e-02
2.993333333333333357e+01	1.410534432503337578e-03	2.382687052605137563e-04	1.278548948407769691e-02	2.528316049947899619e-04	1.227842619070526435e-03	9.765541414179637614e-03	1.166331135427739604e-03	4.405961979790358127e-03	1.929176428269947612e-03	5.800422123150716577e-03
2.996666666666666501e+01	1.749983117799570323e-03	3.122997849357767356e-04	1.603233896163009514e-02	3.249990382586675792e-04	1.528085576644005756e-03	1.229146957685445588e-02	1.459222790626319441e-03	5.468939266358228794e-03	2.352955238255504192e-03	7.174450037379310335e-03
3.000000000000000000e+01	3.554995232033231634e-03	4.571954031720234656e-04	3.435798788552073962e-02	3.913283869346798039e-04	2.979853991255257753e-03	2.396861431743005713e-02	2.772953435791753688e-03	1.102359811297522196e-02	4.751591533253552747e-03	1.475127088194541809e-02
3.003333333333333499e+01	3.952176197806772651e-03	1.270067985092905734e-04	4.309582946337855991e-02	6.155455436612631464e-04	2.835826885037497774e-03	2.329367342298624063e-02	2.450934052364539019e-03	1.228001578713697195e-02	5.414711860597379821e-03	1.716421300417681275e-02
3.006666666666666643e+01	3.409209744740458389e-03	1.241519142519176321e-03	4.598559118040489863e-02	2.555477597304047378e-03	1.530685923819803153e-03	1.439032483906385954e-02	1.003168955118978077e-03	1.091785132501027489e-02	5.037644872787766515e-03	1.639723981380650925e-02
3.010000000000000142e+01	2.341552196158648135e-03	2.179442906101631845e-03	4.281451991093403880e-02	4.241954208390363162e-03	7.655621193536505384e-05	3.142041008529773607e-03	6.471509800136919250e-04	8.018695455826105323e-03	3.978237582560961196e-03	1.337301658619532811e-02
3.013333333333333286e+01	1.269255752975861082e-03	2.223340317068866687e-03	3.299318916556599063e-02	4.278747275919045703e-03	9.473007992488653196e-04	3.901408292321769961e-03	1.455150152991387244e-03	4.763554090535652465e-03	2.626635015346342680e-03	9.096634382662522472e-03
3.016666666666666785e+01	5.200678948010679101e-04	1.401449299085088434e-03	1.878834258960747003e-02	2.657890785686015372e-03	8.102195676688000309e-04	4.497915348329053868e-03	1.150961354662340119e-03	2.103543903923023057e-03	1.336584411193727107e-03	4.724384028768802320e-03
3.019999999999999929e+01	1.068082339703816275e-04	3.811270179648560959e-04	5.096706752017953444e-03	7.014524167774666835e-04	2.421651552706000033e-04	1.539558349943881280e-03	3.466091394886547318e-04	4.412909391615710470e-04	3.333564014523194511e-04	1.207456263985072931e-03
3.023333333333333428e+01	8.579987747715802867e-05	4.208584148499528127e-04	5.830143105619429306e-03	7.479007336641053981e-04	2.860082173909845845e-04	1.979806585374277884e-03	3.998831382760331676e-04	3.657843351752707505e-04	3.339674485817872309e-04	1.304150598337370766e-03
3.026666666666666572e+01	8.579921721152575329e-05	1.151441592181069165e-03	1.591180597450514086e-02	2.063416765573636378e-03	9.126937366274408053e-04	6.272983938350077532e-03	1.103722910509788782e-03	6.143812355857342956e-04	6.619532500516089315e-04	3.224412645909765195e-03
3.030000000000000071e+01	1.986967412331517582e-04	2.172146505065520889e-03	2.734953861046416149e-02	4.213090040211292693e-03	2.124054146335619623e-03	1.332543176021519678e-02	2.071287775040969985e-03	5.157980975452767982e-04	5.145145571980192650e-04	4.722155516200203691e-03
3.033333333333333215e+01	7.615192176631956252e-04	3.576453881870725153e-03	3.922188699970666215e-02	7.623050763067180761e-03	4.078905879575637008e-03	2.324105673573575656e-02	3.400320813126442125e-03	3.453085546669917068e-04	1.571195272724013026e-04	5.627616905482191179e-03
3.036666666666666714e+01	1.291147642080761257e-03	4.751202985982431494e-03	4.701160319878877614e-02	1.093613021305512613e-02	5.920823285868095226e-03	3.124502005304488975e-02	4.496455300889116470e-03	4.266060373338052109e-04	1.014398108670702334e-03	5.850910077697738833e-03
3.039999999999999858e+01	1.390851106026441556e-03	4.799486369367378207e-03	4.664549406391838016e-02	1.192673332699917960e-02	6.366355114589067159e-03	3.130287659520758492e-02	4.451205977533349151e-03	9.390064027849614591e-04	1.585027631007363035e-03	5.508950170813257073e-03
3.043333333333333357e+01	9.785858498814654655e-04	3.591887094711922537e-03	3.922427222682503545e-02	9.988435735049037631e-03	5.114914078266749771e-03	2.311255486433802867e-02	3.118823480325711231e-03	1.811033284093105681e-03	1.671101522332316862e-03	4.887052475532234486e-03
3.046666666666666501e+01	3.318474601005966967e-04	1.880694752878403313e-03	2.952523309534051468e-02	6.576685100839172599e-03	3.057917236364683742e-03	1.188138465510439785e-02	1.268198702188690118e-03	2.710810346530510579e-03	1.411413326465552325e-03	4.263881331231135149e-03
3.050000000000000000e+01	2.212186210731642468e-04	4.455680302696019023e-04	2.136973097442021463e-02	3.447085799966242026e-03	1.232933285065909539e-03	2.574572931374495988e-03	2.808270603065219154e-04	3.299990460619801023e-03	1.076283548620026505e-03	3.734593437547683008e-03
3.053333333333333499e+01	5.417100299956792691e-04	4.508534777213633643e-04	1.591321350330191994e-02	1.361413026224963293e-03	7.010667703437478021e-05	3.120570423395834046e-03	1.237771760056400119e-03	3.492018510202342992e-03	8.507274594382239173e-04	3.274090461889294940e-03
3.056666666666666643e+01	6.627596756807521954e-04	9.200438259109647819e-04	1.267644003703561999e-02	2.197711153888612064e-04	5.153708522340254500e-04	5.868466801463060982e-03	1.718098258543420765e-03	3.409038726547866660e-03	7.730398785414885777e-04	2.858857079824094188e-03
3.060000000000000142e+01	6.689308022679609205e-04	1.142667044453538495e-03	1.081303993704304384e-02	3.348264960490238877e-04	7.536244141244798729e-04	6.891518546629483988e-03	1.923879779686694198e-03	3.203066295150948893e-03	7.999382542033296479e-04	2.483873137662546016e-03
3.063333333333333286e+01	6.269610098171467596e-04	1.240395604844674819e-03	9.664105034881419892e-03	5.919419438287291642e-04	8.254634950383894255e-04	7.112982934378228768e-03	1.996144184584316625e-03	2.970254005671920262e-03	8.769475346943515033e-04	2.143850348156288183e-03
3.066666666666666785e+01	5.747389522033916412e-04	1.275120824791688970e-03	8.842708824016429214e-03	7.211712789670441780e-04	8.344167763452152616e-04	7.055999565575382833e-03	2.007496666754685424e-03	2.753737718969374079e-03	9.654765561564975342e-04	1.832547390457722703e-03
3.069999999999999929e+01	5.300319542925513742e-04	1.273379803450068676e-03	8.173583122326740641e-03	8.014839608843477535e-04	8.283512866132597754e-04	6.959189478092253460e-03	1.988634279781163923e-03	2.569990585979728577e-03	1.042221479667672628e-03	1.552294621888084718e-03
3.073333333333333428e+01	4.996634027081256523e-04	1.244726963309747978e-03	7.606810982048598131e-03	8.586435277562808142e-04	8.234792023990992246e-04	6.900038773827794208e-03	1.950558579270235534e-03	2.426279948032348307e-03	1.092892761495763186e-03	1.315842753279327162e-03
3.076666666666666572e+01	4.846956352479096070e-04	1.193852400688925636e-03	7.141438552062237023e-03	8.955333753929453590e-04	8.216877518039018835e-04	6.883767274633345416e-03	1.898517977116261773e-03	2.325688013242813764e-03	1.110374011414443519e-03	1.137321808860791228e-03
3.080000000000000071e+01	1.788685202229252261e-04	4.176215828682795935e-04	2.512963520579849196e-03	3.372638171629412356e-04	3.039252847506275111e-04	2.553985707990679473e-03	6.813296164664654894e-04	8.399946770126559461e-04	4.060025091739971072e-04	3.789954695798604823e-04
3.083333333333333215e+01	8.954032546408781726e-04	1.927219395293369416e-03	1.197734628073002933e-02	1.652959283086720367e-03	1.493545381770781423e-03	1.257300020738013994e-02	3.247810668408687186e-03	4.097005097392637275e-03	1.930762274589600553e-03	1.769753246705186873e-03
3.086666666666666714e+01	1.628970092659633205e-03	3.194332432729963655e-03	2.107291290558301403e-02	2.864733162480847736e-03	2.633758933533784496e-03	2.192689913359182480e-02	5.562760575564987091e-03	7.245322851831968898e-03	3.250430615948475717e-03	3.113655871136096313e-03
3.089999999999999858e+01	1.939252329263941232e-03	3.441338146908271955e-03	2.447248857891615517e-02	3.191103209420737951e-03	3.017669262232108591e-03	2.464362076509055144e-02	6.199039153168550698e-03	8.393160041135288088e-03	3.521646778647642261e-03	3.661651737035968423e-03
3.093333333333333357e+01	2.005554059241678941e-03	3.157273724388908603e-03	2.436374033826267660e-02	3.033376999454029908e-03	2.984957340301669978e-03	2.380513319153500923e-02	5.918650157888636319e-03	8.453583399489188882e-03	3.237349306545132636e-03	3.709802753925367774e-03
3.096666666666666501e+01	1.968386002115862527e-03	2.598887519899442753e-03	2.192487479124395622e-02	2.660156603413855233e-03	2.775927286694190171e-03	2.150094592481459690e-02	5.169092064275571108e-03	8.071600981298113903e-03	2.691257059537858869e-03	3.388912837268836294e-03
3.100000000000000000e+01	1.922854373823280807e-03	1.910499784465459136e-03	1.813310997084290402e-02	2.229766128967115412e-03	2.539825653737650280e-03	1.898235586408075770e-02	4.234737091423170820e-03	7.667627235780165133e-03	2.073583126553168923e-03	2.810904165743202936e-03
3.103333333333333499e+01	1.834159095158488430e-03	1.161769489887542420e-03	1.373797994204286992e-02	1.750875512227661156e-03	2.250109713983036025e-03	1.621011944315286016e-02	3.208486593151085083e-03	7.143191265138328951e-03	1.479601286722005389e-03	2.071144488076849359e-03
3.106666666666666643e+01	1.546580632183462570e-03	4.443532990089348869e-04	9.328850570940613873e-03	1.162972990714321525e-03	1.750530402888802973e-03	1.227505544866729255e-02	2.089358519062255344e-03	5.931309603947555222e-03	9.466991652982670010e-04	1.283037493140350063e-03
3.110000000000000142e+01	3.491485632330339141e-04	1.743279229123622422e-05	1.886926667063428724e-03	1.887608102208777232e-04	3.590959876209397043e-04	2.502435224566764826e-03	3.561257008188050029e-04	1.332396284200342527e-03	1.783611927978621568e-04	2.118124958693711152e-04
3.113333333333333286e+01	1.328725292246483091e-03	5.606008278701458828e-04	7.384169158726031773e-03	3.790708164698062209e-04	1.197725069465533981e-03	8.683364676295192430e-03	9.571138225993057252e-04	5.163886729384650244e-03	6.714265597685932724e-04	5.658879880052767111e-04
3.116666666666666785e+01	2.217655198996458434e-03	1.935929684887270673e-03	1.388812836402045746e-02	1.580250820336536388e-04	1.625942105648049132e-03	1.316265183966247761e-02	9.158273188510250356e-04	9.112719035666823689e-03	1.387448761547112374e-03	4.086219426151328294e-04
3.119999999999999929e+01	2.834419367271906812e-03	3.977548823812775830e-03	1.967069711161872902e-02	1.672926700579197446e-03	1.463282827382330611e-03	1.546732552826180808e-02	2.852085862976512813e-04	1.317584035700369340e-02	2.671184263591948674e-03	8.255995085739530190e-04
3.123333333333333428e+01	3.227575161385353754e-03	6.137989907561468630e-03	2.133583428512119892e-02	4.052420799279587114e-03	9.213965790692247530e-04	1.733514668181250148e-02	4.640372280365101282e-04	1.829529879563970146e-02	4.865763036538644018e-03	3.798732451489916610e-03
3.126666666666666572e+01	3.635296214170364703e-03	7.772559904221440844e-03	1.666017572328025789e-02	6.711521231061972313e-03	5.162117501973443852e-04	2.154884725303597356e-02	7.724936692436942809e-04	2.550877320547468088e-02	7.961365719595060383e-03	8.657749880266261966e-03
3.130000000000000071e+01	4.288893341840642817e-03	8.607835126311408694e-03	7.434734215849481652e-03	8.877768680927954070e-03	6.894643353912396130e-04	2.945198320027088076e-02	5.147035753093193167e-04	3.473202068476755056e-02	1.139436225375587038e-02	1.455786734446317537e-02
3.133333333333333215e+01	5.222667565541650250e-03	8.894040107946900309e-03	1.566974237958097295e-03	1.011648960591419837e-02	1.463826670290489882e-03	3.981902757611349014e-02	8.276670555906198105e-05	4.459105034153541813e-02	1.431025361086766569e-02	1.998349686437101216e-02
3.136666666666666714e+01	6.246823399687040715e-03	9.005648823450177615e-03	6.648130495207783992e-03	1.046100128673684362e-02	2.508442251840000727e-03	5.026936956321070155e-02	1.339674007858937847e-04	5.340350281230101664e-02	1.609173157671828225e-02	2.368190067203276156e-02
3.139999999999999858e+01	7.062900365019227945e-03	9.003887449506984067e-03	7.537163144538550769e-03	1.008466569402026967e-02	3.459540420769113660e-03	5.890216341140754042e-02	1.509361571598542557e-04	5.994880723734413719e-02	1.662428939552190385e-02	2.525772596475497553e-02
3.143333333333333357e+01	7.432076332403917025e-03	8.723457193446255975e-03	5.911397003576378435e-03	9.103643944232584287e-03	4.101358246787696442e-03	6.440167629964635432e-02	1.786237166707464437e-04	6.346251146881651262e-02	1.608871652659088838e-02	2.490002598741774056e-02
3.146666666666666501e+01	7.343316986040903348e-03	8.184975750137364267e-03	2.853502435044340344e-03	7.714834527971836664e-03	4.383034134210692968e-03	6.608446889573293959e-02	2.566621828800804404e-04	6.380538591476869748e-02	1.466170462435051162e-02	2.285167530256972460e-02
3.150000000000000000e+01	7.038746529941630747e-03	7.686016029401068761e-03	1.428659343737506216e-03	6.302584044682910981e-03	4.402420257303711094e-03	6.485682095575277806e-02	2.603014378740237697e-04	6.205784393727318410e-02	1.253864830493091678e-02	1.942560276637354116e-02
3.153333333333333499e+01	3.970521322832954239e-03	4.331474276522076158e-03	3.512506240448457460e-03	3.071599284368807525e-03	2.532104753624560625e-03	3.701573483760349503e-02	9.285779980898478409e-05	3.524038490296105275e-02	5.940380459698707365e-03	9.015522556097589624e-03
3.156666666666666643e+01	5.971946684631762418e-03	6.353218334784392803e-03	7.776348295194399941e-03	4.150837592633052110e-03	3.854866983274121174e-03	5.575151738106291083e-02	1.138906717838130214e-04	5.231814304736717020e-02	7.299804780890718423e-03	1.076255030095824711e-02
3.160000000000000142e+01	1.227190652464979319e-02	1.181554085584770805e-02	1.434329038652580601e-02	7.744049960672355279e-03	8.199950286224604035e-03	1.093752632569981870e-01	6.974071263435778923e-04	9.948399029716636921e-02	1.312867638803028557e-02	1.914426627767046654e-02
3.163333333333333286e+01	1.405983132383475075e-02	1.136568272945039960e-02	6.896543721401255343e-03	7.618178551921626213e-03	1.014167648256807108e-02	1.194011231488379260e-01	1.988959262408503126e-03	1.037558781574793587e-01	1.533905966612339813e-02	2.304322279096434126e-02
3.166666666666666785e+01	1.298855298536965609e-02	8.439392974929280089e-03	6.513842127891884305e-03	5.164760385469331812e-03	1.049480816178854914e-02	1.069856909228343034e-01	3.226920164464598933e-03	8.834992685381951039e-02	1.620427949553831029e-02	2.551492487985740354e-02
3.169999999999999929e+01	1.053098479631923295e-02	5.537832397308543181e-03	1.571288915702536218e-02	2.002185689333514824e-03	9.697957224939750959e-03	8.534196030662841159e-02	3.655082682598840334e-03	6.696089101994862069e-02	1.540730461192539417e-02	2.522369376422575749e-02
3.173333333333333428e+01	7.840171766515280014e-03	3.503353894439004482e-03	1.766682444979497668e-02	5.225244790114528040e-04	8.197571295922105247e-03	6.306397332327286220e-02	3.331107840435036920e-03	4.692128625243156131e-02	1.292144750594009101e-02	2.171437388786995326e-02
3.176666666666666572e+01	5.396277976285059411e-03	2.177307092031272213e-03	1.458311287533089334e-02	1.775827255153602461e-03	6.258165363560859798e-03	4.321236053153106049e-02	2.621604703697214683e-03	3.041831857334008002e-02	9.316625595693687339e-03	1.592274910022672615e-02
3.180000000000000071e+01	3.222155788686139385e-03	1.266086501590212758e-03	9.158559618046286169e-03	1.705429851356556926e-03	3.983764144787299219e-03	2.556449443189874604e-02	1.689278786676252789e-03	1.715121800245873393e-02	5.430778096827822490e-03	9.388750280628242392e-03
3.183333333333333215e+01	1.206647679061572092e-03	5.053674228026776901e-04	3.301591862121910307e-03	7.504815533858563443e-04	1.522842650706452642e-03	9.399673453248939131e-03	6.328978719694079149e-04	6.133330135400813163e-03	1.912649917411131427e-03	3.334538397600985294e-03
3.186666666666666714e+01	6.447848281684154899e-04	3.017915674739376163e-04	1.622080506431387414e-03	4.038789056339238490e-04	8.061672978625531935e-04	4.920667154265673249e-03	3.176507108907516432e-04	3.186474884667617712e-03	9.620899556477503431e-04	1.688641263753595627e-03
3.189999999999999858e+01	2.216080982895431324e-03	1.122408651622251036e-03	5.201574163570745098e-03	1.351274224268076730e-03	2.730994626688019230e-03	1.679967405487822057e-02	1.031601001906828474e-03	1.083405671461935664e-02	3.159542228907604670e-03	5.583726011720567886e-03
3.193333333333333357e+01	2.598260049593045622e-03	1.169440040460643622e-03	6.848538406633642057e-03	5.361626180064583448e-03	4.446878635677518898e-03	2.364950378292095604e-02	1.574483224603799971e-03	7.537401801431370917e-03	4.382232320636987241e-04	3.486964551943537265e-03
3.196666666666666501e+01	9.033472047374888807e-04	3.987928102067199920e-04	2.337823122194128671e-03	1.866455625974591760e-03	1.547554487848693981e-03	7.989123859941882344e-03	5.416217025401769093e-04	2.585585711260312419e-03	1.393080969799665532e-04	1.178296659275697303e-03
3.200000000000000000e+01	3.033032993224147743e-04	1.315864009070950619e-04	7.780921532307137926e-04	6.267439581660238720e-04	5.197095221982932136e-04	2.654159859183457138e-03	1.805214563867763814e-04	8.629421909267031643e-04	4.358000426141068860e-05	3.882510472333684142e-04
3.203333333333333144e+01	1.107267536490615708e-03	4.688951407101767891e-04	2.813337598683247898e-03	2.279823465655948529e-03	1.893560124417539934e-03	9.692531711916049439e-03	6.528444549468768012e-04	3.145113661734732276e-03	1.439820375373548076e-04	1.386781025433570305e-03
3.206666666666666998e+01	1.595643747955418409e-03	6.515096815978317635e-04	3.990462452067787893e-03	3.258221394695925630e-03	2.715726106123839655e-03	1.405866418423296245e-02	9.293028557216051347e-04	4.535869404096741844e-03	1.759362402645210785e-04	1.935739091026256967e-03
3.210000000000000142e+01	1.839842786386262268e-03	7.183137305809103763e-04	4.505966203058152028e-03	3.715821971160295639e-03	3.111159676120721536e-03	1.637563158772365607e-02	1.057396490744755974e-03	5.240386072763734797e-03	1.586110624946054817e-04	2.143273828372837999e-03
3.213333333333333286e+01	1.895424613587967265e-03	7.073171752827913782e-04	4.543912956661890976e-03	3.787550857950511187e-03	3.184511536839957149e-03	1.708349649242704368e-02	1.077473996204878371e-03	5.412509427856081537e-03	1.173957687721632621e-04	2.114824672283689613e-03
3.216666666666666430e+01	1.811328521489094815e-03	6.474174797089333414e-04	4.250523505982276885e-03	3.585252163744400561e-03	3.024986756846360231e-03	1.654240865726050794e-02	1.021253067872324475e-03	5.185187427694788395e-03	6.882628867705548048e-05	1.931942129727103052e-03
3.220000000000000284e+01	4.429810926839801259e-03	1.511677116788620124e-03	1.012464342461528999e-02	8.679160236194248187e-03	7.349708073811826378e-03	4.091935694392021677e-02	2.476394066686467797e-03	1.270110813621775844e-02	4.868321522668693778e-05	4.474982166944614127e-03
3.223333333333333428e+01	3.974296706588968317e-03	1.285728203446631591e-03	8.848194855406376139e-03	7.669131570133361567e-03	6.530063140428971416e-03	3.810602380786622806e-02	2.205369663344222859e-03	1.152264570565343649e-02	8.530431149798904612e-05	3.764093153142012566e-03
3.226666666666666572e+01	3.504838080663523307e-03	1.066686615947990812e-03	7.540356635978899547e-03	6.651940411954623475e-03	5.699135132084665392e-03	3.472595217325696176e-02	1.923382487402306622e-03	1.025564224538506701e-02	2.010985607527725086e-04	3.068503684944881398e-03
3.229999999999999716e+01	3.033597646544058599e-03	8.698585728634694895e-04	6.306127189672179785e-03	5.669670743335296012e-03	4.886146633669131989e-03	3.095612598195592383e-02	1.644590372905857479e-03	8.947706504040897277e-03	2.767153733855059680e-04	2.450326200658585300e-03
3.233333333333333570e+01	2.573351353036189455e-03	7.069831850075390233e-04	5.229234565622528121e-03	4.757221538100795538e-03	4.116988126898043533e-03	2.699868811532959642e-02	1.382046782972984464e-03	7.649271077722103081e-03	2.988359445792225727e-04	1.953857355796344460e-03
3.236666666666666714e+01	2.141719409658957192e-03	5.852424807643578268e-04	4.370441844170759420e-03	3.947605798406983620e-03	3.419900631057550423e-03	2.311281335690248614e-02	1.148247604740638235e-03	6.424763542986260990e-03	2.659402044427695085e-04	1.603137150918751159e-03
3.239999999999999858e+01	1.760608552433325742e-03	5.062239356133230173e-04	3.759869092389454045e-03	3.271559012439542290e-03	2.824744557306543054e-03	1.960028596268727913e-02	9.546302504295666640e-04	5.348249824843884399e-03	1.897012866052299920e-04	1.397707590945515381e-03
3.243333333333333002e+01	1.447344275634075174e-03	4.621885765683812416e-04	3.366306162330430247e-03	2.740586569251617349e-03	2.348354175368258957e-03	1.668236662222697189e-02	8.062262828945701305e-04	4.472184404697168714e-03	9.636547079639708267e-05	1.299193602024615408e-03
3.246666666666666856e+01	1.202981546196775194e-03	4.338970905520633890e-04	3.079560424614221237e-03	2.328811494360526115e-03	1.977613636020827612e-03	1.435137212956816462e-02	6.955120920402531499e-04	3.789912897125861328e-03	2.109104382419671483e-05	1.230650954844121105e-03
3.250000000000000000e+01	9.542347093447913322e-04	3.753080975070235926e-04	2.604200726013996409e-03	1.872369337691853026e-03	1.580326259294992115e-03	1.168968827272367020e-02	5.706730241835281754e-04	3.055233665557342826e-03	9.016820675638123644e-06	1.051173919058458542e-03
3.253333333333333144e+01	7.248389712128409240e-03	2.934458556880254615e-03	1.998220928359987353e-02	1.427181333301942578e-02	1.200945358212672336e-02	8.790254072270771435e-02	4.421068505579449186e-03	2.323166122137962017e-02	2.994698591504157704e-05	7.990950405523122163e-03
3.256666666666666998e+01	1.054458937036026854e-02	4.298860969690959308e-03	2.840079888943887465e-02	2.099816949962523757e-02	1.754912752542688373e-02	1.168832255437662754e-01	6.484899940132579123e-03	3.286702463869813767e-02	1.058802251746325708e-05	1.145807372417382251e-02
3.260000000000000142e+01	1.092162847873657215e-02	4.671726480858164228e-03	2.966385021391772236e-02	2.247973250287710334e-02	1.848922878876472359e-02	1.084085753240967842e-01	6.838853501389417604e-03	3.286649956777338427e-02	4.155546121096144051e-04	1.265418706695652096e-02
3.263333333333333286e+01	9.700804624664570441e-03	4.538995719126566984e-03	2.763487861097999737e-02	2.091297667174184596e-02	1.684326681354875871e-02	8.745789454570015997e-02	6.233683258039038333e-03	2.845577311330533404e-02	1.209186299143944106e-03	1.289961973646610617e-02
3.266666666666666430e+01	7.910894429738007244e-03	3.820870805307827883e-03	2.278137687972014644e-02	1.735746436944949136e-02	1.386119227443405148e-02	6.521976077468832900e-02	5.015122874878446060e-03	2.288377409823766709e-02	1.578783104204854000e-03	1.165914828204510888e-02
3.270000000000000284e+01	6.201542717108940797e-03	2.478212803261328583e-03	1.557044643777976377e-02	1.268036329995074138e-02	1.042759277638214549e-02	4.584249722272756844e-02	3.417470683318567671e-03	1.775222427142603490e-02	1.104331427617248965e-03	8.784969300541903975e-03
3.273333333333333428e+01	4.648856290320292801e-03	8.893359311756013569e-04	7.787475447829215851e-03	7.776082706910526776e-03	7.018378538078480673e-03	2.976365640955735969e-02	1.729324565836201861e-03	1.312280896143517422e-02	1.889382817368449126e-04	5.239747221196851962e-03
3.276666666666666572e+01	3.091784493337278780e-03	2.770439321060830565e-04	1.875435962364060136e-03	3.663265394440617072e-03	3.979217234254656642e-03	1.674404309716341285e-02	3.949571493677970276e-04	8.579633276186224636e-03	4.625983637314766785e-04	2.297032460296053510e-03
3.279999999999999716e+01	1.480748024134673690e-03	5.403958798397066714e-04	6.062572992856089023e-04	1.074487927132606636e-03	1.597746552281975726e-03	6.801584587355541216e-03	1.820031766118133888e-04	4.036994161639727990e-03	4.839183249071004212e-04	5.881317055066667427e-04
3.283333333333333570e+01	4.077737824014618698e-05	2.331093430552103380e-05	4.753707971562873340e-05	1.635356581342919157e-05	3.803048394228402616e-05	1.645862745050884050e-04	1.291340426276868526e-05	1.092802831486157708e-04	1.885207571581578377e-05	5.619219841363482801e-06
3.286666666666666714e+01	1.270133087811644787e-03	8.434602724417470916e-04	1.961905897549725414e-03	3.460519123952828587e-04	1.111843505318113471e-03	4.798810280864442522e-03	5.159034621914762369e-04	3.337570279621155864e-03	7.077670515247563464e-04	6.022361003135365422e-05
3.289999999999999858e+01	2.091276436376666124e-03	1.330566269765530484e-03	3.188724107440373424e-03	7.107323401718637114e-04	1.894044694394314077e-03	7.976455032368243853e-03	7.736844532058460757e-04	5.382030837719970970e-03	1.291852676907559536e-03	3.753929369824363549e-04
3.293333333333333002e+01	2.521327883298992399e-03	1.306565261078103781e-03	3.079432085828202187e-03	1.385341341574233094e-03	2.517421510721697293e-03	1.024950896516515532e-02	5.958288198291788974e-04	6.341840173413488060e-03	1.660037030190644964e-03	7.224725167142271144e-04
3.296666666666666856e+01	6.116187983796500353e-03	2.244687585371358575e-03	5.003092256389528314e-03	4.971226479880329514e-03	6.810590140185543775e-03	2.700613040916241547e-02	3.903534690333337323e-04	1.502131317739020984e-02	4.222315507134897367e-03	2.343591666241282533e-03
3.300000000000000000e+01	6.022708692367232872e-03	1.409496084238669308e-03	2.792262292161213407e-03	6.344081417151276742e-03	7.326468945695197542e-03	2.922600567516959319e-02	5.590296827927182565e-04	1.464453467076976684e-02	4.324431080202770748e-03	2.821570007728374171e-03
3.303333333333333144e+01	5.821201790647011209e-03	8.112534103158234797e-04	1.264497603691404218e-03	7.174532348537846979e-03	7.519369978154617773e-03	3.055645513279893130e-02	1.205479126106280335e-03	1.407758954289959827e-02	4.305578112175732254e-03	3.107945106128944587e-03
3.306666666666666998e+01	5.561182961679496904e-03	4.536808045926622236e-04	3.822402404466122730e-04	7.500564268621374639e-03	7.450401892243501897e-03	3.109482508400938580e-02	1.546220590112465029e-03	1.345544308269108064e-02	4.195608399164591981e-03	3.207076087115780412e-03
3.310000000000000142e+01	5.193937962862673306e-03	2.526053454942759680e-04	1.016997635816910034e-04	7.371887223723146490e-03	7.108430146027975086e-03	3.061133450470636744e-02	1.649588109892219465e-03	1.264353852026412449e-02	3.960601473528760699e-03	3.108811323933610791e-03
3.313333333333333286e+01	4.862054507971331867e-03	1.334344191669380403e-04	4.337450760568199964e-04	7.130596199794093926e-03	6.750241236195985220e-03	3.005182159724169300e-02	1.651788732536757119e-03	1.195692862541973718e-02	3.707580698016639531e-03	2.910545962325963333e-03
3.316666666666666430e+01	4.510417391377994321e-03	3.385222087132686415e-05	7.961340996335953104e-04	6.814274576949884074e-03	6.349688614117924082e-03	2.925790389857711726e-02	1.604422558530453754e-03	1.124208961802575062e-02	3.385747995727277689e-03	2.572823174626151337e-03
3.320000000000000284e+01	4.122757075006374707e-03	7.457487493323650542e-05	1.266913173044614382e-03	6.458213723108760344e-03	5.908296068252914118e-03	2.818790310511025410e-02	1.537879072134779946e-03	1.044106552264915250e-02	2.979099971349843685e-03	2.086232407682724315e-03
3.323333333333333428e+01	3.719145332187565739e-03	1.921714598510284992e-04	1.818493913779076947e-03	6.097370267492789597e-03	5.454171463826448449e-03	2.693098627639037637e-02	1.470134883387822855e-03	9.585982042309810006e-03	2.520781110858406372e-03	1.506454161343516842e-03
3.326666666666666572e+01	3.331464339853853519e-03	2.995004840360576161e-04	2.338196607037035940e-03	5.744401256034027854e-03	5.014341747240591736e-03	2.559250238337279840e-02	1.406164852179035566e-03	8.739261387960448393e-03	2.074864399601525529e-03	9.414460152268680233e-04
3.329999999999999716e+01	2.990473157514039141e-03	3.712169313940986244e-04	2.688898035064111666e-03	5.397401630205926094e-03	4.609041903255558376e-03	2.426837559135911621e-02	1.343255709678253243e-03	7.965433327233069696e-03	1.709639661665534856e-03	5.078496857029039585e-04
3.333333333333333570e+01	2.713562976830450387e-03	3.910688680264993154e-04	2.781403911339208092e-03	5.050142022964212649e-03	4.247602559701291886e-03	2.302204011197820852e-02	1.277162187619328365e-03	7.305952506547730950e-03	1.466643587440982690e-03	2.773205031272965061e-04
3.336666666666666714e+01	2.500797187415647153e-03	3.595479942156940304e-04	2.612198938004267178e-03	4.700062001315444792e-03	3.929239380976765061e-03	2.187753293069608085e-02	1.206331688789857989e-03	6.770259389781871535e-03	1.347441262843873623e-03	2.522672175330600082e-04
3.339999999999999858e+01	2.339748479057157660e-03	2.908624882415157065e-04	2.249314634841514081e-03	4.350940158345691783e-03	3.647589305907938430e-03	2.082930922968728726e-02	1.132407708514528719e-03	6.342729431376036529e-03	1.322887438377919923e-03	3.809107528854843543e-04
3.343333333333333002e+01	2.213486876572266782e-03	2.037267634665230142e-04	1.792479289159332146e-03	4.012014637900305006e-03	3.395629907514044216e-03	1.986355218738246331e-02	1.059052945122681069e-03	5.995800805882139581e-03	1.351650210322483418e-03	5.892630098179996298e-04
3.346666666666666856e+01	2.108358672316402484e-03	1.104394307516777936e-04	1.338888911318345323e-03	3.698089884274744030e-03	3.170572330835290994e-03	1.899964519540980543e-02	9.931243653746243960e-04	5.706224140177488732e-03	1.396709480713081422e-03	8.091432768914893527e-04
3.350000000000000000e+01	2.023569697894874505e-03	1.398217917822137270e-06	9.671502890392125488e-04	3.436881100383698887e-03	2.982645744123200472e-03	1.839032199665121756e-02	9.531115021543364258e-04	5.481514631835565469e-03	1.439860768979645206e-03	9.997343234971237894e-04
3.353333333333333144e+01	1.985870616129156632e-03	1.860490307682296596e-04	7.431831305331883328e-04	3.290643732002787158e-03	2.872158578400746658e-03	1.855041087443446216e-02	9.919677085620862405e-04	5.405620977120205797e-03	1.497845056886607873e-03	1.167025918674039322e-03
3.356666666666666998e+01	2.062790753321045410e-03	6.494420284844836183e-04	7.580791531318117459e-04	3.384625871612577733e-03	2.923300255748701500e-03	2.078662069731675513e-02	1.250065358900488829e-03	5.691003461703024804e-03	1.637324843858784830e-03	1.382012418445826554e-03
3.360000000000000142e+01	2.287174804722535894e-03	1.929795094380315403e-03	1.207765994277340766e-03	3.807364489152812153e-03	3.144364145029484268e-03	2.733240089935161377e-02	2.044136081225067687e-03	6.513466407825368835e-03	1.925055955271571216e-03	1.752828857682186018e-03
3.363333333333333286e+01	4.081135353403378234e-03	8.322691322218049234e-03	3.971848928321602794e-03	7.139721796893723667e-03	5.274565920891049337e-03	6.658686776797265172e-02	6.380654217362410549e-03	1.244512578445223019e-02	3.773448064015366352e-03	3.841958530080627748e-03
3.366666666666666430e+01	3.898656830857476913e-03	1.810113729150941014e-02	7.470590530618151023e-03	7.496230206522489642e-03	4.338918748161415401e-03	1.046679704644587344e-01	1.178245460367289936e-02	1.369786095662555055e-02	4.285976900519946307e-03	5.235841962987949558e-03
3.370000000000000284e+01	3.305260912017862242e-03	3.368495349430749436e-02	1.250811612359807243e-02	7.406560825256349768e-03	2.401434766331290559e-03	1.706628662719560652e-01	2.014562282564123091e-02	1.486460850160827366e-02	4.889458923968771457e-03	7.539885760320037475e-03
3.373333333333333428e+01	2.410685162379357874e-03	5.174173093375080551e-02	1.789270041351271809e-02	6.784711094227070284e-03	5.393729776068532564e-05	2.711025256628929458e-01	2.957685431749156393e-02	1.562349407707505113e-02	5.397093918437934588e-03	1.025982415477711372e-02
3.376666666666666572e+01	1.605010356479322654e-03	6.079187649065949384e-02	2.088121581214976916e-02	5.856607428472531546e-03	1.483466870097964506e-03	3.920469224536341502e-01	3.418131047754518342e-02	1.491126443254073113e-02	5.178186562339065491e-03	1.113926313214214613e-02
3.379999999999999716e+01	1.368709929472724119e-03	5.389865806890751371e-02	2.056780766282818862e-02	5.307406875754551966e-03	8.019959747437125112e-04	5.278375611160071035e-01	3.106617485846240728e-02	1.289877260937531862e-02	4.148963473888106143e-03	8.933463838115095548e-03
3.383333333333333570e+01	1.566577979966346339e-03	3.550372926040735316e-02	1.751185172882775698e-02	4.925716546636505280e-03	1.075282267117146431e-03	6.989565659286499644e-01	2.254583256676092468e-02	1.022285744929633811e-02	2.776768154360423953e-03	4.867855423650806201e-03
3.386666666666666714e+01	9.452108495143355434e-04	9.208098858217531393e-03	6.853148479805818219e-03	2.215906558357125852e-03	1.331153351561254351e-03	5.792223781067761257e-01	7.204064942366028568e-03	4.122548117638538852e-03	9.082548537185709293e-04	7.363674469857124736e-04
3.389999999999999858e+01	3.149566956813353285e-03	1.105211068763941804e-02	1.395115222061506753e-02	5.307274460949844112e-03	5.028327509882704605e-03	1.459201294910488222e+00	1.235120155251576667e-02	1.045649555271240157e-02	2.073845696146758236e-03	6.005726754817539278e-04
3.393333333333333002e+01	7.295030272522186332e-03	8.061592390855944201e-03	1.669154470282958533e-02	8.255931171578256150e-03	1.117534438599858578e-02	9.738755432658258160e-02	1.435273268830390171e-02	2.085072558343750368e-02	4.493518067800030512e-03	3.127166647988345073e-03
3.396666666666666856e+01	9.622023352608243332e-03	4.361029955119478940e-03	7.236823861836388580e-03	6.694099823256661856e-03	1.339282037114958301e-02	4.815247414668702430e-01	9.209015279686904795e-03	2.546291242718611361e-02	6.452398673301504642e-03	3.497392300672713065e-03
3.400000000000000000e+01	9.995259022680664032e-03	3.905443341290343838e-03	1.546935244023221051e-03	4.296740736058121853e-03	1.282811266937691069e-02	1.382716137960160241e+00	4.710563126294318829e-03	2.510240966019445380e-02	7.293351643302055723e-03	2.571870136081704471e-03
3.403333333333333144e+01	8.863906652896073532e-03	3.235389900287753175e-03	3.434248299618970247e-03	3.401118165906306338e-03	1.126394124190882237e-02	3.594534627763946499e+00	2.875572067694093237e-03	2.106091091172505869e-02	6.633772885847899828e-03	2.175862651604916053e-03
3.406666666666666998e+01	7.041464023514649312e-03	1.029006984362714882e-03	7.194793915396304439e-04	4.152632043844161659e-03	9.783646534303953521e-03	6.738636492336128603e-01	3.160100560774319663e-03	1.555915028061787865e-02	5.037548912413218095e-03	2.595608545596079716e-03
3.410000000000000142e+01	5.228907969620910125e-03	1.738976548739001003e-03	6.688465305902752123e-03	5.517530878636532111e-03	8.617660275193913741e-03	3.201344388490391379e-01	4.254212090701516881e-03	1.044860849072562319e-02	3.376861657259226743e-03	3.089537562702822111e-03
3.413333333333333286e+01	3.779820407210325930e-03	3.827098673796539095e-03	1.088482249075434921e-02	6.487474669890964767e-03	7.590620425993519285e-03	1.796814246132516502e-01	5.091090277110232702e-03	6.607869600834713301e-03	2.169080504715075602e-03	3.091586674447966126e-03
3.416666666666666430e+01	2.712643411327368692e-03	4.668369846286038113e-03	1.201972310939763630e-02	6.546005241236592040e-03	6.453547325542726039e-03	1.049974074993944850e-01	5.161668306759108031e-03	4.063539334415741319e-03	1.437559294300533525e-03	2.607469892709390630e-03
3.420000000000000284e+01	1.910091080695170860e-03	4.366221844411431394e-03	1.062849535968767023e-02	5.691444169472416499e-03	5.106627654211911942e-03	6.112253571025492299e-02	4.471376456123769827e-03	2.476009925013937778e-03	9.897116363290401307e-04	1.920313636445585351e-03
3.423333333333333428e+01	1.276652938966121951e-03	3.377271961889407367e-03	7.922761990853345940e-03	4.268358680496128071e-03	3.648415293275595987e-03	3.450009694810284716e-02	3.331141643988707549e-03	1.492490500580499107e-03	6.735455348828208724e-04	1.252215667896156666e-03
3.426666666666666572e+01	7.691948396871214379e-04	2.172484038073325009e-03	4.955094895028842004e-03	2.702160654728049012e-03	2.260645068656753388e-03	1.800874705049216110e-02	2.095284105050364450e-03	8.581811361953877197e-04	4.250050149418742361e-04	6.978624000728583538e-04
3.429999999999999716e+01	3.671595202701029726e-04	1.055854914202469319e-03	2.347170162063139370e-03	1.298688797786658883e-03	1.080410547541252970e-03	7.621903693889057509e-03	1.001048675821031341e-03	4.101068241873025871e-04	2.167037024130826156e-04	2.922203439311345393e-04
3.433333333333333570e+01	5.666134646689037279e-05	1.619659333304821803e-04	3.508793399119094505e-04	1.974309544556169843e-04	1.645884198052608566e-04	1.068426582014432016e-03	1.510878293529152811e-04	6.478520370250360626e-05	3.585764270849368371e-05	3.799464103674805268e-05
3.436666666666666714e+01	1.702362371479454201e-04	4.819190055422672525e-04	1.020385878495749842e-03	5.829242127682942665e-04	4.874647399147939925e-04	3.014991724875815907e-03	4.426113998574484568e-04	1.993277556489523304e-04	1.133584893786151272e-04	9.702541866212318527e-05
3.439999999999999858e+01	3.184759519056101383e-04	9.025609157849255994e-04	1.877331083520085691e-03	1.083676287041502760e-03	9.060629222324063405e-04	5.524893318017476407e-03	8.147615685911406428e-04	3.761134143375137028e-04	2.170911715912900717e-04	1.649360268332691079e-04
3.443333333333333002e+01	3.952054070300787853e-04	1.145567736288037380e-03	2.363838073447950897e-03	1.363070967287774915e-03	1.133067187938843496e-03	7.071100598775505175e-03	1.015077104585703459e-03	4.617830521035728737e-04	2.656128980702871672e-04	2.121148061134315763e-04
3.446666666666666856e+01	2.426603517148239700e-04	7.382490500086057216e-04	1.528517469868791948e-03	8.682251420511924531e-04	7.131104914073269204e-04	4.723924093797750821e-03	6.411698086796121252e-04	2.744694380090602326e-04	1.535614988055787123e-04	1.549966098487839310e-04
3.450000000000000000e+01	9.006296059010871012e-05	2.946046298032079175e-04	6.169119174110692478e-04	3.418210690597714299e-04	2.758873910089767122e-04	1.985895019453870047e-03	2.503790770534408943e-04	9.622860861212501277e-05	5.055520282215521575e-05	7.459980173293250633e-05
3.453333333333333144e+01	3.753935175641463957e-05	1.338593551243351105e-04	2.841763990644913295e-04	1.533465946588409730e-04	1.212449940693276738e-04	9.526792121483609486e-04	1.112649743646405501e-04	3.689672267114410493e-05	1.738076099679442888e-05	4.082484791179776852e-05
3.456666666666666998e+01	5.125551642243710146e-04	1.989386708799987559e-03	4.280700318164255488e-03	2.258357082924136207e-03	1.749163056789156687e-03	1.478619733899192226e-02	1.625950081049245795e-03	4.569287457670249031e-04	1.781853609713250446e-04	7.079870092024053135e-04
3.460000000000000142e+01	3.577447219583899441e-04	1.472957257722175848e-03	3.216986902017091900e-03	1.668009347257140822e-03	1.271515410573892564e-03	1.141904855128094906e-02	1.196371658257194088e-03	2.907855636636295536e-04	8.924835583874651313e-05	5.801404224791999924e-04
3.463333333333333286e+01	2.278374098836639776e-04	9.562433173403541483e-04	2.099895842479481203e-03	1.088554365082324222e-03	8.224351959340763050e-04	7.520771819940498190e-03	7.773459902363900973e-04	1.756777775451560063e-04	4.582151401443066986e-05	3.922763099339555580e-04
3.466666666666666430e+01	1.414834837873078766e-04	5.789552353776179251e-04	1.263328563590273819e-03	6.661557715891145218e-04	5.031355889464442796e-04	4.493978294794198636e-03	4.733315660259396727e-04	1.106046266367207575e-04	3.117289129913991378e-05	2.321256570164300758e-04
3.470000000000000284e+01	5.194218054201762719e-05	1.998130646525823255e-04	4.277748977347977559e-04	2.325709791200852525e-04	1.771559331249278790e-04	1.499693103846120581e-03	1.644416315423923090e-04	4.390929015520369941e-05	1.546527158457440461e-05	7.319542940133616363e-05
3.473333333333333428e+01	4.482661543495984445e-05	1.586172073659845752e-04	3.286369813026252472e-04	1.859337368249266715e-04	1.440319360284606366e-04	1.139766361711055161e-03	1.307068068259416066e-04	4.245475542259859051e-05	1.839985283043263478e-05	4.905141512857623057e-05
3.476666666666666572e+01	1.468174757635242399e-04	4.779171028094301977e-04	9.514130140249020279e-04	5.583525205244623153e-04	4.425524759666738168e-04	3.316233411159192224e-03	3.915052774368594558e-04	1.573767721166385890e-04	7.695037810030937620e-05	1.155800685479767579e-04
3.479999999999999716e+01	2.448959923328028086e-04	7.512521315486667042e-04	1.437853733469769951e-03	8.612691396877616935e-04	6.999077446345688958e-04	5.181886932671081990e-03	6.036519164873092999e-04	2.921448266928991814e-04	1.509231148964207381e-04	1.354055759893315431e-04
3.483333333333333570e+01	3.259379227506470442e-04	9.938588346004957261e-04	1.854530575669533377e-03	1.097202177220850004e-03	9.087420534019598640e-04	7.107234284197012746e-03	7.699410498153517199e-04	4.183227162652335910e-04	2.162980286243871978e-04	1.478561098393495589e-04
3.486666666666666714e+01	3.783675829250313289e-04	1.239878346607171380e-03	2.310841594132266932e-03	1.297711921725414530e-03	1.077670772732374155e-03	9.491979242266364303e-03	9.112718851668543752e-04	4.978144704035691393e-04	2.435439445693578253e-04	2.068423596683565085e-04
3.489999999999999858e+01	3.944225420451048314e-04	1.517678904983481335e-03	2.892447648299998567e-03	1.498980710135899537e-03	1.218894293744818714e-03	1.251254447855397814e-02	1.051343614648266468e-03	4.973478390014993318e-04	2.083366355061570764e-04	3.559690827926594264e-04
3.493333333333333002e+01	3.705931860905935173e-04	1.819872847195989733e-03	3.593980572768257827e-03	1.708793969894347679e-03	1.330876987680895771e-03	1.595737291525009191e-02	1.195893892022985381e-03	4.020052490489054516e-04	1.010850579485780094e-04	6.061628178958617568e-04
3.496666666666666856e+01	3.130505629263962450e-04	2.094937813263882728e-03	4.293139444805328490e-03	1.895164643949798612e-03	1.398181242587176335e-03	1.925039254765597077e-02	1.324691656464617928e-03	2.321619142233182669e-04	6.121875068695738860e-05	9.194046531984672883e-04
3.500000000000000000e+01	2.429978902503376458e-04	2.271797124735320476e-03	4.794210981312023098e-03	2.007050206761314473e-03	1.408603777430311775e-03	2.166520997097893392e-02	1.403845369486879380e-03	4.971830940757672907e-05	2.316254753648891679e-04	1.212710340530518804e-03
3.503333333333333144e+01	1.900467395181634517e-04	2.301070533611782910e-03	4.931709616806385747e-03	2.010474837994507061e-03	1.367493256078300282e-03	2.264891330708602296e-02	1.409178395171174292e-03	6.755791653711070983e-05	3.524763663988649204e-04	1.394871546932059539e-03
3.506666666666666998e+01	1.737955269438843048e-04	2.189820892695185008e-03	4.687179525830038017e-03	1.915494485184741132e-03	1.297292184620425955e-03	2.217269840505405043e-02	1.345035430190362133e-03	7.572348239722952277e-05	3.905676237059925362e-04	1.423103349734130543e-03
3.510000000000000142e+01	1.908062514941915092e-04	2.008891502305069996e-03	4.230653203859166545e-03	1.778633938195166905e-03	1.228488641141389347e-03	2.084944544130040711e-02	1.247750641219341023e-03	4.157401246639867182e-06	3.599386915889993613e-04	1.336742080257066539e-03
3.513333333333333286e+01	2.228298688977264105e-04	1.855246042426467786e-03	3.814564353681124641e-03	1.674453094378126634e-03	1.189851885256504619e-03	1.955573741538086524e-02	1.167893866902965571e-03	1.112208256599764604e-04	3.059126403066865052e-04	1.225745089252429755e-03
3.516666666666666430e+01	2.549729502731666445e-04	1.793755675623110802e-03	3.607056756805691010e-03	1.653989374188352202e-03	1.198644141627467144e-03	1.884185537580368441e-02	1.141328465334008569e-03	1.968114739393614398e-04	2.662954772334842819e-04	1.160706495216792984e-03
3.520000000000000284e+01	2.831217200779671448e-04	1.829687881692062439e-03	3.620035835371300525e-03	1.723468656018866752e-03	1.254305791713905636e-03	1.866834028773904988e-02	1.172968548639465817e-03	2.469515796565517358e-04	2.495258695802638686e-04	1.153451449225981499e-03
3.523333333333333428e+01	3.117344404432218592e-04	1.923200791885131379e-03	3.749811604321939308e-03	1.852571922597091511e-03	1.342409462172274113e-03	1.860248168443359024e-02	1.242059130865691115e-03	2.759324828522063521e-04	2.380686419397827957e-04	1.166276977982076994e-03
3.526666666666666572e+01	3.486237907781088467e-04	2.023132310599490107e-03	3.865655476104609689e-03	1.998059959599088071e-03	1.445060025277077271e-03	1.821523676350217738e-02	1.319265262155608874e-03	3.108250381058523830e-04	2.057565007900288032e-04	1.147687437973344106e-03
3.529999999999999716e+01	3.977860370311546347e-04	2.095062770236264926e-03	3.887049729629677916e-03	2.125590314906105217e-03	1.547376128700711810e-03	1.734327863376506490e-02	1.382385863527782564e-03	3.713501420681660967e-04	1.379419768963034470e-04	1.068549674744049280e-03
3.533333333333333570e+01	4.559740073054525705e-04	2.128104044593448745e-03	3.803070428292327360e-03	2.218494692727609758e-03	1.638547608808686154e-03	1.607313903089649734e-02	1.422132966663652767e-03	4.584565533455649960e-04	3.902997992857203851e-05	9.331572010110018942e-04
3.536666666666666714e+01	5.159418155387281418e-04	2.125993889859142602e-03	3.642213367936823851e-03	2.274588816472970527e-03	1.711857322162858895e-03	1.458566671677211622e-02	1.438972656911738715e-03	5.598093182005538845e-04	7.566230882719219403e-05	7.646397572332732729e-04
3.539999999999999858e+01	5.711984925042209744e-04	2.097841236350485652e-03	3.439574347114129037e-03	2.299344532587266864e-03	1.764848307796056722e-03	1.304603963933012416e-02	1.437656757278122418e-03	6.611448685227911326e-04	1.908310971711966834e-04	5.871418136152647960e-04
3.543333333333333002e+01	6.179868810816369594e-04	2.053875989813685153e-03	3.223164014995486340e-03	2.300675313901126302e-03	1.798608192490011928e-03	1.157753195983651437e-02	1.423329265451894060e-03	7.523254522346607210e-04	2.960894371765948152e-04	4.180817259744418549e-04
3.546666666666666856e+01	6.550090443921695359e-04	2.002954944715160199e-03	3.010782698138750411e-03	2.285754853162275287e-03	1.816091470732616227e-03	1.026403951237076471e-02	1.399488555387004779e-03	8.279281935698153605e-04	3.862580402694163286e-04	2.673976738908701370e-04
3.550000000000000000e+01	6.824897194649978769e-04	1.949892753294137950e-03	2.809270135880902880e-03	2.259009024497938591e-03	1.820120050588774430e-03	9.145663077483111997e-03	1.367428524583281938e-03	8.861299145131491676e-04	4.603026980124270994e-04	1.384612667358588113e-04
3.553333333333333144e+01	7.011292827860738427e-04	1.893960967504903755e-03	2.616834001472298152e-03	2.221196948105880632e-03	1.811787874021961826e-03	8.212266257237327977e-03	1.326875748442149549e-03	9.274226110218524843e-04	5.197186877508987255e-04	2.982375794855612726e-05
3.556666666666666998e+01	7.112567735686688196e-04	1.830942335734107949e-03	2.429881779432934482e-03	2.170563170224606465e-03	1.790355260987513486e-03	7.416441135547904677e-03	1.277534131360707342e-03	9.531622954529356826e-04	5.664172009452444340e-04	6.162942973092878170e-05
3.560000000000000142e+01	7.125670926884326633e-04	1.758653872061033841e-03	2.250638046761606857e-03	2.106113237432770662e-03	1.754923173192418986e-03	6.713258950853233549e-03	1.220820078654017826e-03	9.641295583873694215e-04	6.007361056551030910e-04	1.370020110793581888e-04
3.563333333333333286e+01	7.046917592804872446e-04	1.681711078437091037e-03	2.088916862781441033e-03	2.030888398767463719e-03	1.706726004006037679e-03	6.102190424865905002e-03	1.160444695233308048e-03	9.600494206472384327e-04	6.210231196869273138e-04	1.938670312206057370e-04
3.566666666666666430e+01	6.877737347555547146e-04	1.609908282529124617e-03	1.956343331647159966e-03	1.951332297174289149e-03	1.649252405978044941e-03	5.631882238612393246e-03	1.100692355665036171e-03	9.401487389697463139e-04	6.248985162062388118e-04	2.278708119419046595e-04
3.570000000000000284e+01	6.614028311892860808e-04	1.550419929683853051e-03	1.860471426399226734e-03	1.871197619621202228e-03	1.584231179821782211e-03	5.366020477328863059e-03	1.043144480921685260e-03	9.028730329011973917e-04	6.095629220787385748e-04	2.340604153427282741e-04
3.573333333333333428e+01	6.221420656059539452e-04	1.501345087058507388e-03	1.805697261795794232e-03	1.784352364446857358e-03	1.506006883975079605e-03	5.351768064256173102e-03	9.845734961952711580e-04	8.442237712420711405e-04	5.696019211511615162e-04	2.051835656336018908e-04
3.576666666666666572e+01	5.631884241704418828e-04	1.452159625805601742e-03	1.794664574939258597e-03	1.673592993658548026e-03	1.400589461568176085e-03	5.605519387077555551e-03	9.179895041503464926e-04	7.584677118895283114e-04	4.964274790400919051e-04	1.318099922262600150e-04
3.579999999999999716e+01	4.802628265373482387e-04	1.387238986842044769e-03	1.813762669297330028e-03	1.518878679715343237e-03	1.254013405212677651e-03	6.061990077177986831e-03	8.359949855581340784e-04	6.460763767897047824e-04	3.866365207948825773e-04	1.410682645549549407e-05
3.583333333333333570e+01	3.816379521608295028e-04	1.287283643021206988e-03	1.807073129706093708e-03	1.312002746044133202e-03	1.067065584039484163e-03	6.477675188793225423e-03	7.342623349443409917e-04	5.248371761205942402e-04	2.575186331122764007e-04	1.177809203173368387e-04
3.586666666666666714e+01	1.194545763741080777e-03	4.689965026145766908e-03	6.978559148031467790e-03	4.410676646308382340e-03	3.561823181720400432e-03	2.673109711406700117e-02	2.539109244782389568e-03	1.758157543787314866e-03	6.103299931358753538e-04	8.540503477282981653e-04
3.589999999999999858e+01	3.938273353144449394e-03	1.664849875330200527e-02	2.514912774940715467e-02	1.460769901497376184e-02	1.193985079982360156e-02	1.014314360085274147e-01	8.633865502014141310e-03	6.467813677351143264e-03	1.556986712110984333e-03	3.814572911159734049e-03
3.593333333333333002e+01	5.071746570684255301e-03	2.073014024852141979e-02	2.968772388655731287e-02	1.741552259390924395e-02	1.469640487131436586e-02	1.204211712561451403e-01	1.032376030915376289e-02	9.170268612965140967e-03	2.002626457996170041e-03	4.609416833420319597e-03
3.596666666666666856e+01	5.897790763677304531e-03	2.222751316338706859e-02	2.928523927025568699e-02	1.838584064223047765e-02	1.606047918824131740e-02	1.185224991875895306e-01	1.073188954999924026e-02	1.114250652161695269e-02	2.656036945880754872e-03	4.254245243798532826e-03
3.600000000000000000e+01	5.698001368775164333e-03	2.114421746769822030e-02	2.599803855554878168e-02	1.745225300059035853e-02	1.535063774341361396e-02	1.032929463391665248e-01	9.877723463597089248e-03	1.066206625895712787e-02	2.587252131284061268e-03	3.930011652665727634e-03
3.603333333333333144e+01	4.549868525019618373e-03	1.919924727677150070e-02	2.316944808965754055e-02	1.572354646033849446e-02	1.330880675244607361e-02	8.712046164861851627e-02	8.579789312064548673e-03	8.067902451811416464e-03	1.506197084653229440e-03	4.530985275447821196e-03
3.606666666666666998e+01	3.012343646604998069e-03	1.696839755039201980e-02	2.093682072236718872e-02	1.361277605545738525e-02	1.068852868087335865e-02	7.196748487208459721e-02	7.189874890390871021e-03	4.803418400019971411e-03	1.302497002768872548e-05	5.490857220696902623e-03
3.610000000000000142e+01	1.657608201801943513e-03	1.435748052013773729e-02	1.829158695241131158e-02	1.119685215459234606e-02	8.051751872111576752e-03	5.698679905515408040e-02	5.780356675920890822e-03	2.139678581436374200e-03	1.141635575099080339e-03	5.909499790644169408e-03
3.613333333333333286e+01	7.366138191667976568e-04	1.136616696290642173e-02	1.485732290564399129e-02	8.606415404101895247e-03	5.703645726436753008e-03	4.248428672146634805e-02	4.390092391603313965e-03	5.205154862156128421e-04	1.655054434560975516e-03	5.479356130981377984e-03
3.616666666666666430e+01	2.209927735943188808e-04	8.217564913382269243e-03	1.094070440333649342e-02	6.054427961454805773e-03	3.744201272380376887e-03	2.931809832286156811e-02	3.077192264800826527e-03	2.235592052423697766e-04	1.619008431760695461e-03	4.406639566576104998e-03
3.620000000000000284e+01	6.915930773748986198e-06	5.185795745575717472e-03	7.000128595730791513e-03	3.733194755565904556e-03	2.179019985243475267e-03	1.795671547538959731e-02	1.898078356480059755e-03	4.116788220893391058e-04	1.232494079357655424e-03	3.005533362016861269e-03
3.623333333333333428e+01	5.506526071001267614e-05	2.473967259044584054e-03	3.375444870449809467e-03	1.750629360980980207e-03	9.741578166826772318e-04	8.442659635939004509e-03	8.901874277355873669e-04	2.918515453860784023e-04	6.671970428982778277e-04	1.520367372262312455e-03
3.626666666666666572e+01	7.359321469432554156e-06	1.979422891037773725e-04	2.722094519662901675e-04	1.386442983663920816e-04	7.430066410561729018e-05	6.736856848806743476e-04	7.028707390404554853e-05	2.906803463250393001e-05	5.811943725687699085e-05	1.269640569673829587e-04
3.629999999999999716e+01	7.642042388932418484e-05	1.600830793248931086e-03	2.217792825738457325e-03	1.116269962936694820e-03	5.810488377430044404e-04	5.483623279595773586e-03	5.642147595158578154e-04	2.693193273893380391e-04	4.990242079210455454e-04	1.060678677287172104e-03
3.633333333333333570e+01	1.618341557176066923e-04	2.936221493963184302e-03	4.097789340514450089e-03	2.049530855233578329e-03	1.043649697541648583e-03	1.018320335803167206e-02	1.031220491223260646e-03	5.429761245579248739e-04	9.555583788194530349e-04	1.995220217274839419e-03
3.636666666666666714e+01	2.340351342412878225e-04	3.852647354183923352e-03	5.428034377523603508e-03	2.704317931656745593e-03	1.353101605569166426e-03	1.357948477749896035e-02	1.356044396183800219e-03	7.667159926372863398e-04	1.300173302747200310e-03	2.679786934894994293e-03
3.639999999999999858e+01	2.601117545213140164e-04	3.994024728323538297e-03	5.695480968085973525e-03	2.831237988150766410e-03	1.397195585985724735e-03	1.432941874210678229e-02	1.417097524551734272e-03	8.446134081643099940e-04	1.392564125503617913e-03	2.842605336925060552e-03
3.643333333333333002e+01	2.638663985139936934e-04	3.916014816852806529e-03	5.650215697301500493e-03	2.813534047246488753e-03	1.378067010049019523e-03	1.425619836883775145e-02	1.406117614317730930e-03	8.642991268607546620e-04	1.397367246400912314e-03	2.838021287405698666e-03
3.646666666666666856e+01	2.476862716752881687e-04	3.793021171002493135e-03	5.514390533508928098e-03	2.771451012958599767e-03	1.363574951545943811e-03	1.392365818583604122e-02	1.381224939326821961e-03	8.443141942143125812e-04	1.355242401979614300e-03	2.762117943389058410e-03
3.650000000000000000e+01	2.025272611209903977e-04	3.601662318074799838e-03	5.232217983375034125e-03	2.686823658073123414e-03	1.351372044490531258e-03	1.320968609186926393e-02	1.331567321657222205e-03	7.647718608704541596e-04	1.241470720521990322e-03	2.574986648088413693e-03
3.653333333333333144e+01	1.260254669661227931e-04	3.255064060782561063e-03	4.672639797005876360e-03	2.490309299654143525e-03	1.303633039615865498e-03	1.179451969044392930e-02	1.222904379782415070e-03	6.102487427985792395e-04	1.028842034951271342e-03	2.216074511469060416e-03
3.656666666666666998e+01	3.899947561802328850e-05	2.817601853368758777e-03	3.951593540516118615e-03	2.217720139733752628e-03	1.222241012708313564e-03	9.976962954601535649e-03	1.075780027199501688e-03	4.220530896605638915e-04	7.700896213896579962e-04	1.769062323086926852e-03
3.660000000000000142e+01	3.479757477968388300e-05	2.353090373898731377e-03	3.197626182042557531e-03	1.903584150642521509e-03	1.106456258852661981e-03	8.092704353960771327e-03	9.109368096631401297e-04	2.461008823460701959e-04	5.248219834697710837e-04	1.327996810816994833e-03
3.663333333333333286e+01	8.259895015369599482e-05	1.906230011369498302e-03	2.501052290550592836e-03	1.574933311774904436e-03	9.613271002000990792e-04	6.374674958783912819e-03	7.442549102008876082e-04	1.075026591274094332e-04	3.289064724965145821e-04	9.526154542895278431e-04
3.666666666666666430e+01	1.062550676405816445e-04	1.496520845010389884e-03	1.894989045093637943e-03	1.249757683524071322e-03	7.992957449848056128e-04	4.889355584914211426e-03	5.853488608638659444e-04	5.018856651038390827e-06	1.853883868938768613e-04	6.538394234954618151e-04
3.670000000000000284e+01	1.135775854642326094e-04	1.127822519315688655e-03	1.376781832067518717e-03	9.398124114608155536e-04	6.335832729756326123e-04	3.595202914446879363e-03	4.392310924621965870e-04	7.164484521612394488e-05	8.140881682718656821e-05	4.166264273119571048e-04
3.673333333333333428e+01	1.077632752738234346e-04	7.960264999945425388e-04	9.327078273624598605e-04	6.519421923619739788e-04	4.692505662212772166e-04	2.433955661354293178e-03	3.069311317480144410e-04	1.210329789017312564e-04	9.050169586339726891e-06	2.290328800464182246e-04
3.676666666666666572e+01	8.395933039240680647e-05	4.867169622217636321e-04	5.437439654431162547e-04	3.859422964821338322e-04	2.991150920951690813e-04	1.379905020606007632e-03	1.845887420320272831e-04	1.239266183278627941e-04	2.742656529437750544e-05	9.337098138506793276e-05
3.679999999999999716e+01	3.498366770217311330e-05	1.742687772587500844e-04	1.851753101970839361e-04	1.327235276062924867e-04	1.093521213244313560e-04	4.433785953944075734e-04	6.450946703604182721e-05	5.903082551468205960e-05	1.972139018486197265e-05	1.797736060097298192e-05
3.683333333333333570e+01	3.485557007846051629e-05	1.709131548304585889e-04	1.744866363445233897e-04	1.255821535852331863e-04	1.052516723493840390e-04	3.930460024752421562e-04	6.099531601025832696e-05	6.122535518003365646e-05	2.243627207367153157e-05	1.022818278944937628e-05
3.686666666666666714e+01	9.876344037519505306e-05	5.742661852888155749e-04	5.814400579380391487e-04	4.098448296200431023e-04	3.276791449921659426e-04	1.286330684084490686e-03	1.951023345574983260e-04	1.672331955466485381e-04	5.183970838102980203e-05	5.360291569318449201e-05
3.689999999999999858e+01	3.610652854107922085e-04	3.196310458267097830e-03	3.316899055084331950e-03	2.207974611641597747e-03	1.593071277398890690e-03	7.653483912622251195e-03	1.009781978193334236e-03	5.199572074259251053e-04	8.144202037720436641e-06	6.129566697986145798e-04
3.693333333333333002e+01	5.654891107810568196e-04	1.201605909142227681e-02	1.291963391026977430e-02	7.909568559474460317e-03	5.009099747421256327e-03	3.188314041793870179e-02	3.426529277455916088e-03	3.109980569092163729e-04	1.172962745534173725e-03	3.736959168768250877e-03
3.696666666666666856e+01	1.251912742344602283e-04	1.922953117055641731e-02	2.088170453163700618e-02	1.189669788666840138e-02	6.627599877055640430e-03	5.434983632065026882e-02	4.813910173177618317e-03	1.477212556268244891e-03	3.396746184216156619e-03	7.775438851787701972e-03
3.700000000000000000e+01	8.458509464254445123e-04	2.304292486950154997e-02	2.429696928577754905e-02	1.347717189593522838e-02	6.830271184308916825e-03	6.569170044025365862e-02	5.052367710001039181e-03	2.989155644090643518e-03	4.998868497400466362e-03	1.032692262048971396e-02
3.703333333333333144e+01	9.298607242698368313e-04	2.332797970304517979e-02	2.287465203397468991e-02	1.330212247258518062e-02	6.545531767616691830e-03	6.477801105661228076e-02	4.620828237834468701e-03	3.111580762896412784e-03	5.005719643959747125e-03	1.024840696784610171e-02
3.706666666666666998e+01	2.954754805078870731e-04	2.027403343219335782e-02	1.762528895964501560e-02	1.185983275120864461e-02	6.138074121258476658e-03	5.494643185678701330e-02	3.862080605618683615e-03	1.815361629188285168e-03	3.445082470660729927e-03	7.763411824443252826e-03
3.710000000000000142e+01	6.356201598069549305e-04	1.511559911358050998e-02	1.094794993576324489e-02	9.660757471943835425e-03	5.596101788370325646e-03	4.234195273565322798e-02	3.020843130084856568e-03	6.794070471154022462e-05	1.225579631921200124e-03	4.311805166929703718e-03
3.713333333333333286e+01	1.314614166523714279e-03	9.577945079251734550e-03	5.192169981626227303e-03	7.196883978941971162e-03	4.772626295105679775e-03	3.174301266350297579e-02	2.217983892500413612e-03	1.481456424454293029e-03	5.779656448132644694e-04	1.475744278599088431e-03
3.716666666666666430e+01	1.470197826479939301e-03	5.037953328912210364e-03	1.486896046262372326e-03	4.939506378781464285e-03	3.684038212463359128e-03	2.470044650973737474e-02	1.499787201474657092e-03	1.859103229820071581e-03	1.413411347155451789e-03	2.188083796167805385e-05
3.720000000000000284e+01	1.226719706049480196e-03	2.007116504409609762e-03	4.071285862855876059e-04	3.163090369859105494e-03	2.546144395033861710e-03	2.004892518787280281e-02	8.862829704088355997e-04	1.432889433370109454e-03	1.438056671763953331e-03	3.171501461943965249e-04
3.723333333333333428e+01	8.801903897081755478e-04	3.350632967483119316e-04	1.226603851746118235e-03	1.829285498159958535e-03	1.583017472524646729e-03	1.575021197462442638e-02	4.006821101162311529e-04	8.804068324923912392e-04	1.140045002864356226e-03	2.683692106672430546e-04
3.726666666666666572e+01	5.861937183312181197e-04	3.227304580581237883e-04	1.345397289437993017e-03	7.893980979998483282e-04	8.562954364338589688e-04	1.039164241242914594e-02	7.859583469414350391e-05	6.102232846619804179e-04	8.147971213281179339e-04	2.702081512035688971e-04
3.729999999999999716e+01	2.539326659243187337e-04	2.522643424890822698e-04	6.888724903362805716e-04	1.164485401374990253e-04	2.812454933621545781e-04	3.780039879462825710e-03	3.440414268925297568e-05	3.496218655339827482e-04	3.701070981260137695e-04	1.964904795793204130e-04
3.733333333333333570e+01	2.622079899912986068e-04	2.884970509274682152e-04	7.150310054819497248e-04	5.870947963877321414e-05	2.263821251948927441e-04	3.136687982246869327e-03	7.630538927445596744e-05	4.585388514516548753e-04	3.942116838470394852e-04	2.754157098896358900e-04
3.736666666666666714e+01	8.451118147281633589e-04	9.503210009904948605e-04	2.221243841921280871e-03	5.284303232324723439e-04	6.231275091282270032e-04	8.941162732912380853e-03	3.288705400794637770e-04	1.674563557426792231e-03	1.318986191916175516e-03	1.030281436351778357e-03
3.739999999999999858e+01	1.107106146887920509e-03	1.313697974688896389e-03	2.863395214994709885e-03	8.904061768294921830e-04	7.818074712665534819e-04	1.236464773271267643e-02	5.575857915202502577e-04	2.228263747871124262e-03	1.863784677946103393e-03	1.461335241354969451e-03
3.743333333333333002e+01	8.491514776196324582e-04	1.131404864601510529e-03	2.329419825371912417e-03	6.376785819270250431e-04	6.715253084678946384e-04	1.218609511780690755e-02	6.144894508937087272e-04	1.445199569321684941e-03	1.681924186191279631e-03	1.222994849883147399e-03
3.746666666666666856e+01	3.554118024040590798e-04	5.614592929513669874e-04	1.211197420759914552e-03	9.699607885785327583e-05	3.945867522305445026e-04	7.762407787268238261e-03	4.318320565798384114e-04	2.191515141431653823e-04	9.623102898314660853e-04	6.251352522220672038e-04
3.750000000000000000e+01	1.907852466787998271e-05	3.572585728459491705e-05	1.020684235270585973e-04	2.302996233292411537e-05	3.852724805219258185e-05	7.283531209381808539e-04	4.525947611714592743e-05	4.609835330925651689e-05	8.585050734643275515e-05	5.130459886982497542e-05
3.753333333333333144e+01	6.349842989871789590e-05	1.192021167406010472e-04	7.285020910731978237e-04	3.835847814614116590e-04	3.249541778265338998e-04	5.514891869481721928e-03	3.804263815865016065e-04	7.885028637449175565e-04	6.410637226385385110e-04	3.601482798586338476e-04
3.756666666666666998e+01	2.522679758172966725e-05	1.228160997799321850e-04	9.471628509261216479e-04	8.570022813051515276e-04	5.659154694433460179e-04	8.991488631349756067e-03	6.568990734942585985e-04	1.869515766356275076e-03	9.579399120489949125e-04	4.410954172889442479e-04
3.760000000000000142e+01	2.092749945899276037e-04	5.729479495118120326e-04	4.663328303267302985e-04	1.111878279289712623e-03	6.204190959818711975e-04	1.022881852256705450e-02	7.430836682328178892e-04	2.661552595734916447e-03	8.213181727355789051e-04	1.155803583423087896e-04
3.763333333333333286e+01	4.284259301849918764e-04	1.037736876237298905e-03	3.562493727681216517e-04	1.209960116523611882e-03	5.553118229483165443e-04	1.056268530234997886e-02	7.253930818519530163e-04	3.199254226725948246e-03	4.380433651416866287e-04	4.427754282931916719e-04
3.766666666666666430e+01	6.440797337895072224e-04	1.437554980884671405e-03	1.170770386898415663e-03	1.269204527794100213e-03	4.508823359831755774e-04	1.082569253468844764e-02	6.818765415449709643e-04	3.640893261021367362e-03	2.888118104743627120e-06	1.043759595064447593e-03
3.770000000000000284e+01	8.397893713374126072e-04	1.762313847376946116e-03	1.850410597656915526e-03	1.319943579966066129e-03	3.345408295961662640e-04	1.122240969539763621e-02	6.341065774790829480e-04	4.028504401719520088e-03	4.137724401857256198e-04	1.609257838597081321e-03
3.773333333333333428e+01	9.978708563975209177e-04	1.999260668825287787e-03	2.362687326729146810e-03	1.338612480305419660e-03	2.126987042648172967e-04	1.159427131348396769e-02	5.793475768146791587e-04	4.304781845749313177e-03	7.865756083970089569e-04	2.096463784587888814e-03
3.776666666666666572e+01	1.081734576581098181e-03	2.101202923615786648e-03	2.641758977149038460e-03	1.290742491508898790e-03	1.050264591967882129e-04	1.161880959687528435e-02	5.203189754810268750e-04	4.361312294529008822e-03	1.059730936723769995e-03	2.419969352961138728e-03
3.779999999999999716e+01	1.039224619423209607e-03	1.990872038043457141e-03	2.576888592412391113e-03	1.133464224576878404e-03	3.834925817549222373e-05	1.092618056265413744e-02	4.634426884820526719e-04	4.047285907743027739e-03	1.147840176590960836e-03	2.453414693046921616e-03
3.783333333333333570e+01	8.331133240852823911e-04	1.608438747103711590e-03	2.095887365165570795e-03	8.271856627830741129e-04	2.047477429514250617e-05	9.206147789100999415e-03	4.006213297300897881e-04	3.223507883254438360e-03	9.918240622109365801e-04	2.097734044424790206e-03
3.786666666666666714e+01	4.893906537459967107e-04	9.868279092677140901e-04	1.271285707892216453e-03	4.023232669202874172e-04	2.601053210890152368e-05	6.291708418363200876e-03	2.971859370949009121e-04	1.920948624299590336e-03	6.240885177442597560e-04	1.368710336402685851e-03
3.789999999999999858e+01	8.994689145911491813e-04	2.047234195679914753e-03	2.539386071719434458e-03	3.420017301628310567e-04	1.087705405450416874e-04	1.573285735803574281e-02	8.023533812908659668e-04	3.631500993598251164e-03	1.301309629852453022e-03	3.090902993929175481e-03
3.793333333333333002e+01	1.081674958994239188e-03	3.445139058151658242e-03	3.826254812803688791e-03	1.273190109361469315e-03	2.830831653899204005e-04	3.439466470930065134e-02	1.813106478582011787e-03	4.598231284696804692e-03	2.259544929514102889e-03	5.972604715868936459e-03
3.796666666666666856e+01	1.581749275330258833e-04	3.587807595554990889e-03	2.706715541344722250e-03	5.736812645803099353e-03	3.690609446787744899e-04	5.222896610869450645e-02	2.736234530897467630e-03	1.183095060073255074e-03	2.854272716755556528e-03	8.237221396005115284e-03
3.800000000000000000e+01	1.335059459355678914e-03	1.638131947166016761e-03	1.164876249580484770e-03	9.536293557338417978e-03	2.048872578502125411e-04	5.058108929823903338e-02	2.652682994971582078e-03	4.558932542750851989e-03	2.630260110137882471e-03	7.695761145878432345e-03
3.803333333333333144e+01	2.204008640715992770e-03	4.487462663347057843e-04	4.774711393134322898e-03	1.049165829879429752e-02	3.350008131071655667e-05	4.100973130423336832e-02	2.251783762245615841e-03	7.536857118519140787e-03	2.264197046198413062e-03	6.281649265058183128e-03
3.806666666666666998e+01	2.187229206701635578e-03	1.613410204645930861e-03	6.362734257708795374e-03	8.661593634506182388e-03	3.712169651786877101e-05	2.897264910507949681e-02	1.716523299892397771e-03	7.021510264629070297e-03	1.732911121140752768e-03	4.495037577124224616e-03
3.810000000000000142e+01	1.541268783587968535e-03	1.591113185244841070e-03	5.398383634559139263e-03	5.427450225405266830e-03	3.643902681852552390e-05	1.698395734811663713e-02	1.055455278504892173e-03	4.574140966545734051e-03	1.061121722532803926e-03	2.615797838088065094e-03
3.813333333333333286e+01	6.157713568624239263e-04	7.393758582986413759e-04	2.430837857272286941e-03	1.992332226110054161e-03	1.298734618647446697e-05	6.063014650704087218e-03	3.733344580485097259e-04	1.702253323347691430e-03	3.789683734098258272e-04	9.060422271769765813e-04
3.816666666666666430e+01	3.605950599097447126e-04	4.690785432963853079e-04	1.517542982086113800e-03	1.093254602357954849e-03	3.881872936871495392e-06	3.250636748628739185e-03	1.921818214510371647e-04	9.487672937873990221e-04	1.977322992801183981e-04	4.668922261930449273e-04
3.820000000000000284e+01	1.299528074577969766e-03	1.792706625662329051e-03	5.577157257451674684e-03	3.745588553692274537e-03	1.043229147626409391e-05	1.078682066043108560e-02	6.286948072579913102e-04	3.336654900927123798e-03	6.381296002361054771e-04	1.508162915071469727e-03
3.823333333333333428e+01	2.131106722815123526e-03	3.099899591281898587e-03	9.069667454424055683e-03	5.974064398235712052e-03	5.795223090596268207e-05	1.661174899564504467e-02	1.002882717976038294e-03	5.459383231282548612e-03	1.012954955462562956e-03	2.370050974716206901e-03
3.826666666666666572e+01	2.698337321767554746e-03	4.069323961644475546e-03	1.123632614588403883e-02	7.668661182442347915e-03	9.065269078521841358e-05	2.086682820193278345e-02	1.312941356194435687e-03	7.032233496648355835e-03	1.488251032489416653e-03	3.295194002655506445e-03
3.829999999999999716e+01	2.840311858055846739e-03	4.281007411516550738e-03	1.148832152626766238e-02	8.678488835124674103e-03	4.889300991717217341e-05	2.377450564817996589e-02	1.492103898755744356e-03	7.680087311822624517e-03	2.203696384970764682e-03	4.466160833022128976e-03
3.833333333333333570e+01	2.595491946809642091e-03	3.696135781249258560e-03	1.010513725285694733e-02	9.056417729226858351e-03	6.114360647013616240e-05	2.576865804703403623e-02	1.558790028532595559e-03	7.419205074695904741e-03	3.080328352163120079e-03	5.799451522862649616e-03
3.836666666666666714e+01	2.212647125598773013e-03	2.790480560272317820e-03	8.193180212154383898e-03	9.111058815070412209e-03	1.706184185631828777e-04	2.743486351701865736e-02	1.640699747743811117e-03	6.747623934673489983e-03	3.849687631656528806e-03	6.985913061687723351e-03
3.839999999999999858e+01	1.926681848292797735e-03	2.086005515807847106e-03	6.754668742966149671e-03	9.157767408254217575e-03	2.301550782163859314e-04	2.915373951515176990e-02	1.807150727541465213e-03	6.201757286672935840e-03	4.320741150790267764e-03	7.788509141700971153e-03
3.843333333333333002e+01	1.805594145742320114e-03	1.744038659861685096e-03	6.086426622862006579e-03	9.302223243962931543e-03	2.517972934918614580e-04	3.083937678050775733e-02	1.961424050524835858e-03	6.001419748975903024e-03	4.526138073979279162e-03	8.204183741825970752e-03
3.846666666666666856e+01	2.621855242264252255e-03	1.372362842392814940e-02	3.139025318529685849e-04	1.303875265581565333e-03	3.122086676078758560e-03	2.594398247559217760e-02	2.479119788833525958e-04	5.926592780432923639e-03	7.347911773114969118e-03	1.192005873114435760e-02
3.850000000000000000e+01	2.585302884140539686e-03	1.318666433534065527e-02	1.752534357060895318e-04	1.268746724585122221e-03	3.065291492401792453e-03	2.605680889877345224e-02	2.248773305244441945e-04	5.768479462793938556e-03	7.265839514031672761e-03	1.180849857407956401e-02
3.853333333333333144e+01	9.409325255400739253e-04	4.680397856375278186e-03	1.931213429173687390e-05	4.544814934375040333e-04	1.111156654874034854e-03	9.641259528708671575e-03	7.419923746403653817e-05	2.073187300753397654e-03	2.652929103293779397e-03	4.320515896838516244e-03
3.856666666666666998e+01	4.494346345945594845e-03	2.201705330512409783e-02	1.237783496010777485e-04	2.135135373941221548e-03	5.284417675561420627e-03	4.606960940916375591e-02	3.180121120201711920e-04	9.827446033829486186e-03	1.267312500830245457e-02	2.062648538035114637e-02
3.860000000000000142e+01	7.754660327230206499e-03	3.862509165269416289e-02	6.154625837717582525e-04	3.638279653181365671e-03	9.070582949883427767e-03	7.568720422532766723e-02	4.879041500149077187e-04	1.710907314837991494e-02	2.164971017483836510e-02	3.488514386605158502e-02
3.863333333333333286e+01	8.711009804205274015e-03	4.500653118821829751e-02	1.168581403098461645e-03	4.058639847316814972e-03	1.013504353640642779e-02	7.902290298504606458e-02	4.799997242788011558e-04	1.958516057744754887e-02	2.394196834331666773e-02	3.800050333622328330e-02
3.866666666666666430e+01	8.372418131202657640e-03	4.518446176460221703e-02	1.602286194585334465e-03	3.893422734948952506e-03	9.692607128372388026e-03	7.047382791522906198e-02	3.922534232203214863e-04	1.923946348960274902e-02	2.262267386840393496e-02	3.533576959941225892e-02
3.870000000000000284e+01	7.331873493798719832e-03	4.125298835587358492e-02	1.867500115253840345e-03	3.409715833960524564e-03	8.445697553259554763e-03	5.768013991285862035e-02	2.754882321259241162e-04	1.719941765450373750e-02	1.948488889429416532e-02	2.998009963159138647e-02
3.873333333333333428e+01	6.010800851336888309e-03	3.494364068994258027e-02	2.000317098888921511e-03	2.786748997623115110e-03	6.882514820668839475e-03	4.461243875513028895e-02	1.589958210926665334e-04	1.433567042101135253e-02	1.572214320368885490e-02	2.386636149791700537e-02
3.876666666666666572e+01	4.635497473323072284e-03	2.744919022026603983e-02	2.019480070267797370e-03	2.125541258285100227e-03	5.264894753166870882e-03	3.273774268615553540e-02	5.762991156966528530e-05	1.117427955618464398e-02	1.193605072324712899e-02	1.789970686066413505e-02
3.879999999999999716e+01	3.307889922557165265e-03	1.960952734341673415e-02	1.873964995347688917e-03	1.484644258395470410e-03	3.717288327050210280e-03	2.238879826205581250e-02	1.785208110018161507e-05	8.008765007851441006e-03	8.383610732317263795e-03	1.243046563369669399e-02
3.883333333333333570e+01	2.048781078460551377e-03	1.195255289685414994e-02	1.461171540701934439e-03	8.907681425722687764e-04	2.274006147176124877e-03	1.336820848095718502e-02	5.530725914789372732e-05	4.958922411130383366e-03	5.112408787431410584e-03	7.499327892474916095e-03
3.886666666666666714e+01	8.541042124595027429e-04	4.837950969808631554e-03	7.252330778367304829e-04	3.562094992499533538e-04	9.362275609602319125e-04	5.400131974580532450e-03	4.329541044249204408e-05	2.064800384012917267e-03	2.101940139539741365e-03	3.053434310038035879e-03
3.889999999999999858e+01	2.578236160661607742e-04	1.406846738844634136e-03	2.441022736254729215e-04	1.020722780930137535e-04	2.795268212713731128e-04	1.587179685108502459e-03	1.900815482192433220e-05	6.243126771300150585e-04	6.278294850984131488e-04	9.047721884157906500e-04
3.893333333333333002e+01	1.234854442866743784e-03	6.480096182096857851e-03	1.223873750479508070e-03	4.574845227039923664e-04	1.326570179921866908e-03	7.444195366933208449e-03	1.135555260853110765e-04	3.010250701165779856e-03	2.988110198849689304e-03	4.282718223258894473e-03
3.896666666666666856e+01	2.028136600072051772e-03	1.025120083495963119e-02	2.015553287015323190e-03	6.908577624793249203e-04	2.160932094934162485e-03	1.205278984506762303e-02	2.103472697282711553e-04	4.991066090763811997e-03	4.895241388653114728e-03	6.995967040523722903e-03
3.900000000000000000e+01	2.642592535783563380e-03	1.287631863463223336e-02	2.622708394954711367e-03	8.105440560945634124e-04	2.788662641477579734e-03	1.557306922406686764e-02	2.907781760511957028e-04	6.546418645369357810e-03	6.370677741118179783e-03	9.095718772842391678e-03
3.903333333333333144e+01	3.137896888592258196e-03	1.469385288333812691e-02	3.243768101201145292e-03	8.517465663813381105e-04	3.268127951028383660e-03	1.837227320902950004e-02	3.623556242848822214e-04	7.752302618442223625e-03	7.539983600308841800e-03	1.076323857157692951e-02
3.906666666666666998e+01	3.567429292347666040e-03	1.596845745819223950e-02	4.047607789665252399e-03	8.592192164588573905e-04	3.656425581741639709e-03	2.070666052266595739e-02	4.406945618347501026e-04	8.686445551548479735e-03	8.512209857809847208e-03	1.215242514896157366e-02
3.910000000000000142e+01	3.925555307772591977e-03	1.675154743551268699e-02	4.974438139717636195e-03	8.700190848587891369e-04	3.962140819359680211e-03	2.254427792877359074e-02	5.198700234671573299e-04	9.343721542266019559e-03	9.282657503772714230e-03	1.326518373096082989e-02
3.913333333333333286e+01	4.166241538852051736e-03	1.698185716692138594e-02	5.789352978642733905e-03	8.973116302735187344e-04	4.156355649871550269e-03	2.369886130176876091e-02	5.741277564333105345e-04	9.676600793613793217e-03	9.774828698009697947e-03	1.400437909670712751e-02
3.916666666666666430e+01	4.259050881750468982e-03	1.666199534303523799e-02	6.294542599619863503e-03	9.224190373691255407e-04	4.215223622935414770e-03	2.405125759355107584e-02	5.874443366019932488e-04	9.686022052101020408e-03	9.945851386500064936e-03	1.430820865924411003e-02
3.920000000000000284e+01	4.209342329874332309e-03	1.590671824560678516e-02	6.440849632087164087e-03	9.145581716531413479e-04	4.140085023322298899e-03	2.362722701164880409e-02	5.665603919958226526e-04	9.425183271302905660e-03	9.816915664660317078e-03	1.419407358911155270e-02
3.923333333333333428e+01	4.040513658685325818e-03	1.487258428206775923e-02	6.281564187504618500e-03	8.645915898033278710e-04	3.951543058940782012e-03	2.256354465859434361e-02	5.258786280447436210e-04	8.946635632807163965e-03	9.436159078439103690e-03	1.371944908195255573e-02
3.926666666666666572e+01	3.782662336163339356e-03	1.369566402706632810e-02	5.902566138104509315e-03	7.926964411757956176e-04	3.682878996128808886e-03	2.106942319664604699e-02	4.733778919704644808e-04	8.298368089345586895e-03	8.862646170036304547e-03	1.296479361122893949e-02
3.929999999999999716e+01	3.474034353873914523e-03	1.248046302745483248e-02	5.397671477064464908e-03	7.254502514934561483e-04	3.375294096205941254e-03	1.938436320298434976e-02	4.125891147160585821e-04	7.552231378562804763e-03	8.175424215486252685e-03	1.204130145879474430e-02
3.933333333333333570e+01	1.781015343425131374e-03	6.381658258871237936e-03	2.741595860668799133e-03	3.811208881653526076e-04	1.731360266483845771e-03	1.000064688954808989e-02	1.968652659996833595e-04	3.835837065168301672e-03	4.212141023527155893e-03	6.249110210016345021e-03
3.936666666666666714e+01	2.903239424422281341e-03	1.045643483526838627e-02	4.415290545183559422e-03	6.503793895109902766e-04	2.829333505353116406e-03	1.635798812168839239e-02	2.937883820549488890e-04	6.222026650695084912e-03	6.888288902250366656e-03	1.027650313298937232e-02
3.939999999999999858e+01	5.523952760373187533e-03	2.038943728345981796e-02	8.285786629989065968e-03	1.307454904111145753e-03	5.401946952706634421e-03	3.067012871897767737e-02	5.102118875065823293e-04	1.194638070543228847e-02	1.306736027576778890e-02	1.949150646505309545e-02
3.943333333333333002e+01	6.219137012259431767e-03	2.376521187217141284e-02	9.206998302737559939e-03	1.550749965715011352e-03	6.102993869489135338e-03	3.371350873244086110e-02	5.263018671171489863e-04	1.368154438720680169e-02	1.461673454767047423e-02	2.172242937683085268e-02
3.946666666666666856e+01	5.915020208925993693e-03	2.344795057869077104e-02	8.657896965372823342e-03	1.543833970374614093e-03	5.822504103271284800e-03	3.126312676986491706e-02	4.603724831560210133e-04	1.326843702344569949e-02	1.379770968135879232e-02	2.040673619089322655e-02
3.950000000000000000e+01	5.107093971112055403e-03	2.095635877422160134e-02	7.407370088577269578e-03	1.389778379273431605e-03	5.040596901143757323e-03	2.636568325297192206e-02	3.651398534951417509e-04	1.167318237374924926e-02	1.182565323953468743e-02	1.740937675808275700e-02
3.953333333333333144e+01	4.118208527454116780e-03	1.741368572556372188e-02	5.935514092194510948e-03	1.167877126680590821e-03	4.074257962150001564e-03	2.083022729649608787e-02	2.691307569591846983e-04	9.565960558578728498e-03	9.473102705479796715e-03	1.389342116534970049e-02
3.956666666666666998e+01	3.118386083398250446e-03	1.351484561842113304e-02	4.480243661487386640e-03	9.222949613132770718e-04	3.092033939509857172e-03	1.551031727761929477e-02	1.852390021488461438e-04	7.334648671793452500e-03	7.133503331085803111e-03	1.043348464823053851e-02
3.960000000000000142e+01	2.196097478755172378e-03	9.704290396194012458e-03	3.153923435854247542e-03	6.773613860843192679e-04	2.182273919002854917e-03	1.078609903465633200e-02	1.178028329743943567e-04	5.210102758212088910e-03	5.001884568302734577e-03	7.303116439777043029e-03
3.963333333333333286e+01	4.726327451000433074e-04	2.120145612800840382e-03	6.799673312209190360e-04	1.517863991326011560e-04	4.706118141164013658e-04	2.302771551958882144e-03	2.262950431378115475e-05	1.126897134131564764e-03	1.073121125571194516e-03	1.565525116920939413e-03
3.966666666666666430e+01	1.640616743731565606e-04	7.403140161133507256e-04	2.372360918170375512e-04	5.469769122336787216e-05	1.636705514588778670e-04	7.992896456599031573e-04	7.008012126226909764e-06	3.904816489780135041e-04	3.721988006141399422e-04	5.433722576040304203e-04
3.970000000000000284e+01	6.815321308319208108e-04	3.080758772315018643e-03	9.939578735636575655e-04	2.341356931629793876e-04	6.805774335922395047e-04	3.332148675507761327e-03	2.587992113326511334e-05	1.615272394968402230e-03	1.546037176133908345e-03	2.259239747509444660e-03
3.973333333333333428e+01	2.593846307859766563e-04	1.165588229448859606e-03	3.839654683106351720e-04	9.080620852764355517e-05	2.590110671982257884e-04	1.274430385731091606e-03	9.550156341053254208e-06	6.107770211763429704e-04	5.884915923134213063e-04	8.603336799245086403e-04
3.976666666666666572e+01	2.233243620516286998e-03	9.883509999107673721e-03	3.372293819329595221e-03	7.825141853118642654e-04	2.227619109733677133e-03	1.094971754790496389e-02	9.690025941688353386e-05	5.238178529922471807e-03	5.058132857926844923e-03	7.382276779414051644e-03
3.979999999999999716e+01	3.730081669331574649e-03	1.602353645113941197e-02	5.742914716291193031e-03	1.283180294146741337e-03	3.725023788679595639e-03	1.771453113841537502e-02	2.635172384274927062e-04	8.815231520506242036e-03	8.378550122308064951e-03	1.215019150540110233e-02
3.983333333333333570e+01	4.140082574015826848e-03	1.620395160637864984e-02	6.444201339792671526e-03	1.376808506153941441e-03	4.187498366244082372e-03	1.781909615625968876e-02	6.196950821013753625e-04	9.957290040122452821e-03	9.125004793836611824e-03	1.309624321264229833e-02
3.986666666666666714e+01	3.889656126761481536e-03	1.144765416955296003e-02	6.029535725245540635e-03	1.256814640541462514e-03	4.100348759037351389e-03	1.279401040632428821e-02	1.321791671724288500e-03	9.566279891348533626e-03	8.250067049253238458e-03	1.167072342661974044e-02
3.989999999999999858e+01	3.135666455905316164e-03	3.219890956554000063e-03	4.747680172121225041e-03	1.032659622679817221e-03	3.601504829090672148e-03	4.350966226034454556e-03	2.220498219762632140e-03	7.851382132110274609e-03	6.205070684162866147e-03	8.591147383221753309e-03
3.993333333333333002e+01	1.899848409628530953e-03	3.592446232476204093e-03	2.735790957961811102e-03	6.994910455636622199e-04	2.479799594096521523e-03	2.869296412170009407e-03	2.420352614988383749e-03	4.763884383855425224e-03	3.381811821436553085e-03	4.521546606805774450e-03
3.996666666666666856e+01	1.967831444729978448e-04	1.076829814520059323e-03	2.565463121102836558e-04	8.938171135572888274e-05	2.988030646209694830e-04	1.029826251479393912e-03	3.919820185632838603e-04	4.812528282298355101e-04	3.051123930898320762e-04	3.844789537652782904e-04
4.000000000000000000e+01	1.573179440098160893e-03	1.493892705755680249e-02	1.651198387439719835e-03	9.540308429448672535e-04	2.813968569457796481e-03	1.510965107807344700e-02	4.460735481642029605e-03	3.622131639703292296e-03	2.059912524908620157e-03	2.328260007088561474e-03
4.003333333333333144e+01	2.561282468212142029e-03	3.735318128177095298e-02	1.390830558289680562e-03	2.262781202740984324e-03	5.549320774110695631e-03	3.811534493469068835e-02	1.006261510995136617e-02	5.237968781745071419e-03	2.649116117543079841e-03	2.290594481022726388e-03
4.006666666666666998e+01	2.236537262342138711e-03	5.236907800613987279e-02	1.431420489644955312e-03	3.404648999206096906e-03	6.418905830265380676e-03	5.135687763322056842e-02	1.305168488715813778e-02	3.361088451108506375e-03	1.373604473874179754e-03	1.887030134524718828e-04
4.010000000000000142e+01	1.007940468558011322e-03	5.232974889951177988e-02	5.213248504792169190e-03	4.135544056125515372e-03	5.349515329990770819e-03	4.781921424248059688e-02	1.220325145202629837e-02	5.712542499610559661e-04	6.121690386252890293e-04	3.209886954754794658e-03
4.013333333333333286e+01	2.846358467913002619e-04	4.062561604820717764e-02	8.083014899578343584e-03	4.536831825688359549e-03	3.495241648470973159e-03	3.434071873895411936e-02	9.033845094591260588e-03	4.377431271336799587e-03	2.071148857090849334e-03	5.119494830038932159e-03
4.016666666666666430e+01	1.157030338244730266e-03	2.579456829362763992e-02	9.519390404863261809e-03	4.787896846930003378e-03	1.907094165271157890e-03	1.995774155116904550e-02	5.641107044515467073e-03	6.958593860486931605e-03	2.638045587008074847e-03	5.652339803088497761e-03
4.020000000000000284e+01	1.596875083419809676e-03	1.369417901520818617e-02	9.996284512733179944e-03	4.967299143843551326e-03	9.106207219734119415e-04	8.980261888318130659e-03	3.109141570691114319e-03	8.353490790905452115e-03	2.610556501438192605e-03	5.400815271782622232e-03
4.023333333333333428e+01	1.732267383615857404e-03	5.614670738048115235e-03	9.894370092969338379e-03	4.966104745492290994e-03	3.810649792195293785e-04	2.024119462714296137e-03	1.591602178310142597e-03	8.818925534998188140e-03	2.331276960366514793e-03	4.893185221867826611e-03
4.026666666666666572e+01	1.640264796606801575e-03	7.183418557979618464e-04	9.228848104913849743e-03	4.578262359316414773e-03	1.190151153737601042e-04	1.487902201050041780e-03	9.048002268852472271e-04	8.405992098250806080e-03	1.960721472994804686e-03	4.328583359095799533e-03
4.029999999999999716e+01	1.381258005502066259e-03	2.045602783146144386e-03	8.035531359419529132e-03	3.732626545478781241e-03	1.838833639319597713e-05	2.575858883423636208e-03	7.428495133808783518e-04	7.202746480570665182e-03	1.554591089359109220e-03	3.724053946915445099e-03
4.033333333333333570e+01	1.043709982701825382e-03	3.348436542943554473e-03	6.566504145855541104e-03	2.604094760688419746e-03	1.057449914775164979e-04	2.465645935021938163e-03	7.592919106278756686e-04	5.533757461558774966e-03	1.154782133249203369e-03	3.071292487522251941e-03
4.036666666666666714e+01	7.223330145835270104e-04	3.645765623888661249e-03	5.134828421785797396e-03	1.520350310810281115e-03	1.620927508785274254e-04	2.059057349177744432e-03	7.370549214986625401e-04	3.873938533968082805e-03	8.091030916066502526e-04	2.419469488397130510e-03
4.039999999999999858e+01	4.838607404626815321e-04	3.478528957295317064e-03	3.980173405625057892e-03	7.776444684326947300e-04	1.802741469648505156e-04	1.731825692705177061e-03	6.633692681529104913e-04	2.651178228957057001e-03	5.507328002233170382e-04	1.875008329141620699e-03
4.043333333333333002e+01	3.510135716838349369e-04	3.385692982452601953e-03	3.246045849360789520e-03	4.746942526798136560e-04	1.617069721669319306e-04	1.563128232391421644e-03	6.228536049102660101e-04	2.059110321492910265e-03	3.850086726509715411e-04	1.533555775792614642e-03
4.046666666666666856e+01	4.162616203669530437e-05	4.900469335229575615e-04	3.945137808016790449e-04	7.198177498800764737e-05	1.599434867788213969e-05	2.067456306590575424e-04	9.000344075799372712e-05	2.746844233757883406e-04	3.937549542955967661e-05	1.895922425422838476e-04
4.050000000000000000e+01	8.573740227390917994e-04	1.085555484239835583e-02	7.546610801127736669e-03	2.138826482678783582e-03	1.693267083807013448e-04	4.066300782580607211e-03	2.035453082580930811e-03	6.231393329333523128e-03	6.511176722630669308e-04	3.732648079209182051e-03
4.053333333333333144e+01	1.516728940628384818e-03	1.895108629140138112e-02	1.202467888237875211e-02	4.631201570435652427e-03	7.753271489008522858e-05	6.180404075682209217e-03	3.605983355295104640e-03	1.135134718845729265e-02	9.775310381681362026e-04	6.105555543456648096e-03
4.056666666666666998e+01	1.856595753014605695e-03	2.213510400589192503e-02	1.355629726288423535e-02	5.995691976372178461e-03	5.627277903286923403e-06	6.297701774129544489e-03	4.212521561969424441e-03	1.359325897746736442e-02	1.144019769685997688e-03	6.999294318099004257e-03
4.060000000000000142e+01	1.124059844096293899e-03	1.280817047561756856e-02	7.826047560714638821e-03	3.577906719265896464e-03	6.322805814936060523e-07	3.232853616317082381e-03	2.410881716143197396e-03	7.897610187131533580e-03	7.105287480591234188e-04	4.071138044736000682e-03
4.063333333333333286e+01	9.658816756832548211e-04	1.064764752211147178e-02	6.560199013145353794e-03	2.993731632927765663e-03	1.511180789178491560e-05	2.478183666030846482e-03	1.992695982504610712e-03	6.580660487615453552e-03	6.296759895178039631e-04	3.424939676684483295e-03
4.066666666666666430e+01	6.914837311927314774e-04	7.632830150934750979e-03	4.683125626695414968e-03	2.124070563558920054e-03	1.272800572428224658e-05	1.706502927549022114e-03	1.417623616726153887e-03	4.654873567426686710e-03	4.474568775386196171e-04	2.438746117687147670e-03
4.070000000000000284e+01	3.717929668701681510e-04	4.329825183149669729e-03	2.574624496903999468e-03	1.179195079813551454e-03	4.614412353177532650e-06	9.873798566966639472e-04	7.978914384054973516e-04	2.552551915145847682e-03	2.193737193490533620e-04	1.325107396136384610e-03
4.073333333333333428e+01	7.502123429886231999e-05	9.971869177898360498e-04	5.522847070928519351e-04	2.625427688271197470e-04	7.871116587459624683e-06	2.487316824484085763e-04	1.822451424214920404e-04	5.519805389937621496e-04	3.269293043270610558e-05	2.765213304764121906e-04
4.076666666666666572e+01	1.345708024541303327e-04	2.293149414604431051e-03	1.127500762991170491e-03	5.765858214821004525e-04	4.341476005141887116e-05	6.599750949740760576e-04	4.155386044852039896e-04	1.150400311395909049e-03	1.095122647518283108e-05	5.346326027531711055e-04
4.079999999999999716e+01	2.125804882418627390e-04	5.506079555102529575e-03	2.301748274169377034e-03	1.312314925561218785e-03	1.789102116841587067e-04	1.855449723701130390e-03	9.886912976661873641e-04	2.423563851980583411e-03	1.623116641702792922e-04	9.904396771745556556e-04
4.083333333333333570e+01	6.498917798758824759e-05	3.477752316968331543e-03	1.207727670608813942e-03	7.879385017152855993e-04	1.604032069502248222e-04	1.347558288623608956e-03	6.197053261055833094e-04	1.320632050679946103e-03	2.225119939173687074e-04	4.426178440041405779e-04
4.086666666666666714e+01	9.811101096207584782e-05	4.287460737762260193e-02	1.242088577909841035e-02	9.228339233955763082e-03	2.436252390581821956e-03	1.815764352712154542e-02	7.500674084083323347e-03	1.394224782761585568e-02	3.940545633499897664e-03	3.576834498942148537e-03
4.089999999999999858e+01	5.497952902484069641e-04	7.014156149865968803e-02	1.735458280848358598e-02	1.391716182174560813e-02	4.266159322062828933e-03	2.942225074930555906e-02	1.150570814847191869e-02	1.920970016040701028e-02	7.376949352938086575e-03	3.733885536317238605e-03
4.093333333333333002e+01	8.896565545686767416e-04	8.228330087724279596e-02	1.847114461324235110e-02	1.487380472747239224e-02	4.814780829146319586e-03	3.161900828645798633e-02	1.228007593592292043e-02	1.949773107358284199e-02	8.525808429755716428e-03	3.288793094619171797e-03
4.096666666666666856e+01	6.896366415726642258e-04	8.387159287041175137e-02	1.838078871472016013e-02	1.388726015216368986e-02	4.378744707420905227e-03	2.814297921174571324e-02	1.127914577405090754e-02	1.814926587097164673e-02	7.718945925235215326e-03	3.433053294682845112e-03
4.100000000000000000e+01	1.939382055001294175e-04	7.764580077207353104e-02	1.753260286583327790e-02	1.192406710989202083e-02	3.436167835954065039e-03	2.221446540063433742e-02	9.452047182639347969e-03	1.614355120399879606e-02	5.891827309740625164e-03	3.928417202293267227e-03
4.103333333333333144e+01	2.798787812508313948e-04	6.654711439395878669e-02	1.586545758147421895e-02	9.614708391871057760e-03	2.423962122248734998e-03	1.617090267745050977e-02	7.433271192525551033e-03	1.373347912317559281e-02	3.954097901715707478e-03	4.236905980860328734e-03
4.106666666666666998e+01	5.561251378377129019e-04	5.292458423174745130e-02	1.336279228360443341e-02	7.293032092046710171e-03	1.571450735501859781e-03	1.104860568897098050e-02	5.519669606177527062e-03	1.100582095975295195e-02	2.383770674866565742e-03	4.053895584034696541e-03
4.110000000000000142e+01	6.111388886870393247e-04	3.861163667136384425e-02	1.025908755398715136e-02	5.141369581616189038e-03	9.411167026473829652e-04	7.076158448950900688e-03	3.827955776208370655e-03	8.138391290202480130e-03	1.295827825217809280e-03	3.389276420838098838e-03
4.113333333333333286e+01	5.014293437842104765e-04	2.490787350553920476e-02	6.909831500213388898e-03	3.245329289370445496e-03	5.076601926701694795e-04	4.114100613738302242e-03	2.387163327299975189e-03	5.339448846197302444e-03	6.182683243677075495e-04	2.415627870661701641e-03
4.116666666666666430e+01	2.997487969273317601e-04	1.267404076628802015e-02	3.650657785135484699e-03	1.634902799584060130e-03	2.210780946397429688e-04	1.936736253479656635e-03	1.192132458670201040e-03	2.774544158562854135e-03	2.313736088148971731e-04	1.326694604309811183e-03
4.120000000000000284e+01	6.415953632195545435e-05	2.404005131641941996e-03	7.174125640000023627e-04	3.101620589927397867e-04	3.663730019470814363e-05	3.476260483534540213e-04	2.248682923296653328e-04	5.402227686118004323e-04	3.173483298080229987e-05	2.681716798829343390e-04
4.123333333333333428e+01	1.679767772501364234e-04	5.718602579297357193e-03	1.765356389861390393e-03	7.436761535260002619e-04	7.779751962414463017e-05	7.977159937397722755e-04	5.382449548743772731e-04	1.324880540251992516e-03	5.321239567633296420e-05	6.739560042429583843e-04
4.126666666666666572e+01	3.720960000378854219e-04	1.178697013961478579e-02	3.747175733020522478e-03	1.549515764495349194e-03	1.469899677392390162e-04	1.614718360304436256e-03	1.126247550301245036e-03	2.814738519306146051e-03	7.768005893215657390e-05	1.451722932395335111e-03
4.129999999999999716e+01	5.276322459762694018e-04	1.610531197965871936e-02	5.207786760093582532e-03	2.135013163741671972e-03	1.944289706770940579e-04	2.211980596910849417e-03	1.572806325849026741e-03	3.934422998407635999e-03	9.187749879066929159e-05	2.030657275702491601e-03
4.133333333333333570e+01	6.186298674014806005e-04	1.905150493097867645e-02	6.147734216563725471e-03	2.530505496703222990e-03	2.408096345656841289e-04	2.681370325800078083e-03	1.910348271208356201e-03	4.696172085131980652e-03	1.383313986621567270e-04	2.388645630954890769e-03
4.136666666666666714e+01	6.386572598354256849e-04	2.094640234009122540e-02	6.600971438119443251e-03	2.767613138321343893e-03	2.994503466954947287e-04	3.078028915202357055e-03	2.163804325577272248e-03	5.124226270256875861e-03	2.407341999174805627e-04	2.526422107325981825e-03
4.139999999999999858e+01	8.308274965052591266e-04	3.112392854616458440e-02	9.361713775339505078e-03	4.064841810980479413e-03	5.344521620631563366e-04	4.851560396472144598e-03	3.320906626185329055e-03	7.415066978867051323e-03	5.780210044318345253e-04	3.474401830707494771e-03
4.143333333333333002e+01	6.504522651254062609e-04	3.107243095570304606e-02	8.725792209896816518e-03	4.024129900570948097e-03	6.756776987023498451e-04	5.291075168769665896e-03	3.462580454131589797e-03	7.108447881210430523e-03	9.117809901549498407e-04	3.056675107375571993e-03
4.146666666666666856e+01	3.883385608379194076e-04	3.074808360520813258e-02	7.769711973211333896e-03	3.912010299886296838e-03	8.642188107609636129e-04	5.856047912038564104e-03	3.570820907854394682e-03	6.523077439662098784e-03	1.363303183938171072e-03	2.423649422811419499e-03
4.150000000000000000e+01	7.783872865457004025e-05	3.269940244199858598e-02	7.163846257956402522e-03	4.053098953048209566e-03	1.172096496246624164e-03	7.094502507293014813e-03	3.936453215444436944e-03	6.197857656731643218e-03	2.055143011411025497e-03	1.766891526641329972e-03
4.153333333333333144e+01	2.735494212446206125e-04	3.484695873280321127e-02	6.557789403684003392e-03	4.227130085275000553e-03	1.526265352101192777e-03	8.631538217527334050e-03	4.333990507172712919e-03	5.814164448194087884e-03	2.864325214211264209e-03	1.001764706850909658e-03
4.156666666666666998e+01	3.267846658433540253e-04	2.146171844106278814e-02	3.677891795076874536e-03	2.619324210409634725e-03	1.081927890775258132e-03	5.958305762926598310e-03	2.758756196085668331e-03	3.284413531276636315e-03	2.108236045150433183e-03	2.169411582808859382e-04
4.160000000000000142e+01	2.985304679760369668e-04	1.798907367114230965e-02	3.209648834802457471e-03	2.304146752411747028e-03	9.654333972080970591e-04	5.349040580878565952e-03	2.361681324432001253e-03	2.806719936458035303e-03	1.893007865569763153e-03	9.305488062761055410e-05
4.163333333333333286e+01	3.787975055596948552e-04	3.976324212845954581e-02	8.542274510059259460e-03	5.567174919155499363e-03	2.063516146996098068e-03	1.188360216560174591e-02	5.116296496616135579e-03	7.156014556426735888e-03	3.896001814732934394e-03	7.091419448350212490e-04
4.166666666666666430e+01	2.490203311836314878e-04	4.376659812006675199e-02	1.262120302541326622e-02	7.169350974994116374e-03	2.078356388949206997e-03	1.320996357379428804e-02	5.353304748572502297e-03	1.010288627654991681e-02	3.521812800666203943e-03	2.020099423670861875e-03
4.170000000000000284e+01	1.040858531429069127e-03	3.766236527140674056e-02	1.531866390733474352e-02	7.700584552772311332e-03	1.641703299882919711e-03	1.249758853799143830e-02	4.257109904372844214e-03	1.167742328619621357e-02	2.229373603084106297e-03	3.189801327973696300e-03
4.173333333333333428e+01	1.489676469370130544e-03	2.770579739880028522e-02	1.584730663262902059e-02	7.204368004198356129e-03	1.164135411706898561e-03	1.116965376664157128e-02	2.784455063799296057e-03	1.133270921187665148e-02	1.108046562988046057e-03	3.507971244651679477e-03
4.176666666666666572e+01	1.453312062893404033e-03	1.872881219804542474e-02	1.421939610036352698e-02	5.820408502162163419e-03	7.799476489958873235e-04	9.317235138216736767e-03	1.615961473520063398e-03	9.279291639785884269e-03	5.195323537633252326e-04	3.042185790131564545e-03
4.179999999999999716e+01	8.022575660755211068e-04	9.107172757212272235e-03	8.200986266549002007e-03	2.904688449101744396e-03	3.498880600948291999e-04	5.043131028494608759e-03	6.977586031315264215e-04	4.685942591708933819e-03	2.305818356397530526e-04	1.647063878574615663e-03
4.183333333333333570e+01	4.068709361558299248e-04	5.148594283013257188e-03	4.790351907102278692e-03	1.385045385946356367e-03	1.599120184466583275e-04	2.705828668758152120e-03	4.030870627826555375e-04	2.292189675967256160e-03	1.686240675722241599e-04	9.072645958429659697e-04
4.186666666666666714e+01	1.105221887557071466e-04	2.010405398239216174e-03	1.687806886508804545e-03	3.841096509631010685e-04	5.018995613760741936e-05	8.654538494135191997e-04	1.802906094240530751e-04	6.562783611129461257e-04	9.873476306766249021e-05	2.980765001507601464e-04
4.189999999999999858e+01	3.195799502851424029e-05	1.226272459496094208e-03	8.141154131511106748e-04	1.592254183119106716e-04	3.230378300063822317e-05	3.982802201809499580e-04	1.268948840652699465e-04	2.682601274452821750e-04	8.880023724857469855e-05	1.249642087460525394e-04
4.193333333333333002e+01	5.789333425450471825e-06	5.147275348728944794e-03	2.402114634449050486e-03	5.280280781181076249e-04	1.767862862394655994e-04	1.264752006172637768e-03	5.845579523513863172e-04	7.824194728391656263e-04	4.970391619024862187e-04	2.597897074611741318e-04
4.196666666666666856e+01	1.552536862448584639e-04	9.651350019419776063e-03	2.946025081822822508e-03	9.564034805917096416e-04	4.236822446169988439e-04	1.930879597494723548e-03	1.148604818496841169e-03	1.168775490076909762e-03	1.119449363854202418e-03	7.604727424088928724e-05
4.200000000000000000e+01	3.684625363185634636e-04	1.391134240507194662e-02	2.789261278089192643e-03	1.447021155480553286e-03	7.167622802154409315e-04	2.489738592321605846e-03	1.693127371496820285e-03	1.515956532009399152e-03	1.801593022523255818e-03	2.897911663534270908e-04
4.203333333333333144e+01	5.619207963838526764e-04	1.712849700993760924e-02	2.444089328801691587e-03	1.868900139136110998e-03	9.740682275721734796e-04	2.962694551150711966e-03	2.116703313766596199e-03	1.765127284170351545e-03	2.383574754357074919e-03	6.623466014220556752e-04
4.206666666666666998e+01	7.211607310140284851e-04	1.917001122522547091e-02	2.144801728902494785e-03	2.148841723004207144e-03	1.170875446279727840e-03	3.384370285281039937e-03	2.406958726226056562e-03	1.858654661015801722e-03	2.831434781277248919e-03	9.853510494501455629e-04
4.210000000000000142e+01	8.682867373477457006e-04	2.037348484830651951e-02	1.856912540867716559e-03	2.302493604746879384e-03	1.330284088297469317e-03	3.811523181026391614e-03	2.604276013414999133e-03	1.794157581452214935e-03	3.202227097892056205e-03	1.301412456997506732e-03
4.213333333333333286e+01	1.015152758195777931e-03	2.104682055926388948e-02	1.523627504130555281e-03	2.367749605932659238e-03	1.470034643872629313e-03	4.258328660189584884e-03	2.741425464283456757e-03	1.612315318770159590e-03	3.537090500348980676e-03	1.638031361269578351e-03
4.216666666666666430e+01	1.141774203346952255e-03	2.124493231310042168e-02	1.191110253771702219e-03	2.367529739349437737e-03	1.576637325592224062e-03	4.646921088823994204e-03	2.820547080640555936e-03	1.386199508037854692e-03	3.807270598341503699e-03	1.945798274000213896e-03
4.220000000000000284e+01	1.212998835845935071e-03	2.086876433554958263e-02	9.602356698873577541e-04	2.310757021478601105e-03	1.619973183964179206e-03	4.845046983902520643e-03	2.825962664398998497e-03	1.193594148659621150e-03	3.943454239586568350e-03	2.132643082239588008e-03
4.223333333333333428e+01	1.213616991385904620e-03	1.988864351648206991e-02	8.774649228760834961e-04	2.200531051780163852e-03	1.585782266259593573e-03	4.773928556770740822e-03	2.750680228282002381e-03	1.066275212509836760e-03	3.908637518536803301e-03	2.149361045257602160e-03
4.226666666666666572e+01	1.186055155715369947e-03	1.880423213874189703e-02	9.075730559205809431e-04	2.080498467673402678e-03	1.521081349259028031e-03	4.563977960465242373e-03	2.661410807668591633e-03	9.908478589360652806e-04	3.810151917206032381e-03	2.074963052464188790e-03
4.229999999999999716e+01	1.249647901140659269e-03	1.912568737627120402e-02	1.048378359331463006e-03	2.111273967076396276e-03	1.569688804256380967e-03	4.655598534993706829e-03	2.782067262154766692e-03	9.927586209359632891e-04	3.999841486701662119e-03	2.140282368837701128e-03
4.233333333333333570e+01	1.250410844523384144e-03	1.836089133264313944e-02	1.181736776866813571e-03	2.056938901732760852e-03	1.552521745407057325e-03	4.534553051109785002e-03	2.774586912576878974e-03	9.703990939825968146e-04	4.004549192863803529e-03	2.107725934282274338e-03
4.236666666666666714e+01	1.151569905113344373e-03	1.647793927035491948e-02	1.424886434740362190e-03	1.998082125384765487e-03	1.472331036635476020e-03	4.254853565831340396e-03	2.627986038115003031e-03	1.058288418609335891e-03	3.791275870586093000e-03	1.940847174185435708e-03
4.239999999999999858e+01	5.226182220958686900e-04	7.665194888004553744e-03	1.075619613931778126e-03	1.130309441376034594e-03	7.495021236532627400e-04	2.191018432923194995e-03	1.315144547118903646e-03	7.707980021116379605e-04	1.884041500804754148e-03	9.029594123516265303e-04
4.243333333333333002e+01	7.366031352071635615e-04	1.226162086024495425e-02	3.084059379612019008e-03	2.469002588395819570e-03	1.365409449570198930e-03	4.218275082765432157e-03	2.289881142666969072e-03	2.181477100127959552e-03	3.260662371035069531e-03	1.370608631569522748e-03
4.246666666666666856e+01	8.115912797067457909e-04	1.864571298741302119e-02	8.271913941825227712e-03	5.379253224754840246e-03	2.438131166509570086e-03	8.328002209651698060e-03	3.768550128565863536e-03	5.679525174440196167e-03	5.416405336377689596e-03	1.838575018065349191e-03
4.250000000000000000e+01	3.531327058618932745e-04	1.673832445748607914e-02	1.201182899603640830e-02	6.672182947389503245e-03	2.592611108710886521e-03	9.933965520278672037e-03	3.647737332182235132e-03	7.789229222106395720e-03	5.407444834979848250e-03	1.378374600071350167e-03
4.253333333333333144e+01	2.106627848762324240e-05	1.200072768269264643e-02	1.170955365392362113e-02	5.658174392797117938e-03	2.036681853158258271e-03	8.492918173532003345e-03	2.752802856215101363e-03	6.969769357039760395e-03	4.193042051995290141e-03	8.100271424965380627e-04
4.256666666666666998e+01	3.443019351118211562e-05	1.011644627700978606e-02	1.065295589107721069e-02	4.442368175052243892e-03	1.602694106419253394e-03	6.876628732342723004e-03	2.336819137156687012e-03	5.668231750857419780e-03	3.494989366004631979e-03	5.745646724305378565e-04
4.260000000000000142e+01	2.397282582335488014e-05	8.763379440098641518e-03	8.438535016324329521e-03	2.946650059583191990e-03	1.136639142204697289e-03	4.729017265572813163e-03	1.983730947739037378e-03	3.903235615611730554e-03	2.770739784076243530e-03	4.273519141742913017e-04
4.263333333333333286e+01	7.197260065873982296e-05	7.006555939021217802e-03	5.904661609001057333e-03	1.664792039158201863e-03	7.186210855858319495e-04	2.768088666288148932e-03	1.559456977506278475e-03	2.325855408080780042e-03	1.998451775501250503e-03	2.918830817083887500e-04
4.266666666666666430e+01	6.963863916141238162e-05	4.560449428798876020e-03	3.458751466925888071e-03	7.685875301051499266e-04	3.810812775053686930e-04	1.325498315253825906e-03	1.010403517810835655e-03	1.155879517538820674e-03	1.200004200645928649e-03	1.617832737703226343e-04
4.270000000000000284e+01	3.050799633380104679e-05	1.712667965613421002e-03	1.221412494956149912e-03	2.144550412632535892e-04	1.226671461392063369e-04	3.843915169352972883e-04	3.813406205789612977e-04	3.527264088394122866e-04	4.277927744114291071e-04	5.198335720518224240e-05
4.273333333333333428e+01	2.066523302126367138e-05	1.111217744957598060e-03	7.719605823301599248e-04	1.105364108529836739e-04	7.153876065851793567e-05	2.042824670098501911e-04	2.502340510902343685e-04	1.999858233473123025e-04	2.693453485886251322e-04	2.864491866927034393e-05
4.276666666666666572e+01	6.464527095817985893e-05	3.606382961445979245e-03	2.501420396448275109e-03	3.057708414366726930e-04	2.152480514356800659e-04	5.677834538992803390e-04	8.245686317510124213e-04	6.071328534970238432e-04	8.588490898318633729e-04	7.401982107919226437e-05
4.279999999999999716e+01	9.161230429348497101e-05	5.632981786636683322e-03	3.958470992555359474e-03	4.323463814474095852e-04	3.177487410792539197e-04	7.792135067290258815e-04	1.312256548585732322e-03	9.338746068990706143e-04	1.327530448197772241e-03	8.135993420735945217e-05
4.283333333333333570e+01	1.022463622983739423e-04	7.177459078480065077e-03	5.142026743464307541e-03	5.184694726675044465e-04	3.875774565303782859e-04	8.852367581642162694e-04	1.707496767878404712e-03	1.204059847178991834e-03	1.683106476473708981e-03	5.933595230825819780e-05
4.286666666666666714e+01	1.044192945648473718e-04	8.301789746307788528e-03	6.054242464506818036e-03	5.754934971227381032e-04	4.348937388972990846e-04	9.298406642903926872e-04	2.017944296966600864e-03	1.418031431865770511e-03	1.948445562676728382e-03	2.761247574002873389e-05
4.289999999999999858e+01	1.771915742160823891e-04	1.512022890353994023e-02	1.114206715855203464e-02	1.019200359919805168e-03	7.820068299954969398e-04	1.593018416080192517e-03	3.750228352117028659e-03	2.621831238350125909e-03	3.573338227006889970e-03	1.121473050269762509e-05
4.293333333333333002e+01	1.824899714310221376e-04	1.535082026365404591e-02	1.131434322493337329e-02	1.038925882353580613e-03	8.081263738400384011e-04	1.628214829752594114e-03	3.900810014241309735e-03	2.721757951508045528e-03	3.700539617501577734e-03	1.931169891525598065e-05
4.296666666666666856e+01	1.942807712929501521e-04	1.493210769418649997e-02	1.082239534697902392e-02	1.069458711695975501e-03	8.253246050465761017e-04	1.737716951816524512e-03	3.860020984981634914e-03	2.736582168691401983e-03	3.685482222551653229e-03	8.157479361928641928e-05
4.300000000000000000e+01	2.220231102460480611e-04	1.493850378674691295e-02	1.039828778592333421e-02	1.215580581077944401e-03	8.922240660101739447e-04	2.072871584646479668e-03	3.876689982272359808e-03	2.891738672092131115e-03	3.769130520362102242e-03	1.969626142828085008e-04
4.303333333333333144e+01	2.541624133299367886e-04	1.511238653308450731e-02	9.824099559143321253e-03	1.470785337328598275e-03	9.848496374438647175e-04	2.596952197209733380e-03	3.863418299574260337e-03	3.162285819026600369e-03	3.857947839747777850e-03	3.383742127555446370e-04
4.306666666666666998e+01	2.818368360611834904e-04	1.537520026463290619e-02	9.080651534740061606e-03	1.786049737620603109e-03	1.073831787315683919e-03	3.197749484430761294e-03	3.791859588701889609e-03	3.492549392118769053e-03	3.898441508753896102e-03	4.638191100662033563e-04
4.310000000000000142e+01	3.136892337104819819e-04	1.570754908453908180e-02	8.232451898948415711e-03	2.073295552166243023e-03	1.141342112262843603e-03	3.723641398320425445e-03	3.687697490403102872e-03	3.766944162870829605e-03	3.896984781219124151e-03	5.654814146411512232e-04
4.313333333333333286e+01	3.677742926512827300e-04	1.598377045891636108e-02	7.343125775839069030e-03	2.258111963003577635e-03	1.192086639020409474e-03	4.061665419602317195e-03	3.597729560408848264e-03	3.871135250402747956e-03	3.892036327229389178e-03	6.713394183879980385e-04
4.316666666666666430e+01	4.275486987597147833e-04	1.590318773790666898e-02	6.558721048205193305e-03	2.350658743408229334e-03	1.235289025348413131e-03	4.169493146776681765e-03	3.550682613811241735e-03	3.847235749670242615e-03	3.870784152639326469e-03	7.505887474829560152e-04
4.320000000000000284e+01	4.073432714958024085e-04	1.502600682998061696e-02	6.167432156503302974e-03	2.456957673863086056e-03	1.247907576281458890e-03	4.024887639243429453e-03	3.512468283822867479e-03	3.963640705343723578e-03	3.689253303104977726e-03	6.252107186465995442e-04
4.323333333333333428e+01	1.903557993878148566e-04	1.299485307079820476e-02	6.494938465424058248e-03	2.703568173742967439e-03	1.172835351293975139e-03	3.621848485088166678e-03	3.385645553689545229e-03	4.562143596970126384e-03	3.132851674106693074e-03	4.867155388536352739e-05
4.326666666666666572e+01	2.736975656064535921e-04	9.816256910218548737e-03	7.683321624415702204e-03	3.134946906550245462e-03	9.702911684523592368e-04	3.088135796446550736e-03	3.066329250465166852e-03	5.772008847834664801e-03	2.113031520092339445e-03	1.061118361907772631e-03
4.329999999999999716e+01	9.095212403604611843e-04	5.916349559862689629e-03	9.581122430793429651e-03	3.684083363183488814e-03	6.699488482286780145e-04	2.777345536269997233e-03	2.509114562740021037e-03	7.372218339947480582e-03	8.056429052110776132e-04	2.470003919946060864e-03
4.333333333333333570e+01	1.575511505905672531e-03	1.852878612311037237e-03	1.189542043645237454e-02	4.247129011040629010e-03	3.537328229429808442e-04	3.134011206001029084e-03	1.734034461519217774e-03	8.975247072959172123e-03	4.602251367012839519e-04	3.775213102592501688e-03
4.336666666666666714e+01	2.177206476685230891e-03	2.015384327741326104e-03	1.441894898388674552e-02	4.750151564861969031e-03	7.905788595294951102e-05	4.380217836366349059e-03	7.878550631252691835e-04	1.031147189805632115e-02	1.463909067390268713e-03	4.721057612726808385e-03
4.339999999999999858e+01	2.685520790448752294e-03	5.459120494299772586e-03	1.695928811593631902e-02	5.119171454794253090e-03	1.559680497945157413e-04	6.316699299935156844e-03	2.466448619778811272e-04	1.126890433147339360e-02	2.184328317791600464e-03	5.304080895643056327e-03
4.343333333333333002e+01	3.028463468931335504e-03	7.923751372931022580e-03	1.896257048662071398e-02	5.242658960894030010e-03	3.414808663257909611e-04	8.476124704772856205e-03	1.177894849016543994e-03	1.169467161326408211e-02	2.600347514664509176e-03	5.534831851363160998e-03
4.346666666666666856e+01	3.011114386376767885e-03	8.302470963098078013e-03	1.940550712031734876e-02	5.040796395643649085e-03	3.653921413763695693e-04	1.054659532485940736e-02	1.709594216971214694e-03	1.128446859791307384e-02	2.471282740328799559e-03	5.171652790403779426e-03
4.350000000000000000e+01	2.419355053704019733e-03	5.483701360563527499e-03	1.739870370324058876e-02	4.550270652622592608e-03	6.012392655986704656e-05	1.258128690812021500e-02	1.603430561320542871e-03	9.754417293781146581e-03	1.450221815842435294e-03	3.839665532279840782e-03
4.353333333333333144e+01	1.230579954858135577e-03	6.462833730447091560e-04	1.297775086003769701e-02	3.882681491265250941e-03	6.239579496682584906e-04	1.467026621501768373e-02	8.520195050822381615e-04	7.129511262171554266e-03	5.332123630682810908e-04	1.469566104410898605e-03
4.356666666666666998e+01	2.771428640655380026e-04	8.581531153364027956e-03	7.306300615877547693e-03	3.143277383213329869e-03	1.508463716796473774e-03	1.651526192673254123e-02	2.882714863459802986e-04	3.911309864808747150e-03	3.031101761075176426e-03	1.424343285223788605e-03
4.360000000000000142e+01	1.636644673864680235e-03	1.570355806618346436e-02	2.130066887888503943e-03	2.428070354856326236e-03	2.272439453722300412e-03	1.752443486659855179e-02	1.417258437652709662e-03	9.541023045448568558e-04	5.254667664497413883e-03	3.949496559994786909e-03
4.363333333333333286e+01	3.281620035591163980e-03	2.638882250064155180e-02	1.642432625615383376e-03	2.413661446572087140e-03	3.535888047819321037e-03	2.288992012669543302e-02	2.935592722824108183e-03	1.354202558580845737e-03	8.703167014466221124e-03	7.157570192657510856e-03
4.366666666666666430e+01	3.626875892944940536e-03	2.760889019810698272e-02	3.406024102361766316e-03	1.812863280435105754e-03	3.546053144741614926e-03	2.119394717546492848e-02	3.461735616976736266e-03	2.453798187119795443e-03	9.128665972433509801e-03	7.548050898618333115e-03
4.370000000000000284e+01	3.319812966141176720e-03	2.524568441722320825e-02	3.152652415094879187e-03	1.341472417809813243e-03	3.109576606111316265e-03	1.799811146646217164e-02	3.490021950574635334e-03	2.365374157619021082e-03	8.347312195297900209e-03	6.652235351633674701e-03
4.373333333333333428e+01	2.913466044233831848e-03	2.300907709990392472e-02	2.150357120833626835e-03	1.058987676590919958e-03	2.681740481958479801e-03	1.541010954776021215e-02	3.485958511430674658e-03	1.827873981440677684e-03	7.529424307921438186e-03	5.603726922871490879e-03
4.376666666666666572e+01	2.458194058317446709e-03	2.079534539433887733e-02	9.336066965419487045e-04	8.652651636117826952e-04	2.258355359476313384e-03	1.306997318895782891e-02	3.440182230154250221e-03	1.102429875049408623e-03	6.664649583077312915e-03	4.507936770362801042e-03
4.379999999999999716e+01	2.046786251485180862e-03	1.897845894851783385e-02	1.662612290203284578e-04	7.448664871699378067e-04	1.900421207698326648e-03	1.117023366844724711e-02	3.403218101907320211e-03	3.719849204718711499e-04	5.911866612762663523e-03	3.552787240308975369e-03
4.383333333333333570e+01	1.712461928756936350e-03	1.759832522472176350e-02	1.036618134599815453e-03	6.810841587005806580e-04	1.624009696058981329e-03	9.734869114816177560e-03	3.385587774389328935e-03	2.764869366315771430e-04	5.318807102538352857e-03	2.796171107776769787e-03
4.386666666666666714e+01	1.459308736420191410e-03	1.657565953255395880e-02	1.672689504823620613e-03	6.529972014136337056e-04	1.423169851808382029e-03	8.705270095685288881e-03	3.383191532762129788e-03	8.027400469747733840e-04	4.881757772627979414e-03	2.234277914724035023e-03
4.389999999999999858e+01	1.277229485604783115e-03	1.581590931253275267e-02	2.114051111794402332e-03	6.422550612852981214e-04	1.283039789456167680e-03	7.993957595047297346e-03	3.389834225832455590e-03	1.200161733526239685e-03	4.576050975312029832e-03	1.836704581230866806e-03
4.393333333333333002e+01	1.148773027387166171e-03	1.524196186906002712e-02	2.413092737685413117e-03	6.402130461611812593e-04	1.186849261733432474e-03	7.511214861182237065e-03	3.401918489370519237e-03	1.494097697869317025e-03	4.369404827517427321e-03	1.562316832206233404e-03
4.396666666666666856e+01	1.056568882158117739e-03	1.480125777322006779e-02	2.611160342986064854e-03	6.503258083807075254e-04	1.122369621437289446e-03	7.186328047000881993e-03	3.420596679835480151e-03	1.730974898866776291e-03	4.236687748122450539e-03	1.377244817054604437e-03
4.400000000000000000e+01	9.897807684873770329e-04	1.445760422327547860e-02	2.714907508123977267e-03	6.927584920710008320e-04	1.088618917875754316e-03	6.986967918246516328e-03	3.451821271321325966e-03	1.970872372198804144e-03	4.175584759206461133e-03	1.275750099677283329e-03
4.403333333333333144e+01	9.432495199641343113e-04	1.415816813093381636e-02	2.684955028929977925e-03	8.160791004396508903e-04	1.099006943727181933e-03	6.927752869696629512e-03	3.500670827389779083e-03	2.301027220537546318e-03	4.209408510076116314e-03	1.289081256410466508e-03
4.406666666666666998e+01	9.139175757727728685e-04	1.390820286623247609e-02	2.494236350154198974e-03	1.118012617313724269e-03	1.185800089884458692e-03	7.135257086310172435e-03	3.588978400698074594e-03	2.889698253945720795e-03	4.403416849895045240e-03	1.475768283341856836e-03
4.410000000000000142e+01	8.686986606708797624e-04	1.354110741515430170e-02	2.190832746067323134e-03	1.731767104984042668e-03	1.368383939967072636e-03	7.772508673087879724e-03	3.687038871010456156e-03	3.982520248097067873e-03	4.767222738530960124e-03	1.851737310261895603e-03
4.413333333333333286e+01	7.304318991877399190e-04	1.269844630319461390e-02	1.996326371562000442e-03	2.775654265045877402e-03	1.622827986698432891e-03	9.024958450610697652e-03	3.677041505848569012e-03	5.853286693677212105e-03	5.200116131554706651e-03	2.331632911017247900e-03
4.416666666666666430e+01	3.976234183612538950e-04	1.094533438864749540e-02	2.258991846324793357e-03	4.258851227203445423e-03	1.861278357868379960e-03	1.101038775855253150e-02	3.353349317134983031e-03	8.669643018153134692e-03	5.497105779673902223e-03	2.738748448615142914e-03
4.420000000000000284e+01	1.784470190086199083e-04	8.141164549665222405e-03	3.145065887937374075e-03	6.012590423121949752e-03	1.968612130644213556e-03	1.361243479784498937e-02	2.552188397298477476e-03	1.235591433814879278e-02	5.505312061776852783e-03	2.951786887940835089e-03
4.423333333333333428e+01	9.137235449139317596e-04	4.767269096773277086e-03	4.273267486430856396e-03	7.761120017963484691e-03	1.900953314270637006e-03	1.633602509856657559e-02	1.370886735222506770e-03	1.661116820812492609e-02	5.333137369018954230e-03	3.084983384447815939e-03
4.426666666666666572e+01	1.631030813350213245e-03	1.705832011369214606e-03	4.892279999089422550e-03	9.306426824872876188e-03	1.736491006302338805e-03	1.837576602161891670e-02	2.185997617096320132e-04	2.110803977357109465e-02	5.302434810847831553e-03	3.406811096146232509e-03
4.429999999999999716e+01	2.217977096967322075e-03	4.482826120332174973e-04	4.670519233308224882e-03	1.061106247353803440e-02	1.582418378980663841e-03	1.896635507368744922e-02	4.720706288156678284e-04	2.562938658150610075e-02	5.583968578049845755e-03	3.978531942919744449e-03
4.433333333333333570e+01	2.719723293826551910e-03	1.802555922289159930e-03	4.169456892898116759e-03	1.171065230526311361e-02	1.448966175464296187e-03	1.786814697272997438e-02	6.081177938519095882e-04	3.000966967577335318e-02	5.960667457496101988e-03	4.480376773900514309e-03
4.436666666666666714e+01	3.138573217027845318e-03	2.770795799410541178e-03	4.168012785270299760e-03	1.219270383556547190e-02	1.219490943580315819e-03	1.510680090522042822e-02	4.591247792909403081e-04	3.286716993230613670e-02	5.839199669137745859e-03	4.359510907841459594e-03
4.439999999999999858e+01	3.607419093708883698e-03	3.679187169860684541e-03	5.129185636299039147e-03	1.254500237312598104e-02	9.232809991783092743e-04	1.252795265217443443e-02	3.976539255098631201e-04	3.518041202324439370e-02	5.337145735501443340e-03	3.767852936555091212e-03
4.443333333333333002e+01	4.256277754777063049e-03	4.540914897475512371e-03	6.830189341793501019e-03	1.338939794081423808e-02	6.157351848031297889e-04	1.119512645085596510e-02	5.285742267730405295e-04	3.880900931278671168e-02	4.837213190676946384e-03	3.103497324689111301e-03
4.446666666666666856e+01	5.993874092178090411e-03	5.978108470676494514e-03	1.024811786200769716e-02	1.740196177047454579e-02	3.188708680329967876e-04	1.239083922524968247e-02	8.590976547202451054e-04	5.247337992900959897e-02	5.222541339810746197e-03	2.892516497898443319e-03
4.450000000000000000e+01	6.500113000834891255e-03	5.416588445773027824e-03	1.088969891154886738e-02	1.775172080572861438e-02	2.002700883798002826e-04	9.765988681794096626e-03	9.048547682313075281e-04	5.706702125487504024e-02	4.320100411374182443e-03	1.814810806781822373e-03
4.453333333333333144e+01	4.658663878112916969e-03	2.962141294048416425e-03	7.121571327905114671e-03	1.205596110492599023e-02	5.368565715693653486e-04	3.663221868078746397e-03	5.393954764950020060e-04	4.208288025286403139e-02	2.232583169914933042e-03	4.014369260184105217e-04
4.456666666666666998e+01	2.993970216216411840e-03	1.422554818989183465e-03	4.049724357445724267e-03	7.341477172803172711e-03	5.816128324099062094e-04	4.546928573698584482e-05	2.845926352845766418e-04	2.758085247409290675e-02	8.977002484370383848e-04	2.974185134320250085e-04
4.460000000000000142e+01	8.221238030115367301e-03	3.043570669258170800e-03	1.004337291976143721e-02	1.894909986161569596e-02	2.068525765594794470e-03	4.637624149694487621e-03	7.519891462082510178e-04	7.176556789061949715e-02	1.252084383017519273e-03	1.980657523041296289e-03
4.463333333333333286e+01	9.972739294008471644e-03	2.599117546149508177e-03	1.126585118093874696e-02	2.200814459071172638e-02	2.758703640443616479e-03	8.059206024927614842e-03	9.683477849123465347e-04	7.976624903377946274e-02	9.027432778790362008e-04	2.883671314283958211e-03
4.466666666666666430e+01	9.034941710325388245e-03	3.402201137840052945e-04	9.040297332702781213e-03	1.994855498210999084e-02	2.422869893119481820e-03	6.666325122636243029e-03	8.199535107812490039e-04	6.768967805701056606e-02	1.470903907225437103e-03	1.843789819798247924e-03
4.470000000000000284e+01	6.452190106676568629e-03	2.641085310097652898e-03	4.743239112118399423e-03	1.515292160882104368e-02	1.461135517032003273e-03	2.652137665673168655e-03	3.494009609818305513e-04	4.804613001679736844e-02	2.646794349736430411e-03	3.268294750039944145e-04
4.473333333333333428e+01	3.630389181697731872e-03	4.276542083112896270e-03	8.900202276958550564e-04	9.692783210172629255e-03	5.387978558722039853e-04	4.913876744061656003e-04	8.958043901197826602e-05	2.892586354977018034e-02	3.135602541455301522e-03	1.828893156906985723e-03
4.476666666666666572e+01	1.472201064409391904e-03	3.397377835042174766e-03	7.386241431035593923e-04	4.680201590737312518e-03	5.397073397049743704e-05	1.193179414709682551e-03	2.250626938474314899e-04	1.330176694794330504e-02	2.199257031814523707e-03	1.648978486248420597e-03
4.479999999999999716e+01	1.190484327761254181e-04	4.357664307140144506e-04	1.658597988805208439e-04	4.487374995387090598e-04	9.648730441269269485e-06	1.627605036117149866e-04	3.858062728427978329e-05	1.235727740074377481e-03	2.533019485539721237e-04	2.041640027258774721e-04
4.483333333333333570e+01	7.167462265930586458e-04	3.521092947444451858e-03	1.563396523070573283e-03	3.047151651399165623e-03	1.175474896608205895e-04	1.147110250522615470e-03	3.617047925978673483e-04	8.281947792507370065e-03	1.817199112739808185e-03	1.475377256004361962e-03
4.486666666666666714e+01	1.309000286724344621e-03	7.660231339245527488e-03	3.566917716854417150e-03	5.976099897415647344e-03	2.740222881145652593e-04	2.237880469551106581e-03	8.474161240160044215e-04	1.622597895419989472e-02	3.550361766903911611e-03	2.846199216934026943e-03
4.489999999999999858e+01	1.756885433727267557e-03	1.152176294640578323e-02	5.497759369694205436e-03	8.498988734679323309e-03	4.483023219397526122e-04	3.626917677496085610e-03	1.303399593712372025e-03	2.314598386186602144e-02	5.051903297382502253e-03	4.053906154018724339e-03
4.493333333333333002e+01	2.066542947360140194e-03	1.476598475174459475e-02	7.271529431722221007e-03	1.065417997106904609e-02	6.615207181383098546e-04	5.580533308184146973e-03	1.672444173756156092e-03	2.917686188379722823e-02	6.494949894046968264e-03	5.318793180681185770e-03
4.496666666666666856e+01	2.268940401089888405e-03	1.709876754141727642e-02	8.735878260226039374e-03	1.237533043330560356e-02	8.661312437930389439e-04	7.457214393167167429e-03	1.959708348045750316e-03	3.427199504486717202e-02	7.734002835775828123e-03	6.454351614368559163e-03
4.500000000000000000e+01	7.435312152436977502e-05	4.114889245095748539e-04	9.901190366773510144e-05	1.119546539986195885e-04	7.125615183345723497e-05	1.274946227327838737e-04	9.563265288822383971e-05	2.490479230605365511e-04	2.239454163001465884e-04	3.280753520272519045e-04
4.503333333333333144e+01	1.460471446432965767e-05	7.912492022184120183e-05	1.954743005921622984e-05	2.122642270375753169e-05	1.389442105186961541e-05	2.598883626999881220e-05	1.832789246272763716e-05	4.904184769875420268e-05	4.376847534160421116e-05	6.387312972711822463e-05
4.506666666666666998e+01	4.938835619347781158e-05	2.649312858562954368e-04	6.383148313862665947e-05	6.946390626202562446e-05	4.631750183018631679e-05	8.560374732039431557e-05	6.229440848081496565e-05	1.690069446121436061e-04	1.479572188033895978e-04	2.155338737750632202e-04
4.510000000000000142e+01	1.194972237686044197e-04	6.518304268752369256e-04	1.407312654108818894e-04	1.676936330372239404e-04	1.100880494364212046e-04	1.714190853450737746e-04	1.587180133331108679e-04	4.240415598045394765e-04	3.614700720644971311e-04	5.279347567595837941e-04
4.513333333333333286e+01	1.827077758883483862e-04	1.056707460770955941e-03	1.741430616833070111e-04	2.693567627427948148e-04	1.642340831814683864e-04	1.396333549494019116e-04	2.743233793451696251e-04	6.901500185460270704e-04	5.668619566260281678e-04	8.360735207999678243e-04
4.516666666666666430e+01	2.196475662702236978e-04	1.410848078631237942e-03	1.254837396923429312e-04	3.632869183047287447e-04	1.912876203207733179e-04	8.122951940786771348e-05	4.015181471027135960e-04	9.111072324311519921e-04	7.134979447990796864e-04	1.072211659645373912e-03
4.520000000000000284e+01	2.211972237282090715e-04	1.656134598460976383e-03	9.444644708693742150e-06	4.425632950268186061e-04	1.855961504944225640e-04	4.629898561069446892e-04	5.272336699785843284e-04	1.043977670935413533e-03	7.726960955006742255e-04	1.195354958978679053e-03
4.523333333333333428e+01	1.936179694598997680e-04	1.781042024575340719e-03	1.967231793973349256e-04	5.068260715942201787e-04	1.559539523489373843e-04	9.052141406826908626e-04	6.386130296528546137e-04	1.083031161206558226e-03	7.536349123212375328e-04	1.213378562652768760e-03
4.526666666666666572e+01	1.959309561507474205e-04	2.355155021624893551e-03	5.078972694387353130e-04	7.241604941523241542e-04	1.508236690531426295e-04	1.710869919461119500e-03	9.443083982958905579e-04	1.366031648300302737e-03	8.922689861890004603e-04	1.510186760160938920e-03
4.529999999999999716e+01	1.169352385045410183e-04	1.981788291315702416e-03	6.230459088702996811e-04	6.620570454846118119e-04	8.467795433512709366e-05	1.834121563063896045e-03	8.767802405554377294e-04	1.088588753159903510e-03	6.703469589376683619e-04	1.203397454842317603e-03
4.533333333333333570e+01	6.335526013331501392e-05	1.714617780294889777e-03	6.877116442627355299e-04	6.159487967503086926e-04	4.074521015112403193e-05	1.883375655471515239e-03	8.215521623574104180e-04	8.879446886294555365e-04	5.156563796152330986e-04	9.866042665117140398e-04
4.536666666666666714e+01	2.705082242136999941e-05	1.524353601603966289e-03	7.226593003419434346e-04	5.804570100042092014e-04	1.108084750457259958e-05	1.894361072294585037e-03	7.777780246879247928e-04	7.445884406582322550e-04	4.077725903563986795e-04	8.333044298907458201e-04
4.539999999999999858e+01	2.416100572142587832e-06	1.390869031731533289e-03	7.415940767643515365e-04	5.533236405653717835e-04	9.313677168481016935e-06	1.888242835524031084e-03	7.449562139027093074e-04	6.438907273997006298e-04	3.326229923784724488e-04	7.254913406812263767e-04
4.543333333333333002e+01	1.396982820493512680e-05	1.302134958926042235e-03	7.526440608192652183e-04	5.341233391669765766e-04	2.323832557099975906e-05	1.877965463715134970e-03	7.228413202556756029e-04	5.763817678477433379e-04	2.817577259563271088e-04	6.525097543288466834e-04
4.546666666666666856e+01	2.392475060161583519e-05	1.251852014534812069e-03	7.600650883025438604e-04	5.232727495005006987e-04	3.206326510101080608e-05	1.871341500648794447e-03	7.114787681913075290e-04	5.368186941007069193e-04	2.508571724912018780e-04	6.090428088586762869e-04
4.550000000000000000e+01	2.793962940608338898e-05	1.238152619628971789e-03	7.650239113213062707e-04	5.215936643870981715e-04	3.607595601341109077e-05	1.871619792845201314e-03	7.112648964642600017e-04	5.236837620288282156e-04	2.389480300706184703e-04	5.940834850558391602e-04
4.553333333333333144e+01	2.513961362458806291e-05	1.263446171329367894e-03	7.656234309183064610e-04	5.302158588846413645e-04	3.445127103058300612e-05	1.876764291990200848e-03	7.228454913672052338e-04	5.394007284361719426e-04	2.484485112369173463e-04	6.109367197268907902e-04
4.556666666666666998e+01	3.332596875994549691e-05	3.296752453897182009e-03	1.873195308299493598e-03	1.360520362558078657e-03	6.280012017099954338e-05	4.647009963423633094e-03	1.846424015430397350e-03	1.458732167542261659e-03	7.038935979540151102e-04	1.647838381480328006e-03
4.560000000000000142e+01	1.146947718004469812e-04	1.766927987932315203e-02	8.934269373316334334e-03	7.033668119644571892e-03	8.145895851627667694e-05	2.277947735169324334e-02	9.498798373968390246e-03	8.279046196039509253e-03	4.280370722033531410e-03	9.278701306553943998e-03
4.563333333333333286e+01	7.636972058746630508e-04	2.847311477004538585e-02	1.217106766497419099e-02	1.060795045839091517e-02	3.796599079825137388e-04	3.260306524882500973e-02	1.441057644850650930e-02	1.423258280720819668e-02	7.821400294673703027e-03	1.556241488237504814e-02
4.566666666666666430e+01	1.535666046881325845e-03	3.326879021416045273e-02	1.168799249443712093e-02	1.138445603145634040e-02	1.010279322740932064e-03	3.331438541436995693e-02	1.572331960801484282e-02	1.770724490666469864e-02	1.008667342803958554e-02	1.859583995751071944e-02
4.570000000000000284e+01	2.054969252918774272e-03	3.389153551148930271e-02	9.949784556945373212e-03	1.062625305364672465e-02	1.450463059811158990e-03	3.003853679984149622e-02	1.506359915955971136e-02	1.904235648686273402e-02	1.092458486371154086e-02	1.901046749816034942e-02
4.573333333333333428e+01	2.137050591661097867e-03	3.133127945106442547e-02	8.257658847176203507e-03	9.103284934387096891e-03	1.527140769621133064e-03	2.577781382847798772e-02	1.336349819196141001e-02	1.833031701660892826e-02	1.032633200708526350e-02	1.731429364971290297e-02
4.576666666666666572e+01	1.829729107174540067e-03	2.673057664901837271e-02	7.053715102626116271e-03	7.361191343857063918e-03	1.280956719140388276e-03	2.200320805090010337e-02	1.125570162344449211e-02	1.600984371768599673e-02	8.686527826919308512e-03	1.432125211343635365e-02
4.579999999999999716e+01	1.312200232576555582e-03	2.116584909108343640e-02	6.184959105991640234e-03	5.685811054765102859e-03	8.692280579495060807e-04	1.881579003907791342e-02	9.062387256423793530e-03	1.273777440962024776e-02	6.561520598824240567e-03	1.084740945100622599e-02
4.583333333333333570e+01	7.841015561612267116e-04	1.557867972318003648e-02	5.332224813413768624e-03	4.197097144768725113e-03	4.616607342568786274e-04	1.573664106485636247e-02	6.943335450687408532e-03	9.252349589657147752e-03	4.475901334640671088e-03	7.559098250470643564e-03
4.586666666666666714e+01	3.781127483574409586e-04	1.059545051938489552e-02	4.286822713719731781e-03	2.919678820275403795e-03	1.659107016945651260e-04	1.234635041351085476e-02	4.977672270243124579e-03	6.123425694789029310e-03	2.759962816765572195e-03	4.839441862429832292e-03
4.589999999999999858e+01	1.327284686951028911e-04	6.462878011737260495e-03	3.029741112949387982e-03	1.837305476297120032e-03	8.584187973170414777e-06	8.576368764196042396e-03	3.204711077260090097e-03	3.608034535486933855e-03	1.508933997730837464e-03	2.778806503527228577e-03
4.593333333333333002e+01	2.086257812801640133e-05	3.081929161795453516e-03	1.624549440227096402e-03	9.037798735228499275e-04	3.618514544526156101e-05	4.539017065644386853e-03	1.603545174834339554e-03	1.661502576092859645e-03	6.448842200334716683e-04	1.254043456406024777e-03
4.596666666666666856e+01	1.872844279149776275e-06	3.875751400651817041e-04	2.233862814214891180e-04	1.167376310783335561e-04	8.894167233094691874e-06	6.169305810047179869e-04	2.098809621815200767e-04	2.026485239502784971e-04	7.323212312652699254e-05	1.504360688337639596e-04
4.600000000000000000e+01	2.417513439455635415e-05	1.723361653996389456e-03	1.060506547646062085e-03	5.307631139237921260e-04	5.513623224926143026e-05	2.898902638234916382e-03	9.630467517003370214e-04	8.792797498467998414e-04	2.981585712540569979e-04	6.443242200681629584e-04
4.603333333333333144e+01	7.108690002032561810e-05	3.350129002579538880e-03	2.163009653281809316e-03	1.049652767996114931e-03	1.320167226286737957e-04	5.854918001737586392e-03	1.918982076693461110e-03	1.678594351052776741e-03	5.379181815727713265e-04	1.216457816154560600e-03
4.606666666666666998e+01	1.217086046596770044e-04	4.578277533675014291e-03	3.058119175938646666e-03	1.453005298441340919e-03	2.073822870329474735e-04	8.204737888786907060e-03	2.672549520053990081e-03	2.266826574278815037e-03	6.928511612537045870e-04	1.627887574365771478e-03
4.610000000000000142e+01	1.669705371473956636e-04	5.478069452535311648e-03	3.747736334263661664e-03	1.755228209214452356e-03	2.737857961591127261e-04	9.972102901196407479e-03	3.245267337014633244e-03	2.695967372197286948e-03	7.927671752572965167e-04	1.921370372682138341e-03
4.613333333333333286e+01	2.028965926885322759e-04	6.107926753653375451e-03	4.250149015322880926e-03	1.971995597722503261e-03	3.279099035356561049e-04	1.122094590600917000e-02	3.662045600736524818e-03	3.003903917691875224e-03	8.565865274578573401e-04	2.127013920011403512e-03
4.616666666666666430e+01	3.012217694851297028e-04	8.662696661586451533e-03	6.088721323513431385e-03	2.814468379292286472e-03	4.879404331011152679e-04	1.597131584875362276e-02	5.241899873811323163e-03	4.278605878061482459e-03	1.194942997418824452e-03	3.015009364056079472e-03
4.620000000000000284e+01	2.772441578945678128e-04	8.015927029550428892e-03	5.628905728517460787e-03	2.620327226416897370e-03	4.601649077516749829e-04	1.468763768102485968e-02	4.873728630346308051e-03	4.000616801231539690e-03	1.113996071776079564e-03	2.818773970012255093e-03
4.623333333333333428e+01	2.332217852882917863e-04	7.447319916923985511e-03	5.116541496875006909e-03	2.427426136302830457e-03	4.147599425013467206e-04	1.338908756472279200e-02	4.501607382962125904e-03	3.779314772632049249e-03	1.076373785431916598e-03	2.670932173304926827e-03
4.626666666666666572e+01	1.710034651368800781e-04	7.268892334685634997e-03	4.732104313016138181e-03	2.324801712806327456e-03	3.640168184399717117e-04	1.257404778427081461e-02	4.296887999473010533e-03	3.787500021667642141e-03	1.138946579826850001e-03	2.692418271451426249e-03
4.629999999999999716e+01	7.491489062973889876e-05	7.125716863039674269e-03	4.219920405122299691e-03	2.187444815602233080e-03	2.864895611568144982e-04	1.158095712484907142e-02	4.037796523436457986e-03	3.861682191667477424e-03	1.258885849206627713e-03	2.764004340190378932e-03
4.633333333333333570e+01	4.758647380629294133e-05	7.012197298116557009e-03	3.622887209728223486e-03	2.018439580297775454e-03	1.898629710859511051e-04	1.048235351387249645e-02	3.741265969074989220e-03	4.000426088571266275e-03	1.426005459605994693e-03	2.877934267776762964e-03
4.636666666666666714e+01	1.774790848095346657e-04	6.883276027568624271e-03	3.013499874538721601e-03	1.827486158821713287e-03	8.919562460301650006e-05	9.367504548237063841e-03	3.429267265127938866e-03	4.163554295952311135e-03	1.605870669733971533e-03	2.999442952278731731e-03
4.639999999999999858e+01	2.887981478978261969e-04	6.673420437792306967e-03	2.478382700575126885e-03	1.629557216997880179e-03	3.460322648983987721e-06	8.332166415957725086e-03	3.125176733545699352e-03	4.284840785363915223e-03	1.749552182090659529e-03	3.077106042156422475e-03
4.643333333333333002e+01	3.578018566422095726e-04	6.328841279571978395e-03	2.088590153052205002e-03	1.439461715823696060e-03	5.045007144100311714e-05	7.461947382118775014e-03	2.846812352291022957e-03	4.297911082227177937e-03	1.811836339616484286e-03	3.062292692401030053e-03
4.646666666666666856e+01	3.716850309230907649e-04	5.834853913601535658e-03	1.872722265844204998e-03	1.267566491000949886e-03	6.364127032730488914e-05	6.808703582366736583e-03	2.601525122493692204e-03	4.160601318055096899e-03	1.767525815105253518e-03	2.927486219831730921e-03
4.650000000000000000e+01	3.329554344518548758e-04	5.224089164041600952e-03	1.808277789433343193e-03	1.119386823828815054e-03	3.870183605163353722e-05	6.367990985998997315e-03	2.386756621597174634e-03	3.869495411361009631e-03	1.619632265413529018e-03	2.676762185431550822e-03
4.653333333333333144e+01	2.580171375461131505e-04	4.563461590811726358e-03	1.835165376773159693e-03	9.967417034999019858e-04	1.112654717919645854e-05	6.077034399102509976e-03	2.194808168980151835e-03	3.462142188513776288e-03	1.398217636829745614e-03	2.345668900242430920e-03
4.656666666666666998e+01	1.701008394033576277e-04	3.926857276078338753e-03	1.884383961714540794e-03	8.978679542917932660e-04	6.776963200136386194e-05	5.844698164053633259e-03	2.018260126029045726e-03	3.003705730180811825e-03	1.148973395301189750e-03	1.988219177829315780e-03
4.660000000000000142e+01	8.957129744024696597e-05	3.367142188274519291e-03	1.906420184263142538e-03	8.174292514003074148e-04	1.163465062506028268e-04	5.596568066753200739e-03	1.853128877643770486e-03	2.560802783952869244e-03	9.146800762667331268e-04	1.654798134072500140e-03
4.663333333333333286e+01	2.732661994426075121e-05	2.903101039673264619e-03	1.883204788249925920e-03	7.483722755583146341e-04	1.501061734979304075e-04	5.302241675116465408e-03	1.698871836379720925e-03	2.177423356552578640e-03	7.202666336808441309e-04	1.374345465099843745e-03
4.666666666666666430e+01	1.533485170778631823e-05	2.526313598955531089e-03	1.820875810202716343e-03	6.849758182427332200e-04	1.696640399534406825e-04	4.970644141098243957e-03	1.556468416711244375e-03	1.867478183495750385e-03	5.705634430326269203e-04	1.151843408916990164e-03
4.670000000000000284e+01	4.246137868784568111e-05	2.218138355585010796e-03	1.734911719905722280e-03	6.247087213294018858e-04	1.789724941407994660e-04	4.627649560614159434e-03	1.426691376257751848e-03	1.623554250192617201e-03	4.584421091034514653e-04	9.782256122358719101e-04
4.673333333333333428e+01	2.239521721716352520e-05	7.449432012648697600e-04	6.221249311697059532e-04	2.154175529344235364e-04	6.902929961304184777e-05	1.630365426665932342e-03	4.970067451739828808e-04	5.430582227457297559e-04	1.420518017963280069e-04	3.194550723579504250e-04
4.676666666666666572e+01	3.715756502207420145e-04	9.661779700932810605e-03	8.484980873910372492e-03	2.830965964896971741e-03	9.881790275979437325e-04	2.203784465428034953e-02	6.631357136063284821e-03	7.046356527525593667e-03	1.721807171882601146e-03	4.044951325939885080e-03
4.679999999999999716e+01	6.216183035441002255e-04	1.481433039870866560e-02	1.338440519168984828e-02	4.307216593429033340e-03	1.578505005959940236e-03	3.513936125259820714e-02	1.031502057214466264e-02	1.088326277508276825e-02	2.550915807774797525e-03	6.094042216934048017e-03
4.683333333333333570e+01	5.624610137737961167e-04	1.627993883598894548e-02	1.459086260783090498e-02	4.659835343627923183e-03	1.617116351944118853e-03	3.983706779547643156e-02	1.129209010244014953e-02	1.242239784521417811e-02	3.042527568594917842e-03	6.922645418151435193e-03
4.686666666666666714e+01	5.569872752199829378e-05	1.509111593257126023e-02	1.278872904044983140e-02	4.446652881353808234e-03	1.026576066025906928e-03	3.886266178750656664e-02	1.032429895047078799e-02	1.322738688534940039e-02	3.871330641166462021e-03	7.650593408999623035e-03
4.689999999999999858e+01	9.613322039815455937e-04	1.053948987369537210e-02	8.355234143420554524e-03	4.031274884023919661e-03	2.933078079877476474e-04	3.477541073829717999e-02	7.588555977995408916e-03	1.408966164088058630e-02	5.320237202927687037e-03	8.761415389952195362e-03
4.693333333333333002e+01	2.257634858385899803e-03	1.355617034147918150e-03	2.435510135996660653e-03	3.651531808408586561e-03	2.169526407484045384e-03	3.135705434455140356e-02	3.326894132507139321e-03	1.487058702430827870e-02	6.988663761977146303e-03	9.890274198163436295e-03
4.696666666666666856e+01	3.190468965543014589e-03	1.113045156809863712e-02	2.695196409289713196e-03	3.283552109005188901e-03	3.859243093807811394e-03	3.098567378882488219e-02	1.427563497785898838e-03	1.428005928794142364e-02	7.697717817536920727e-03	9.800732188438869910e-03
4.700000000000000000e+01	2.978867192313154177e-03	1.945441605296227561e-02	4.507066344137685039e-03	2.596989655423979481e-03	4.140215586091207725e-03	2.993752239123414344e-02	4.371898822577501703e-03	1.078263696348321157e-02	6.231918945230727376e-03	7.345844259726536096e-03
4.703333333333333144e+01	1.414273122274368761e-03	1.346601675091022542e-02	2.416220878493338144e-03	1.232702652915262237e-03	2.214409008893533561e-03	1.789607172907821050e-02	3.164363191035304661e-03	4.484308915568984560e-03	2.664102524172632172e-03	2.934524724729134764e-03
4.706666666666666998e+01	6.259798172833351158e-04	8.187514219278695798e-03	1.030571426871562061e-03	5.948337109874945886e-04	1.104242032307062478e-03	1.064654581057216005e-02	1.865635031423538070e-03	1.798501175996327197e-03	1.065525128710730551e-03	1.086862732263106125e-03
4.710000000000000142e+01	1.872807414620048568e-03	3.359737545337652953e-02	2.606564287530878897e-03	1.998805022970306412e-03	3.734662072204956995e-03	4.249136297654725752e-02	7.114058690574143369e-03	4.942092764135245023e-03	2.794721462775544892e-03	2.552672162201584816e-03
4.713333333333333286e+01	2.045308102256185312e-03	4.913197026422684577e-02	2.173347386462686024e-03	2.308621055347572296e-03	4.487815774293311792e-03	5.695893092827475357e-02	9.332601560497979024e-03	5.013112030077359997e-03	2.498935098911616616e-03	1.938531612417383580e-03
4.716666666666666430e+01	1.898686804851551198e-03	5.098930698368989156e-02	2.171549519285951961e-03	1.711402414365717842e-03	4.013129624975318721e-03	5.032308366982450598e-02	8.586412655184774353e-03	4.429841778315296227e-03	1.891803480305782404e-03	1.430995100560239833e-03
4.720000000000000284e+01	2.171963161392929682e-03	4.412951214203215955e-02	4.438662635212932070e-03	7.989033488157431129e-04	3.543772669833439738e-03	3.306714834515997459e-02	6.927626088054700780e-03	4.949113130199954760e-03	2.308685845457833941e-03	2.426099373526675006e-03
4.723333333333333428e+01	3.169727292553305587e-03	3.451676668192834446e-02	9.515679320802085395e-03	9.238308917658859850e-05	3.789447190181542430e-03	1.359620009288673576e-02	5.965866947231994455e-03	7.048302658216890060e-03	4.113274122675006535e-03	5.142715141307808296e-03
4.726666666666666572e+01	4.952894909823584747e-03	2.452875421018688509e-02	1.752321929296796546e-02	9.712490881386245294e-04	4.901224003267461854e-03	5.983558268347751938e-03	6.202980291754928675e-03	1.073354834215155609e-02	7.258115759127225369e-03	9.426117216462335385e-03
4.729999999999999716e+01	7.267133821373249203e-03	1.459114013165215863e-02	2.756131023784323328e-02	1.907685441666503176e-03	6.589858300028140874e-03	2.470130669154478598e-02	7.359855884742689917e-03	1.550066408450785985e-02	1.123692010592608481e-02	1.460105381056113830e-02
4.733333333333333570e+01	9.406354943392787951e-03	5.890445256646138598e-03	3.696858337836306241e-02	2.816473485615566749e-03	8.155721581654788027e-03	3.964952615875978748e-02	8.629415614268073562e-03	1.996488840916467097e-02	1.485686152283944607e-02	1.917883401425671611e-02
4.736666666666666714e+01	7.127107757516279452e-03	8.746187509940427172e-05	2.876106620076620060e-02	2.338859571653558247e-03	5.984646858413154510e-03	3.235557996785911467e-02	6.176540796675213107e-03	1.512775577625140311e-02	1.135252299168495495e-02	1.458291759736888259e-02
4.739999999999999858e+01	5.128501847194206001e-03	1.551759844355865168e-03	2.101185900771582529e-02	1.817775735003860065e-03	4.189849959863150598e-03	2.387425928933998784e-02	4.262856117745236068e-03	1.099014959091281808e-02	8.183307397382490536e-03	1.048150754062214356e-02
4.743333333333333002e+01	1.267282096858450037e-02	5.478391515205271664e-03	5.078399041318729101e-02	4.855616885289816380e-03	1.013281791323164538e-02	5.724927361804905274e-02	1.023293671722316778e-02	2.836534056962597417e-02	2.006241007091676479e-02	2.556448963016384052e-02
4.746666666666666856e+01	1.448141611244834100e-02	6.999092761451861794e-03	5.568991904193329456e-02	5.970966627420513408e-03	1.140425951264510684e-02	6.184940967410099133e-02	1.150761061234303884e-02	3.447316255905982785e-02	2.262103526456090558e-02	2.865567498610457203e-02
4.750000000000000000e+01	1.326395968355420507e-02	6.528440555161745505e-03	4.890495919863691726e-02	5.825094402956447134e-03	1.034244928031205837e-02	5.344356109524845549e-02	1.047906942450447902e-02	3.363613276780116901e-02	2.042449952191673079e-02	2.573824118801236460e-02
4.753333333333333144e+01	1.071652949063364030e-02	5.164075783098243978e-03	3.812061238434135552e-02	4.954568817905549184e-03	8.303008093286210964e-03	4.103459481434219153e-02	8.465553866134893635e-03	2.876526063871760741e-02	1.629673058757789145e-02	2.044626929018239503e-02
4.756666666666666998e+01	7.856279002341056902e-03	3.674506814907373912e-03	2.718099033774893161e-02	3.780889826199328087e-03	6.060219740488571871e-03	2.887480266338298199e-02	6.217380879138174367e-03	2.209752468241092324e-02	1.183579850316067612e-02	1.479408654752385407e-02
4.760000000000000142e+01	5.132618692063340912e-03	2.348998074174898140e-03	1.740687688247171197e-02	2.544165514577753813e-03	3.946217288787664916e-03	1.828620777092473254e-02	4.068786440524616368e-03	1.495801641797927552e-02	7.685953703197867699e-03	9.576622568347611941e-03
4.763333333333333286e+01	3.531228360751432170e-03	1.601394012815498787e-03	1.182104265262005904e-02	1.785171643438601772e-03	2.708175103828106434e-03	1.230334746611042029e-02	2.801750653682838314e-03	1.054277893541881624e-02	5.271235090894336311e-03	6.550903492375335230e-03
4.766666666666666430e+01	5.142166546705539444e-03	2.313712145369010119e-03	1.734530668447087712e-02	2.604376272607207901e-03	3.930366455542180608e-03	1.793076223629001820e-02	4.074938638669913134e-03	1.518150778281384533e-02	7.692694566252603755e-03	9.562841109707656898e-03
4.770000000000000284e+01	6.438557985260651845e-03	2.898781520192799874e-03	2.197390938291512649e-02	3.247239565490602116e-03	4.907670213634992770e-03	2.259096104674600258e-02	5.094716151545636285e-03	1.866338574793283828e-02	9.668704756418091545e-03	1.202722136919115101e-02
4.773333333333333428e+01	7.434908253276694377e-03	3.378009666519326670e-03	2.576173330329701444e-02	3.716720049630681689e-03	5.654684891485861793e-03	2.637404224148523491e-02	5.875222179258605612e-03	2.104332565141054517e-02	1.122336584537553077e-02	1.397430658750475549e-02
4.776666666666666572e+01	8.165413981201305807e-03	3.785459905294257226e-03	2.880612664748045601e-02	4.030206621550790590e-03	6.200213297937163213e-03	2.940958130299050829e-02	6.445007078603250637e-03	2.247596391613768119e-02	1.240773677593517282e-02	1.546561727997497991e-02
4.779999999999999716e+01	8.673806008497018244e-03	4.165040646243374847e-03	3.122331170684451013e-02	4.210748598505424309e-03	6.579402130334239748e-03	3.185014170536241973e-02	6.835945597507797102e-03	2.315901119282297652e-02	1.328642584258747997e-02	1.657846213018198886e-02
4.783333333333333570e+01	9.009467518365694289e-03	4.573423946636692716e-03	3.314316626561036178e-02	4.283502486635793957e-03	6.830889998239230571e-03	3.387621602675395388e-02	7.079569569742086808e-03	2.330248267328184977e-02	1.393484834212916149e-02	1.740273906342395746e-02
4.786666666666666714e+01	9.227559974346009886e-03	5.084794316478964682e-03	3.471772173929292549e-02	4.274276162921718247e-03	6.997621486343161799e-03	3.571214504961360559e-02	7.208867650078974038e-03	2.311414251056525052e-02	1.444330141085386002e-02	1.804547910516732592e-02
4.789999999999999858e+01	9.384186166164605603e-03	5.775340070418417959e-03	3.611339325928148575e-02	4.206878145062619735e-03	7.123695717670705183e-03	3.761143070672176569e-02	7.257655940193920990e-03	2.277811178414042986e-02	1.490952803681760801e-02	1.862242764714619470e-02
4.793333333333333002e+01	9.517919523848476435e-03	6.668529634722908210e-03	3.745290692465198801e-02	4.098880524726254693e-03	7.239260737807709858e-03	3.975842478983852846e-02	7.251362125084423634e-03	2.240935183143146631e-02	1.540094904079500164e-02	1.921483951802842316e-02
[truncated: 191 more rows]
