# Supplementary material for: A software platform for real-time and adaptive neuroscience experiments
Source: Nat Commun. 2025 Nov 11;16:9909. doi: 10.1038/s41467-025-64856-3 (PMC12606217; doi:10.1038/s41467-025-64856-3)
Supplement: Supplementary file 6 — Supplementary Data 4 [file 41467_2025_64856_MOESM6_ESM.csv]

0.000000000000000000e+00	0.000000000000000000e+00	0.000000000000000000e+00	0.000000000000000000e+00	0.000000000000000000e+00	0.000000000000000000e+00	0.000000000000000000e+00	0.000000000000000000e+00	0.000000000000000000e+00	0.000000000000000000e+00	0.000000000000000000e+00	0.000000000000000000e+00	0.000000000000000000e+00	0.000000000000000000e+00	0.000000000000000000e+00
0.000000000000000000e+00	0.000000000000000000e+00	0.000000000000000000e+00	0.000000000000000000e+00	0.000000000000000000e+00	0.000000000000000000e+00	0.000000000000000000e+00	0.000000000000000000e+00	0.000000000000000000e+00	0.000000000000000000e+00	0.000000000000000000e+00	0.000000000000000000e+00	0.000000000000000000e+00	0.000000000000000000e+00	1.000000000000000000e+00
0.000000000000000000e+00	0.000000000000000000e+00	0.000000000000000000e+00	5.000000000000000000e+00	0.000000000000000000e+00	8.000000000000000000e+00	0.000000000000000000e+00	6.000000000000000000e+00	0.000000000000000000e+00	0.000000000000000000e+00	3.000000000000000000e+00	0.000000000000000000e+00	0.000000000000000000e+00	0.000000000000000000e+00	2.000000000000000000e+00
3.000000000000000000e+00	5.000000000000000000e+00	2.000000000000000000e+00	5.000000000000000000e+00	4.000000000000000000e+00	1.100000000000000000e+01	0.000000000000000000e+00	1.000000000000000000e+01	2.000000000000000000e+00	0.000000000000000000e+00	7.000000000000000000e+00	0.000000000000000000e+00	0.000000000000000000e+00	0.000000000000000000e+00	3.000000000000000000e+00
3.000000000000000000e+00	5.000000000000000000e+00	2.000000000000000000e+00	7.000000000000000000e+00	6.000000000000000000e+00	1.100000000000000000e+01	0.000000000000000000e+00	1.000000000000000000e+01	2.000000000000000000e+00	7.000000000000000000e+00	7.000000000000000000e+00	0.000000000000000000e+00	8.000000000000000000e+00	0.000000000000000000e+00	4.000000000000000000e+00
3.000000000000000000e+00	5.000000000000000000e+00	2.000000000000000000e+00	7.000000000000000000e+00	6.000000000000000000e+00	3.000000000000000000e+01	0.000000000000000000e+00	1.000000000000000000e+01	2.000000000000000000e+00	7.000000000000000000e+00	7.000000000000000000e+00	0.000000000000000000e+00	8.000000000000000000e+00	0.000000000000000000e+00	5.000000000000000000e+00
3.000000000000000000e+00	5.000000000000000000e+00	7.000000000000000000e+00	7.000000000000000000e+00	6.000000000000000000e+00	3.000000000000000000e+01	0.000000000000000000e+00	1.000000000000000000e+01	2.000000000000000000e+00	7.000000000000000000e+00	7.000000000000000000e+00	0.000000000000000000e+00	8.000000000000000000e+00	0.000000000000000000e+00	6.000000000000000000e+00
3.000000000000000000e+00	1.800000000000000000e+01	7.000000000000000000e+00	7.000000000000000000e+00	6.000000000000000000e+00	3.000000000000000000e+01	0.000000000000000000e+00	1.000000000000000000e+01	2.000000000000000000e+00	7.000000000000000000e+00	7.000000000000000000e+00	0.000000000000000000e+00	8.000000000000000000e+00	0.000000000000000000e+00	7.000000000000000000e+00
3.000000000000000000e+00	1.800000000000000000e+01	7.000000000000000000e+00	7.000000000000000000e+00	6.000000000000000000e+00	3.000000000000000000e+01	0.000000000000000000e+00	1.000000000000000000e+01	2.000000000000000000e+00	7.000000000000000000e+00	1.200000000000000000e+01	5.000000000000000000e+00	8.000000000000000000e+00	0.000000000000000000e+00	8.000000000000000000e+00
3.000000000000000000e+00	1.800000000000000000e+01	7.000000000000000000e+00	7.000000000000000000e+00	6.000000000000000000e+00	3.000000000000000000e+01	0.000000000000000000e+00	1.000000000000000000e+01	2.000000000000000000e+00	7.000000000000000000e+00	1.200000000000000000e+01	5.000000000000000000e+00	8.000000000000000000e+00	0.000000000000000000e+00	9.000000000000000000e+00
3.000000000000000000e+00	2.500000000000000000e+01	7.000000000000000000e+00	7.000000000000000000e+00	6.000000000000000000e+00	3.000000000000000000e+01	0.000000000000000000e+00	1.000000000000000000e+01	2.000000000000000000e+00	7.000000000000000000e+00	1.200000000000000000e+01	5.000000000000000000e+00	8.000000000000000000e+00	0.000000000000000000e+00	1.000000000000000000e+01
3.000000000000000000e+00	2.500000000000000000e+01	7.000000000000000000e+00	7.000000000000000000e+00	6.000000000000000000e+00	3.000000000000000000e+01	0.000000000000000000e+00	1.000000000000000000e+01	2.000000000000000000e+00	7.000000000000000000e+00	1.600000000000000000e+01	5.000000000000000000e+00	8.000000000000000000e+00	0.000000000000000000e+00	1.100000000000000000e+01
3.000000000000000000e+00	2.500000000000000000e+01	7.000000000000000000e+00	7.000000000000000000e+00	6.000000000000000000e+00	3.000000000000000000e+01	0.000000000000000000e+00	1.000000000000000000e+01	2.000000000000000000e+00	7.000000000000000000e+00	1.600000000000000000e+01	5.000000000000000000e+00	8.000000000000000000e+00	0.000000000000000000e+00	1.200000000000000000e+01
3.000000000000000000e+00	2.500000000000000000e+01	7.000000000000000000e+00	7.000000000000000000e+00	6.000000000000000000e+00	3.000000000000000000e+01	0.000000000000000000e+00	1.000000000000000000e+01	2.000000000000000000e+00	7.000000000000000000e+00	1.600000000000000000e+01	5.000000000000000000e+00	8.000000000000000000e+00	2.000000000000000000e+00	1.300000000000000000e+01
3.000000000000000000e+00	2.500000000000000000e+01	7.000000000000000000e+00	7.000000000000000000e+00	6.000000000000000000e+00	3.000000000000000000e+01	0.000000000000000000e+00	1.000000000000000000e+01	2.000000000000000000e+00	7.000000000000000000e+00	1.600000000000000000e+01	5.000000000000000000e+00	8.000000000000000000e+00	2.000000000000000000e+00	1.400000000000000000e+01
3.000000000000000000e+00	2.500000000000000000e+01	7.000000000000000000e+00	7.000000000000000000e+00	6.000000000000000000e+00	3.000000000000000000e+01	0.000000000000000000e+00	1.000000000000000000e+01	2.000000000000000000e+00	7.000000000000000000e+00	1.600000000000000000e+01	5.000000000000000000e+00	8.000000000000000000e+00	2.000000000000000000e+00	1.500000000000000000e+01
3.000000000000000000e+00	2.500000000000000000e+01	7.000000000000000000e+00	7.000000000000000000e+00	6.000000000000000000e+00	3.000000000000000000e+01	0.000000000000000000e+00	1.000000000000000000e+01	2.000000000000000000e+00	7.000000000000000000e+00	1.600000000000000000e+01	5.000000000000000000e+00	8.000000000000000000e+00	2.000000000000000000e+00	1.600000000000000000e+01
3.000000000000000000e+00	2.500000000000000000e+01	7.000000000000000000e+00	7.000000000000000000e+00	6.000000000000000000e+00	3.000000000000000000e+01	0.000000000000000000e+00	1.000000000000000000e+01	2.000000000000000000e+00	7.000000000000000000e+00	1.600000000000000000e+01	5.000000000000000000e+00	8.000000000000000000e+00	2.000000000000000000e+00	1.700000000000000000e+01
3.000000000000000000e+00	2.500000000000000000e+01	7.000000000000000000e+00	7.000000000000000000e+00	6.000000000000000000e+00	3.000000000000000000e+01	0.000000000000000000e+00	1.000000000000000000e+01	2.000000000000000000e+00	7.000000000000000000e+00	1.600000000000000000e+01	5.000000000000000000e+00	8.000000000000000000e+00	2.000000000000000000e+00	1.800000000000000000e+01
8.000000000000000000e+00	2.500000000000000000e+01	7.000000000000000000e+00	7.000000000000000000e+00	6.000000000000000000e+00	3.000000000000000000e+01	0.000000000000000000e+00	1.000000000000000000e+01	2.000000000000000000e+00	7.000000000000000000e+00	1.600000000000000000e+01	5.000000000000000000e+00	8.000000000000000000e+00	2.000000000000000000e+00	1.900000000000000000e+01
8.000000000000000000e+00	2.500000000000000000e+01	7.000000000000000000e+00	7.000000000000000000e+00	6.000000000000000000e+00	3.000000000000000000e+01	0.000000000000000000e+00	1.000000000000000000e+01	2.000000000000000000e+00	7.000000000000000000e+00	1.600000000000000000e+01	5.000000000000000000e+00	8.000000000000000000e+00	2.000000000000000000e+00	2.000000000000000000e+01
8.000000000000000000e+00	2.500000000000000000e+01	7.000000000000000000e+00	7.000000000000000000e+00	6.000000000000000000e+00	3.000000000000000000e+01	0.000000000000000000e+00	1.000000000000000000e+01	2.000000000000000000e+00	7.000000000000000000e+00	1.600000000000000000e+01	5.000000000000000000e+00	8.000000000000000000e+00	2.000000000000000000e+00	2.100000000000000000e+01
8.000000000000000000e+00	2.500000000000000000e+01	1.100000000000000000e+01	7.000000000000000000e+00	6.000000000000000000e+00	3.000000000000000000e+01	0.000000000000000000e+00	1.000000000000000000e+01	2.000000000000000000e+00	7.000000000000000000e+00	1.600000000000000000e+01	5.000000000000000000e+00	8.000000000000000000e+00	2.000000000000000000e+00	2.200000000000000000e+01
8.000000000000000000e+00	2.500000000000000000e+01	1.100000000000000000e+01	7.000000000000000000e+00	6.000000000000000000e+00	3.000000000000000000e+01	0.000000000000000000e+00	1.000000000000000000e+01	2.000000000000000000e+00	7.000000000000000000e+00	1.600000000000000000e+01	5.000000000000000000e+00	8.000000000000000000e+00	2.000000000000000000e+00	2.300000000000000000e+01
8.000000000000000000e+00	2.500000000000000000e+01	1.100000000000000000e+01	7.000000000000000000e+00	6.000000000000000000e+00	3.000000000000000000e+01	0.000000000000000000e+00	1.000000000000000000e+01	2.000000000000000000e+00	7.000000000000000000e+00	1.600000000000000000e+01	5.000000000000000000e+00	8.000000000000000000e+00	2.000000000000000000e+00	2.400000000000000000e+01
8.000000000000000000e+00	2.500000000000000000e+01	1.100000000000000000e+01	7.000000000000000000e+00	1.300000000000000000e+01	3.000000000000000000e+01	0.000000000000000000e+00	1.000000000000000000e+01	2.000000000000000000e+00	7.000000000000000000e+00	1.600000000000000000e+01	5.000000000000000000e+00	8.000000000000000000e+00	2.000000000000000000e+00	2.500000000000000000e+01
8.000000000000000000e+00	2.500000000000000000e+01	1.100000000000000000e+01	7.000000000000000000e+00	1.300000000000000000e+01	3.000000000000000000e+01	0.000000000000000000e+00	1.000000000000000000e+01	2.000000000000000000e+00	7.000000000000000000e+00	1.600000000000000000e+01	5.000000000000000000e+00	8.000000000000000000e+00	2.000000000000000000e+00	2.600000000000000000e+01
8.000000000000000000e+00	2.500000000000000000e+01	1.100000000000000000e+01	7.000000000000000000e+00	1.300000000000000000e+01	3.000000000000000000e+01	0.000000000000000000e+00	1.000000000000000000e+01	2.000000000000000000e+00	7.000000000000000000e+00	1.600000000000000000e+01	5.000000000000000000e+00	8.000000000000000000e+00	2.000000000000000000e+00	2.700000000000000000e+01
8.000000000000000000e+00	2.500000000000000000e+01	1.100000000000000000e+01	7.000000000000000000e+00	1.300000000000000000e+01	3.000000000000000000e+01	0.000000000000000000e+00	1.000000000000000000e+01	2.000000000000000000e+00	7.000000000000000000e+00	1.600000000000000000e+01	5.000000000000000000e+00	8.000000000000000000e+00	2.000000000000000000e+00	2.800000000000000000e+01
8.000000000000000000e+00	2.500000000000000000e+01	1.100000000000000000e+01	7.000000000000000000e+00	1.300000000000000000e+01	3.000000000000000000e+01	0.000000000000000000e+00	1.000000000000000000e+01	2.000000000000000000e+00	7.000000000000000000e+00	1.600000000000000000e+01	5.000000000000000000e+00	8.000000000000000000e+00	2.000000000000000000e+00	2.900000000000000000e+01
8.000000000000000000e+00	2.500000000000000000e+01	1.100000000000000000e+01	7.000000000000000000e+00	1.300000000000000000e+01	3.000000000000000000e+01	0.000000000000000000e+00	1.000000000000000000e+01	2.000000000000000000e+00	7.000000000000000000e+00	1.600000000000000000e+01	5.000000000000000000e+00	8.000000000000000000e+00	2.000000000000000000e+00	3.000000000000000000e+01
8.000000000000000000e+00	2.500000000000000000e+01	1.100000000000000000e+01	7.000000000000000000e+00	1.300000000000000000e+01	3.000000000000000000e+01	0.000000000000000000e+00	1.000000000000000000e+01	2.000000000000000000e+00	7.000000000000000000e+00	1.600000000000000000e+01	5.000000000000000000e+00	8.000000000000000000e+00	2.000000000000000000e+00	3.100000000000000000e+01
8.000000000000000000e+00	2.500000000000000000e+01	1.100000000000000000e+01	7.000000000000000000e+00	1.300000000000000000e+01	3.000000000000000000e+01	0.000000000000000000e+00	1.000000000000000000e+01	2.000000000000000000e+00	7.000000000000000000e+00	1.600000000000000000e+01	5.000000000000000000e+00	8.000000000000000000e+00	2.000000000000000000e+00	3.200000000000000000e+01
8.000000000000000000e+00	2.500000000000000000e+01	1.100000000000000000e+01	7.000000000000000000e+00	1.300000000000000000e+01	3.000000000000000000e+01	0.000000000000000000e+00	1.000000000000000000e+01	2.000000000000000000e+00	7.000000000000000000e+00	1.600000000000000000e+01	5.000000000000000000e+00	8.000000000000000000e+00	2.000000000000000000e+00	3.300000000000000000e+01
8.000000000000000000e+00	2.500000000000000000e+01	1.100000000000000000e+01	7.000000000000000000e+00	1.300000000000000000e+01	3.000000000000000000e+01	0.000000000000000000e+00	1.000000000000000000e+01	2.000000000000000000e+00	7.000000000000000000e+00	1.600000000000000000e+01	5.000000000000000000e+00	8.000000000000000000e+00	2.000000000000000000e+00	3.400000000000000000e+01
8.000000000000000000e+00	2.500000000000000000e+01	1.100000000000000000e+01	7.000000000000000000e+00	1.300000000000000000e+01	3.000000000000000000e+01	0.000000000000000000e+00	1.000000000000000000e+01	2.000000000000000000e+00	7.000000000000000000e+00	1.600000000000000000e+01	5.000000000000000000e+00	8.000000000000000000e+00	2.000000000000000000e+00	3.500000000000000000e+01
8.000000000000000000e+00	2.500000000000000000e+01	1.100000000000000000e+01	7.000000000000000000e+00	1.300000000000000000e+01	3.000000000000000000e+01	0.000000000000000000e+00	1.000000000000000000e+01	2.000000000000000000e+00	7.000000000000000000e+00	2.000000000000000000e+01	5.000000000000000000e+00	8.000000000000000000e+00	2.000000000000000000e+00	3.600000000000000000e+01
8.000000000000000000e+00	2.500000000000000000e+01	1.100000000000000000e+01	7.000000000000000000e+00	1.300000000000000000e+01	3.000000000000000000e+01	0.000000000000000000e+00	1.000000000000000000e+01	2.000000000000000000e+00	7.000000000000000000e+00	2.000000000000000000e+01	5.000000000000000000e+00	8.000000000000000000e+00	2.000000000000000000e+00	3.700000000000000000e+01
8.000000000000000000e+00	2.500000000000000000e+01	1.100000000000000000e+01	7.000000000000000000e+00	1.300000000000000000e+01	3.000000000000000000e+01	0.000000000000000000e+00	1.000000000000000000e+01	2.000000000000000000e+00	7.000000000000000000e+00	2.000000000000000000e+01	5.000000000000000000e+00	8.000000000000000000e+00	2.000000000000000000e+00	3.800000000000000000e+01
8.000000000000000000e+00	2.500000000000000000e+01	1.100000000000000000e+01	7.000000000000000000e+00	1.300000000000000000e+01	3.000000000000000000e+01	0.000000000000000000e+00	1.000000000000000000e+01	2.000000000000000000e+00	7.000000000000000000e+00	2.000000000000000000e+01	5.000000000000000000e+00	8.000000000000000000e+00	2.000000000000000000e+00	3.900000000000000000e+01
8.000000000000000000e+00	2.500000000000000000e+01	1.100000000000000000e+01	7.000000000000000000e+00	1.300000000000000000e+01	3.000000000000000000e+01	0.000000000000000000e+00	1.000000000000000000e+01	2.000000000000000000e+00	7.000000000000000000e+00	2.000000000000000000e+01	5.000000000000000000e+00	8.000000000000000000e+00	2.000000000000000000e+00	4.000000000000000000e+01
8.000000000000000000e+00	2.500000000000000000e+01	1.100000000000000000e+01	7.000000000000000000e+00	1.300000000000000000e+01	3.000000000000000000e+01	0.000000000000000000e+00	1.000000000000000000e+01	2.000000000000000000e+00	7.000000000000000000e+00	2.000000000000000000e+01	5.000000000000000000e+00	8.000000000000000000e+00	2.000000000000000000e+00	4.100000000000000000e+01
8.000000000000000000e+00	2.500000000000000000e+01	1.100000000000000000e+01	7.000000000000000000e+00	1.300000000000000000e+01	3.000000000000000000e+01	0.000000000000000000e+00	1.000000000000000000e+01	2.000000000000000000e+00	7.000000000000000000e+00	2.000000000000000000e+01	5.000000000000000000e+00	8.000000000000000000e+00	2.000000000000000000e+00	4.200000000000000000e+01
8.000000000000000000e+00	2.500000000000000000e+01	1.100000000000000000e+01	7.000000000000000000e+00	1.300000000000000000e+01	3.000000000000000000e+01	0.000000000000000000e+00	1.000000000000000000e+01	2.000000000000000000e+00	7.000000000000000000e+00	2.000000000000000000e+01	5.000000000000000000e+00	8.000000000000000000e+00	2.000000000000000000e+00	4.300000000000000000e+01
8.000000000000000000e+00	2.500000000000000000e+01	1.100000000000000000e+01	7.000000000000000000e+00	1.300000000000000000e+01	3.000000000000000000e+01	0.000000000000000000e+00	1.000000000000000000e+01	2.000000000000000000e+00	7.000000000000000000e+00	2.000000000000000000e+01	5.000000000000000000e+00	8.000000000000000000e+00	2.000000000000000000e+00	4.400000000000000000e+01
8.000000000000000000e+00	2.500000000000000000e+01	1.100000000000000000e+01	7.000000000000000000e+00	1.300000000000000000e+01	3.000000000000000000e+01	0.000000000000000000e+00	1.000000000000000000e+01	2.000000000000000000e+00	7.000000000000000000e+00	2.000000000000000000e+01	5.000000000000000000e+00	8.000000000000000000e+00	2.000000000000000000e+00	4.500000000000000000e+01
8.000000000000000000e+00	2.500000000000000000e+01	1.100000000000000000e+01	7.000000000000000000e+00	1.300000000000000000e+01	3.000000000000000000e+01	0.000000000000000000e+00	1.000000000000000000e+01	2.000000000000000000e+00	7.000000000000000000e+00	2.000000000000000000e+01	5.000000000000000000e+00	8.000000000000000000e+00	2.000000000000000000e+00	4.600000000000000000e+01
8.000000000000000000e+00	2.500000000000000000e+01	1.100000000000000000e+01	7.000000000000000000e+00	1.300000000000000000e+01	3.000000000000000000e+01	0.000000000000000000e+00	1.000000000000000000e+01	2.000000000000000000e+00	7.000000000000000000e+00	2.000000000000000000e+01	5.000000000000000000e+00	8.000000000000000000e+00	2.000000000000000000e+00	4.700000000000000000e+01
8.000000000000000000e+00	2.500000000000000000e+01	1.100000000000000000e+01	7.000000000000000000e+00	1.300000000000000000e+01	3.000000000000000000e+01	0.000000000000000000e+00	1.000000000000000000e+01	2.000000000000000000e+00	7.000000000000000000e+00	2.000000000000000000e+01	5.000000000000000000e+00	8.000000000000000000e+00	2.000000000000000000e+00	4.800000000000000000e+01
8.000000000000000000e+00	2.500000000000000000e+01	1.100000000000000000e+01	7.000000000000000000e+00	1.300000000000000000e+01	3.000000000000000000e+01	0.000000000000000000e+00	1.000000000000000000e+01	2.000000000000000000e+00	7.000000000000000000e+00	2.000000000000000000e+01	5.000000000000000000e+00	8.000000000000000000e+00	2.000000000000000000e+00	4.900000000000000000e+01
8.000000000000000000e+00	2.500000000000000000e+01	1.100000000000000000e+01	7.000000000000000000e+00	1.300000000000000000e+01	3.000000000000000000e+01	0.000000000000000000e+00	1.000000000000000000e+01	2.000000000000000000e+00	7.000000000000000000e+00	2.000000000000000000e+01	5.000000000000000000e+00	8.000000000000000000e+00	2.000000000000000000e+00	5.000000000000000000e+01
8.000000000000000000e+00	2.500000000000000000e+01	1.100000000000000000e+01	7.000000000000000000e+00	1.300000000000000000e+01	3.000000000000000000e+01	0.000000000000000000e+00	1.000000000000000000e+01	6.000000000000000000e+00	7.000000000000000000e+00	2.000000000000000000e+01	5.000000000000000000e+00	8.000000000000000000e+00	2.000000000000000000e+00	5.100000000000000000e+01
8.000000000000000000e+00	2.500000000000000000e+01	1.100000000000000000e+01	7.000000000000000000e+00	1.300000000000000000e+01	3.000000000000000000e+01	0.000000000000000000e+00	1.000000000000000000e+01	6.000000000000000000e+00	7.000000000000000000e+00	2.000000000000000000e+01	5.000000000000000000e+00	8.000000000000000000e+00	2.000000000000000000e+00	5.200000000000000000e+01
8.000000000000000000e+00	2.500000000000000000e+01	1.100000000000000000e+01	7.000000000000000000e+00	1.300000000000000000e+01	3.000000000000000000e+01	0.000000000000000000e+00	1.000000000000000000e+01	6.000000000000000000e+00	7.000000000000000000e+00	2.000000000000000000e+01	5.000000000000000000e+00	8.000000000000000000e+00	2.000000000000000000e+00	5.300000000000000000e+01
8.000000000000000000e+00	2.500000000000000000e+01	1.100000000000000000e+01	7.000000000000000000e+00	1.300000000000000000e+01	3.000000000000000000e+01	0.000000000000000000e+00	1.000000000000000000e+01	6.000000000000000000e+00	7.000000000000000000e+00	2.000000000000000000e+01	5.000000000000000000e+00	8.000000000000000000e+00	2.000000000000000000e+00	5.400000000000000000e+01
8.000000000000000000e+00	2.500000000000000000e+01	1.100000000000000000e+01	7.000000000000000000e+00	1.300000000000000000e+01	3.000000000000000000e+01	0.000000000000000000e+00	1.000000000000000000e+01	6.000000000000000000e+00	7.000000000000000000e+00	2.000000000000000000e+01	5.000000000000000000e+00	8.000000000000000000e+00	2.000000000000000000e+00	5.500000000000000000e+01
8.000000000000000000e+00	2.500000000000000000e+01	1.100000000000000000e+01	7.000000000000000000e+00	1.300000000000000000e+01	3.000000000000000000e+01	0.000000000000000000e+00	1.000000000000000000e+01	6.000000000000000000e+00	7.000000000000000000e+00	2.000000000000000000e+01	5.000000000000000000e+00	8.000000000000000000e+00	2.000000000000000000e+00	5.600000000000000000e+01
8.000000000000000000e+00	2.500000000000000000e+01	1.100000000000000000e+01	7.000000000000000000e+00	1.300000000000000000e+01	3.000000000000000000e+01	0.000000000000000000e+00	1.000000000000000000e+01	6.000000000000000000e+00	7.000000000000000000e+00	2.000000000000000000e+01	5.000000000000000000e+00	8.000000000000000000e+00	2.000000000000000000e+00	5.700000000000000000e+01
8.000000000000000000e+00	2.500000000000000000e+01	1.100000000000000000e+01	7.000000000000000000e+00	1.300000000000000000e+01	3.000000000000000000e+01	0.000000000000000000e+00	1.000000000000000000e+01	6.000000000000000000e+00	7.000000000000000000e+00	2.000000000000000000e+01	5.000000000000000000e+00	8.000000000000000000e+00	2.000000000000000000e+00	5.800000000000000000e+01
8.000000000000000000e+00	2.500000000000000000e+01	1.100000000000000000e+01	7.000000000000000000e+00	1.300000000000000000e+01	3.000000000000000000e+01	0.000000000000000000e+00	1.000000000000000000e+01	6.000000000000000000e+00	7.000000000000000000e+00	2.000000000000000000e+01	5.000000000000000000e+00	8.000000000000000000e+00	2.000000000000000000e+00	5.900000000000000000e+01
8.000000000000000000e+00	2.500000000000000000e+01	1.100000000000000000e+01	7.000000000000000000e+00	1.300000000000000000e+01	3.000000000000000000e+01	0.000000000000000000e+00	1.000000000000000000e+01	6.000000000000000000e+00	7.000000000000000000e+00	2.000000000000000000e+01	5.000000000000000000e+00	8.000000000000000000e+00	2.000000000000000000e+00	6.000000000000000000e+01
8.000000000000000000e+00	2.500000000000000000e+01	1.100000000000000000e+01	7.000000000000000000e+00	1.300000000000000000e+01	3.000000000000000000e+01	0.000000000000000000e+00	1.000000000000000000e+01	6.000000000000000000e+00	7.000000000000000000e+00	2.000000000000000000e+01	5.000000000000000000e+00	8.000000000000000000e+00	2.000000000000000000e+00	6.100000000000000000e+01
8.000000000000000000e+00	2.500000000000000000e+01	1.100000000000000000e+01	7.000000000000000000e+00	1.300000000000000000e+01	3.000000000000000000e+01	0.000000000000000000e+00	1.000000000000000000e+01	6.000000000000000000e+00	7.000000000000000000e+00	2.000000000000000000e+01	5.000000000000000000e+00	8.000000000000000000e+00	2.000000000000000000e+00	6.200000000000000000e+01
8.000000000000000000e+00	2.500000000000000000e+01	1.100000000000000000e+01	7.000000000000000000e+00	1.300000000000000000e+01	3.000000000000000000e+01	0.000000000000000000e+00	1.000000000000000000e+01	6.000000000000000000e+00	7.000000000000000000e+00	2.000000000000000000e+01	5.000000000000000000e+00	8.000000000000000000e+00	2.000000000000000000e+00	6.300000000000000000e+01
8.000000000000000000e+00	2.500000000000000000e+01	1.100000000000000000e+01	7.000000000000000000e+00	1.300000000000000000e+01	3.000000000000000000e+01	0.000000000000000000e+00	1.000000000000000000e+01	6.000000000000000000e+00	7.000000000000000000e+00	2.000000000000000000e+01	5.000000000000000000e+00	8.000000000000000000e+00	2.000000000000000000e+00	6.400000000000000000e+01
8.000000000000000000e+00	2.500000000000000000e+01	1.100000000000000000e+01	7.000000000000000000e+00	1.300000000000000000e+01	3.000000000000000000e+01	0.000000000000000000e+00	1.000000000000000000e+01	6.000000000000000000e+00	7.000000000000000000e+00	2.000000000000000000e+01	5.000000000000000000e+00	8.000000000000000000e+00	2.000000000000000000e+00	6.500000000000000000e+01
8.000000000000000000e+00	2.500000000000000000e+01	1.100000000000000000e+01	7.000000000000000000e+00	1.300000000000000000e+01	3.000000000000000000e+01	0.000000000000000000e+00	1.000000000000000000e+01	6.000000000000000000e+00	7.000000000000000000e+00	2.000000000000000000e+01	5.000000000000000000e+00	8.000000000000000000e+00	2.000000000000000000e+00	6.600000000000000000e+01
8.000000000000000000e+00	2.500000000000000000e+01	1.100000000000000000e+01	7.000000000000000000e+00	1.300000000000000000e+01	3.000000000000000000e+01	0.000000000000000000e+00	1.000000000000000000e+01	6.000000000000000000e+00	7.000000000000000000e+00	2.000000000000000000e+01	5.000000000000000000e+00	8.000000000000000000e+00	2.000000000000000000e+00	6.700000000000000000e+01
8.000000000000000000e+00	2.500000000000000000e+01	1.100000000000000000e+01	7.000000000000000000e+00	1.300000000000000000e+01	3.000000000000000000e+01	0.000000000000000000e+00	1.000000000000000000e+01	6.000000000000000000e+00	7.000000000000000000e+00	2.000000000000000000e+01	5.000000000000000000e+00	8.000000000000000000e+00	2.000000000000000000e+00	6.800000000000000000e+01
8.000000000000000000e+00	2.500000000000000000e+01	1.100000000000000000e+01	7.000000000000000000e+00	1.300000000000000000e+01	3.000000000000000000e+01	0.000000000000000000e+00	1.000000000000000000e+01	6.000000000000000000e+00	7.000000000000000000e+00	2.000000000000000000e+01	5.000000000000000000e+00	8.000000000000000000e+00	2.000000000000000000e+00	6.900000000000000000e+01
8.000000000000000000e+00	2.500000000000000000e+01	1.100000000000000000e+01	7.000000000000000000e+00	1.300000000000000000e+01	3.000000000000000000e+01	0.000000000000000000e+00	1.000000000000000000e+01	6.000000000000000000e+00	7.000000000000000000e+00	2.000000000000000000e+01	5.000000000000000000e+00	8.000000000000000000e+00	2.000000000000000000e+00	7.000000000000000000e+01
8.000000000000000000e+00	2.500000000000000000e+01	1.100000000000000000e+01	7.000000000000000000e+00	1.300000000000000000e+01	3.000000000000000000e+01	0.000000000000000000e+00	1.000000000000000000e+01	6.000000000000000000e+00	7.000000000000000000e+00	2.000000000000000000e+01	5.000000000000000000e+00	8.000000000000000000e+00	2.000000000000000000e+00	7.100000000000000000e+01
8.000000000000000000e+00	2.500000000000000000e+01	1.100000000000000000e+01	7.000000000000000000e+00	1.300000000000000000e+01	3.000000000000000000e+01	0.000000000000000000e+00	1.000000000000000000e+01	6.000000000000000000e+00	7.000000000000000000e+00	2.000000000000000000e+01	5.000000000000000000e+00	8.000000000000000000e+00	2.000000000000000000e+00	7.200000000000000000e+01
8.000000000000000000e+00	2.500000000000000000e+01	1.100000000000000000e+01	7.000000000000000000e+00	1.300000000000000000e+01	3.000000000000000000e+01	0.000000000000000000e+00	1.000000000000000000e+01	6.000000000000000000e+00	7.000000000000000000e+00	2.000000000000000000e+01	5.000000000000000000e+00	8.000000000000000000e+00	2.000000000000000000e+00	7.300000000000000000e+01
8.000000000000000000e+00	2.500000000000000000e+01	1.100000000000000000e+01	7.000000000000000000e+00	1.300000000000000000e+01	3.000000000000000000e+01	0.000000000000000000e+00	1.000000000000000000e+01	6.000000000000000000e+00	7.000000000000000000e+00	2.000000000000000000e+01	5.000000000000000000e+00	8.000000000000000000e+00	2.000000000000000000e+00	7.400000000000000000e+01
8.000000000000000000e+00	2.500000000000000000e+01	1.100000000000000000e+01	7.000000000000000000e+00	1.300000000000000000e+01	3.000000000000000000e+01	0.000000000000000000e+00	1.000000000000000000e+01	6.000000000000000000e+00	7.000000000000000000e+00	2.000000000000000000e+01	5.000000000000000000e+00	8.000000000000000000e+00	2.000000000000000000e+00	7.500000000000000000e+01
8.000000000000000000e+00	2.500000000000000000e+01	1.100000000000000000e+01	7.000000000000000000e+00	1.300000000000000000e+01	3.000000000000000000e+01	0.000000000000000000e+00	1.000000000000000000e+01	6.000000000000000000e+00	7.000000000000000000e+00	2.000000000000000000e+01	5.000000000000000000e+00	8.000000000000000000e+00	2.000000000000000000e+00	7.600000000000000000e+01
8.000000000000000000e+00	2.500000000000000000e+01	1.100000000000000000e+01	7.000000000000000000e+00	1.300000000000000000e+01	3.000000000000000000e+01	0.000000000000000000e+00	1.000000000000000000e+01	6.000000000000000000e+00	7.000000000000000000e+00	2.000000000000000000e+01	5.000000000000000000e+00	8.000000000000000000e+00	2.000000000000000000e+00	7.700000000000000000e+01
8.000000000000000000e+00	2.500000000000000000e+01	1.100000000000000000e+01	7.000000000000000000e+00	1.300000000000000000e+01	3.000000000000000000e+01	0.000000000000000000e+00	1.000000000000000000e+01	6.000000000000000000e+00	7.000000000000000000e+00	2.000000000000000000e+01	5.000000000000000000e+00	8.000000000000000000e+00	2.000000000000000000e+00	7.800000000000000000e+01
8.000000000000000000e+00	2.500000000000000000e+01	1.100000000000000000e+01	7.000000000000000000e+00	1.300000000000000000e+01	3.000000000000000000e+01	0.000000000000000000e+00	1.000000000000000000e+01	6.000000000000000000e+00	7.000000000000000000e+00	2.000000000000000000e+01	5.000000000000000000e+00	8.000000000000000000e+00	2.000000000000000000e+00	7.900000000000000000e+01
8.000000000000000000e+00	2.500000000000000000e+01	1.100000000000000000e+01	7.000000000000000000e+00	1.300000000000000000e+01	3.000000000000000000e+01	0.000000000000000000e+00	1.000000000000000000e+01	6.000000000000000000e+00	7.000000000000000000e+00	2.000000000000000000e+01	5.000000000000000000e+00	8.000000000000000000e+00	2.000000000000000000e+00	8.000000000000000000e+01
8.000000000000000000e+00	2.500000000000000000e+01	1.100000000000000000e+01	7.000000000000000000e+00	1.300000000000000000e+01	3.000000000000000000e+01	0.000000000000000000e+00	1.000000000000000000e+01	6.000000000000000000e+00	7.000000000000000000e+00	2.000000000000000000e+01	5.000000000000000000e+00	8.000000000000000000e+00	2.000000000000000000e+00	8.100000000000000000e+01
8.000000000000000000e+00	2.500000000000000000e+01	1.100000000000000000e+01	7.000000000000000000e+00	1.300000000000000000e+01	3.000000000000000000e+01	0.000000000000000000e+00	1.000000000000000000e+01	6.000000000000000000e+00	7.000000000000000000e+00	2.000000000000000000e+01	5.000000000000000000e+00	8.000000000000000000e+00	2.000000000000000000e+00	8.200000000000000000e+01
8.000000000000000000e+00	2.500000000000000000e+01	1.100000000000000000e+01	7.000000000000000000e+00	1.300000000000000000e+01	3.000000000000000000e+01	0.000000000000000000e+00	1.000000000000000000e+01	6.000000000000000000e+00	7.000000000000000000e+00	2.000000000000000000e+01	5.000000000000000000e+00	8.000000000000000000e+00	2.000000000000000000e+00	8.300000000000000000e+01
8.000000000000000000e+00	2.500000000000000000e+01	1.100000000000000000e+01	7.000000000000000000e+00	1.300000000000000000e+01	3.000000000000000000e+01	0.000000000000000000e+00	1.000000000000000000e+01	6.000000000000000000e+00	7.000000000000000000e+00	2.000000000000000000e+01	5.000000000000000000e+00	8.000000000000000000e+00	2.000000000000000000e+00	8.400000000000000000e+01
8.000000000000000000e+00	2.500000000000000000e+01	1.100000000000000000e+01	7.000000000000000000e+00	1.300000000000000000e+01	3.000000000000000000e+01	0.000000000000000000e+00	1.000000000000000000e+01	6.000000000000000000e+00	7.000000000000000000e+00	2.000000000000000000e+01	5.000000000000000000e+00	8.000000000000000000e+00	2.000000000000000000e+00	8.500000000000000000e+01
8.000000000000000000e+00	2.500000000000000000e+01	1.100000000000000000e+01	7.000000000000000000e+00	1.300000000000000000e+01	3.000000000000000000e+01	0.000000000000000000e+00	1.000000000000000000e+01	6.000000000000000000e+00	7.000000000000000000e+00	2.000000000000000000e+01	5.000000000000000000e+00	8.000000000000000000e+00	2.000000000000000000e+00	8.600000000000000000e+01
8.000000000000000000e+00	2.500000000000000000e+01	1.100000000000000000e+01	7.000000000000000000e+00	1.300000000000000000e+01	3.000000000000000000e+01	0.000000000000000000e+00	1.000000000000000000e+01	6.000000000000000000e+00	7.000000000000000000e+00	2.000000000000000000e+01	5.000000000000000000e+00	8.000000000000000000e+00	2.000000000000000000e+00	8.700000000000000000e+01
8.000000000000000000e+00	2.500000000000000000e+01	1.100000000000000000e+01	7.000000000000000000e+00	1.300000000000000000e+01	3.000000000000000000e+01	0.000000000000000000e+00	1.000000000000000000e+01	6.000000000000000000e+00	7.000000000000000000e+00	2.000000000000000000e+01	5.000000000000000000e+00	8.000000000000000000e+00	2.000000000000000000e+00	8.800000000000000000e+01
8.000000000000000000e+00	2.500000000000000000e+01	1.100000000000000000e+01	7.000000000000000000e+00	1.300000000000000000e+01	3.000000000000000000e+01	0.000000000000000000e+00	1.000000000000000000e+01	6.000000000000000000e+00	7.000000000000000000e+00	2.000000000000000000e+01	7.000000000000000000e+00	8.000000000000000000e+00	2.000000000000000000e+00	8.900000000000000000e+01
8.000000000000000000e+00	2.500000000000000000e+01	1.100000000000000000e+01	7.000000000000000000e+00	1.300000000000000000e+01	3.000000000000000000e+01	0.000000000000000000e+00	1.000000000000000000e+01	6.000000000000000000e+00	7.000000000000000000e+00	2.000000000000000000e+01	7.000000000000000000e+00	8.000000000000000000e+00	2.000000000000000000e+00	9.000000000000000000e+01
8.000000000000000000e+00	2.500000000000000000e+01	1.100000000000000000e+01	7.000000000000000000e+00	1.300000000000000000e+01	3.000000000000000000e+01	0.000000000000000000e+00	1.000000000000000000e+01	6.000000000000000000e+00	7.000000000000000000e+00	2.000000000000000000e+01	7.000000000000000000e+00	8.000000000000000000e+00	2.000000000000000000e+00	9.100000000000000000e+01
8.000000000000000000e+00	2.500000000000000000e+01	1.100000000000000000e+01	7.000000000000000000e+00	1.300000000000000000e+01	3.000000000000000000e+01	0.000000000000000000e+00	1.000000000000000000e+01	6.000000000000000000e+00	7.000000000000000000e+00	2.000000000000000000e+01	7.000000000000000000e+00	8.000000000000000000e+00	2.000000000000000000e+00	9.200000000000000000e+01
8.000000000000000000e+00	2.500000000000000000e+01	1.100000000000000000e+01	7.000000000000000000e+00	1.300000000000000000e+01	3.000000000000000000e+01	0.000000000000000000e+00	1.000000000000000000e+01	6.000000000000000000e+00	7.000000000000000000e+00	2.000000000000000000e+01	7.000000000000000000e+00	8.000000000000000000e+00	2.000000000000000000e+00	9.300000000000000000e+01
8.000000000000000000e+00	2.500000000000000000e+01	1.100000000000000000e+01	7.000000000000000000e+00	1.300000000000000000e+01	3.000000000000000000e+01	0.000000000000000000e+00	1.000000000000000000e+01	6.000000000000000000e+00	7.000000000000000000e+00	2.000000000000000000e+01	1.100000000000000000e+01	8.000000000000000000e+00	2.000000000000000000e+00	9.400000000000000000e+01
8.000000000000000000e+00	2.500000000000000000e+01	1.100000000000000000e+01	7.000000000000000000e+00	1.300000000000000000e+01	3.000000000000000000e+01	0.000000000000000000e+00	1.000000000000000000e+01	6.000000000000000000e+00	7.000000000000000000e+00	2.000000000000000000e+01	1.100000000000000000e+01	8.000000000000000000e+00	2.000000000000000000e+00	9.500000000000000000e+01
8.000000000000000000e+00	2.500000000000000000e+01	1.100000000000000000e+01	7.000000000000000000e+00	1.300000000000000000e+01	3.000000000000000000e+01	0.000000000000000000e+00	1.000000000000000000e+01	6.000000000000000000e+00	7.000000000000000000e+00	2.000000000000000000e+01	1.100000000000000000e+01	8.000000000000000000e+00	2.000000000000000000e+00	9.600000000000000000e+01
8.000000000000000000e+00	2.500000000000000000e+01	1.100000000000000000e+01	7.000000000000000000e+00	1.300000000000000000e+01	3.000000000000000000e+01	0.000000000000000000e+00	1.000000000000000000e+01	6.000000000000000000e+00	7.000000000000000000e+00	2.000000000000000000e+01	1.100000000000000000e+01	8.000000000000000000e+00	2.000000000000000000e+00	9.700000000000000000e+01
8.000000000000000000e+00	2.500000000000000000e+01	1.100000000000000000e+01	7.000000000000000000e+00	1.300000000000000000e+01	3.000000000000000000e+01	0.000000000000000000e+00	1.000000000000000000e+01	6.000000000000000000e+00	7.000000000000000000e+00	2.000000000000000000e+01	1.100000000000000000e+01	8.000000000000000000e+00	2.000000000000000000e+00	9.800000000000000000e+01
8.000000000000000000e+00	2.500000000000000000e+01	1.100000000000000000e+01	7.000000000000000000e+00	1.300000000000000000e+01	3.000000000000000000e+01	0.000000000000000000e+00	1.000000000000000000e+01	6.000000000000000000e+00	7.000000000000000000e+00	2.000000000000000000e+01	1.100000000000000000e+01	8.000000000000000000e+00	2.000000000000000000e+00	9.900000000000000000e+01
8.000000000000000000e+00	2.500000000000000000e+01	1.100000000000000000e+01	7.000000000000000000e+00	1.300000000000000000e+01	3.000000000000000000e+01	0.000000000000000000e+00	1.000000000000000000e+01	6.000000000000000000e+00	7.000000000000000000e+00	2.000000000000000000e+01	1.100000000000000000e+01	8.000000000000000000e+00	2.000000000000000000e+00	1.000000000000000000e+02
8.000000000000000000e+00	2.500000000000000000e+01	1.100000000000000000e+01	7.000000000000000000e+00	1.300000000000000000e+01	3.000000000000000000e+01	0.000000000000000000e+00	1.000000000000000000e+01	6.000000000000000000e+00	7.000000000000000000e+00	2.000000000000000000e+01	1.100000000000000000e+01	8.000000000000000000e+00	2.000000000000000000e+00	1.010000000000000000e+02
8.000000000000000000e+00	2.500000000000000000e+01	1.100000000000000000e+01	7.000000000000000000e+00	1.300000000000000000e+01	3.000000000000000000e+01	0.000000000000000000e+00	1.000000000000000000e+01	6.000000000000000000e+00	7.000000000000000000e+00	2.000000000000000000e+01	1.100000000000000000e+01	8.000000000000000000e+00	2.000000000000000000e+00	1.020000000000000000e+02
8.000000000000000000e+00	2.500000000000000000e+01	1.100000000000000000e+01	7.000000000000000000e+00	1.300000000000000000e+01	3.000000000000000000e+01	0.000000000000000000e+00	1.000000000000000000e+01	6.000000000000000000e+00	7.000000000000000000e+00	2.000000000000000000e+01	1.100000000000000000e+01	8.000000000000000000e+00	2.000000000000000000e+00	1.030000000000000000e+02
8.000000000000000000e+00	2.500000000000000000e+01	1.100000000000000000e+01	7.000000000000000000e+00	1.300000000000000000e+01	3.000000000000000000e+01	0.000000000000000000e+00	1.000000000000000000e+01	6.000000000000000000e+00	7.000000000000000000e+00	2.000000000000000000e+01	1.100000000000000000e+01	8.000000000000000000e+00	2.000000000000000000e+00	1.040000000000000000e+02
8.000000000000000000e+00	2.500000000000000000e+01	1.100000000000000000e+01	7.000000000000000000e+00	1.300000000000000000e+01	3.000000000000000000e+01	0.000000000000000000e+00	1.000000000000000000e+01	6.000000000000000000e+00	7.000000000000000000e+00	2.000000000000000000e+01	1.100000000000000000e+01	8.000000000000000000e+00	2.000000000000000000e+00	1.050000000000000000e+02
8.000000000000000000e+00	2.500000000000000000e+01	1.100000000000000000e+01	7.000000000000000000e+00	1.300000000000000000e+01	3.000000000000000000e+01	0.000000000000000000e+00	1.000000000000000000e+01	6.000000000000000000e+00	7.000000000000000000e+00	2.000000000000000000e+01	1.100000000000000000e+01	8.000000000000000000e+00	2.000000000000000000e+00	1.060000000000000000e+02
8.000000000000000000e+00	2.500000000000000000e+01	1.100000000000000000e+01	7.000000000000000000e+00	1.300000000000000000e+01	3.000000000000000000e+01	0.000000000000000000e+00	1.000000000000000000e+01	6.000000000000000000e+00	7.000000000000000000e+00	2.000000000000000000e+01	1.100000000000000000e+01	8.000000000000000000e+00	2.000000000000000000e+00	1.070000000000000000e+02
8.000000000000000000e+00	2.500000000000000000e+01	1.100000000000000000e+01	7.000000000000000000e+00	1.300000000000000000e+01	3.000000000000000000e+01	0.000000000000000000e+00	1.000000000000000000e+01	6.000000000000000000e+00	7.000000000000000000e+00	2.000000000000000000e+01	1.100000000000000000e+01	8.000000000000000000e+00	2.000000000000000000e+00	1.080000000000000000e+02
8.000000000000000000e+00	2.500000000000000000e+01	1.100000000000000000e+01	7.000000000000000000e+00	1.300000000000000000e+01	3.000000000000000000e+01	0.000000000000000000e+00	1.000000000000000000e+01	6.000000000000000000e+00	7.000000000000000000e+00	2.000000000000000000e+01	1.100000000000000000e+01	8.000000000000000000e+00	2.000000000000000000e+00	1.090000000000000000e+02
8.000000000000000000e+00	2.500000000000000000e+01	1.100000000000000000e+01	7.000000000000000000e+00	1.300000000000000000e+01	3.000000000000000000e+01	0.000000000000000000e+00	1.000000000000000000e+01	6.000000000000000000e+00	7.000000000000000000e+00	2.000000000000000000e+01	1.100000000000000000e+01	8.000000000000000000e+00	2.000000000000000000e+00	1.100000000000000000e+02
8.000000000000000000e+00	2.500000000000000000e+01	1.100000000000000000e+01	7.000000000000000000e+00	1.300000000000000000e+01	3.000000000000000000e+01	0.000000000000000000e+00	1.000000000000000000e+01	6.000000000000000000e+00	7.000000000000000000e+00	2.000000000000000000e+01	1.100000000000000000e+01	8.000000000000000000e+00	2.000000000000000000e+00	1.110000000000000000e+02
8.000000000000000000e+00	2.500000000000000000e+01	1.100000000000000000e+01	7.000000000000000000e+00	1.300000000000000000e+01	3.000000000000000000e+01	0.000000000000000000e+00	1.000000000000000000e+01	6.000000000000000000e+00	7.000000000000000000e+00	2.000000000000000000e+01	1.100000000000000000e+01	8.000000000000000000e+00	2.000000000000000000e+00	1.120000000000000000e+02
8.000000000000000000e+00	2.500000000000000000e+01	1.100000000000000000e+01	7.000000000000000000e+00	1.300000000000000000e+01	3.000000000000000000e+01	0.000000000000000000e+00	1.000000000000000000e+01	6.000000000000000000e+00	7.000000000000000000e+00	2.000000000000000000e+01	1.100000000000000000e+01	8.000000000000000000e+00	2.000000000000000000e+00	1.130000000000000000e+02
8.000000000000000000e+00	2.500000000000000000e+01	1.100000000000000000e+01	7.000000000000000000e+00	1.300000000000000000e+01	3.000000000000000000e+01	0.000000000000000000e+00	1.000000000000000000e+01	6.000000000000000000e+00	7.000000000000000000e+00	2.000000000000000000e+01	1.100000000000000000e+01	8.000000000000000000e+00	2.000000000000000000e+00	1.140000000000000000e+02
8.000000000000000000e+00	2.500000000000000000e+01	1.100000000000000000e+01	7.000000000000000000e+00	1.300000000000000000e+01	3.000000000000000000e+01	0.000000000000000000e+00	1.000000000000000000e+01	6.000000000000000000e+00	7.000000000000000000e+00	2.000000000000000000e+01	1.100000000000000000e+01	8.000000000000000000e+00	2.000000000000000000e+00	1.150000000000000000e+02
8.000000000000000000e+00	2.500000000000000000e+01	1.100000000000000000e+01	7.000000000000000000e+00	1.300000000000000000e+01	3.000000000000000000e+01	0.000000000000000000e+00	1.000000000000000000e+01	6.000000000000000000e+00	7.000000000000000000e+00	2.000000000000000000e+01	1.100000000000000000e+01	8.000000000000000000e+00	2.000000000000000000e+00	1.160000000000000000e+02
8.000000000000000000e+00	2.500000000000000000e+01	1.100000000000000000e+01	7.000000000000000000e+00	1.300000000000000000e+01	3.000000000000000000e+01	0.000000000000000000e+00	1.000000000000000000e+01	6.000000000000000000e+00	7.000000000000000000e+00	2.000000000000000000e+01	1.100000000000000000e+01	8.000000000000000000e+00	2.000000000000000000e+00	1.170000000000000000e+02
8.000000000000000000e+00	2.500000000000000000e+01	1.100000000000000000e+01	7.000000000000000000e+00	1.300000000000000000e+01	3.000000000000000000e+01	0.000000000000000000e+00	1.000000000000000000e+01	6.000000000000000000e+00	7.000000000000000000e+00	2.000000000000000000e+01	1.100000000000000000e+01	8.000000000000000000e+00	2.000000000000000000e+00	1.180000000000000000e+02
8.000000000000000000e+00	2.500000000000000000e+01	1.100000000000000000e+01	7.000000000000000000e+00	1.300000000000000000e+01	3.000000000000000000e+01	0.000000000000000000e+00	1.000000000000000000e+01	6.000000000000000000e+00	7.000000000000000000e+00	2.000000000000000000e+01	1.100000000000000000e+01	8.000000000000000000e+00	2.000000000000000000e+00	1.190000000000000000e+02
8.000000000000000000e+00	2.500000000000000000e+01	1.100000000000000000e+01	7.000000000000000000e+00	1.300000000000000000e+01	3.000000000000000000e+01	0.000000000000000000e+00	1.000000000000000000e+01	6.000000000000000000e+00	7.000000000000000000e+00	2.000000000000000000e+01	1.100000000000000000e+01	8.000000000000000000e+00	2.000000000000000000e+00	1.200000000000000000e+02
8.000000000000000000e+00	2.500000000000000000e+01	1.100000000000000000e+01	7.000000000000000000e+00	1.300000000000000000e+01	3.000000000000000000e+01	0.000000000000000000e+00	1.000000000000000000e+01	6.000000000000000000e+00	7.000000000000000000e+00	2.000000000000000000e+01	1.100000000000000000e+01	8.000000000000000000e+00	2.000000000000000000e+00	1.210000000000000000e+02
8.000000000000000000e+00	2.500000000000000000e+01	1.100000000000000000e+01	7.000000000000000000e+00	1.300000000000000000e+01	3.000000000000000000e+01	0.000000000000000000e+00	1.000000000000000000e+01	6.000000000000000000e+00	7.000000000000000000e+00	2.000000000000000000e+01	1.100000000000000000e+01	8.000000000000000000e+00	2.000000000000000000e+00	1.220000000000000000e+02
8.000000000000000000e+00	2.500000000000000000e+01	1.100000000000000000e+01	7.000000000000000000e+00	1.300000000000000000e+01	3.000000000000000000e+01	0.000000000000000000e+00	1.000000000000000000e+01	6.000000000000000000e+00	7.000000000000000000e+00	2.000000000000000000e+01	1.100000000000000000e+01	8.000000000000000000e+00	2.000000000000000000e+00	1.230000000000000000e+02
8.000000000000000000e+00	2.500000000000000000e+01	1.100000000000000000e+01	7.000000000000000000e+00	1.300000000000000000e+01	3.000000000000000000e+01	0.000000000000000000e+00	1.000000000000000000e+01	6.000000000000000000e+00	7.000000000000000000e+00	2.000000000000000000e+01	1.100000000000000000e+01	8.000000000000000000e+00	2.000000000000000000e+00	1.240000000000000000e+02
8.000000000000000000e+00	2.500000000000000000e+01	1.100000000000000000e+01	7.000000000000000000e+00	1.300000000000000000e+01	3.000000000000000000e+01	0.000000000000000000e+00	1.000000000000000000e+01	6.000000000000000000e+00	7.000000000000000000e+00	2.000000000000000000e+01	1.100000000000000000e+01	8.000000000000000000e+00	2.000000000000000000e+00	1.250000000000000000e+02
8.000000000000000000e+00	2.500000000000000000e+01	1.100000000000000000e+01	7.000000000000000000e+00	1.300000000000000000e+01	3.000000000000000000e+01	0.000000000000000000e+00	1.000000000000000000e+01	6.000000000000000000e+00	7.000000000000000000e+00	2.000000000000000000e+01	1.100000000000000000e+01	8.000000000000000000e+00	2.000000000000000000e+00	1.260000000000000000e+02
8.000000000000000000e+00	2.500000000000000000e+01	1.100000000000000000e+01	7.000000000000000000e+00	1.300000000000000000e+01	3.000000000000000000e+01	0.000000000000000000e+00	1.000000000000000000e+01	6.000000000000000000e+00	7.000000000000000000e+00	2.000000000000000000e+01	1.100000000000000000e+01	8.000000000000000000e+00	2.000000000000000000e+00	1.270000000000000000e+02
8.000000000000000000e+00	2.500000000000000000e+01	1.100000000000000000e+01	7.000000000000000000e+00	1.300000000000000000e+01	3.000000000000000000e+01	0.000000000000000000e+00	1.000000000000000000e+01	6.000000000000000000e+00	7.000000000000000000e+00	2.000000000000000000e+01	1.100000000000000000e+01	8.000000000000000000e+00	2.000000000000000000e+00	1.280000000000000000e+02
8.000000000000000000e+00	2.500000000000000000e+01	1.100000000000000000e+01	7.000000000000000000e+00	1.300000000000000000e+01	3.000000000000000000e+01	0.000000000000000000e+00	1.000000000000000000e+01	6.000000000000000000e+00	7.000000000000000000e+00	2.000000000000000000e+01	1.100000000000000000e+01	8.000000000000000000e+00	2.000000000000000000e+00	1.290000000000000000e+02
8.000000000000000000e+00	2.500000000000000000e+01	1.100000000000000000e+01	7.000000000000000000e+00	1.300000000000000000e+01	3.000000000000000000e+01	0.000000000000000000e+00	1.000000000000000000e+01	6.000000000000000000e+00	7.000000000000000000e+00	2.000000000000000000e+01	1.100000000000000000e+01	8.000000000000000000e+00	2.000000000000000000e+00	1.300000000000000000e+02
8.000000000000000000e+00	2.500000000000000000e+01	1.100000000000000000e+01	7.000000000000000000e+00	1.300000000000000000e+01	3.000000000000000000e+01	0.000000000000000000e+00	1.000000000000000000e+01	6.000000000000000000e+00	7.000000000000000000e+00	2.000000000000000000e+01	1.100000000000000000e+01	8.000000000000000000e+00	2.000000000000000000e+00	1.310000000000000000e+02
8.000000000000000000e+00	2.500000000000000000e+01	1.100000000000000000e+01	7.000000000000000000e+00	1.300000000000000000e+01	3.000000000000000000e+01	0.000000000000000000e+00	1.000000000000000000e+01	6.000000000000000000e+00	7.000000000000000000e+00	2.000000000000000000e+01	1.100000000000000000e+01	8.000000000000000000e+00	2.000000000000000000e+00	1.320000000000000000e+02
8.000000000000000000e+00	2.500000000000000000e+01	1.100000000000000000e+01	7.000000000000000000e+00	1.300000000000000000e+01	3.000000000000000000e+01	0.000000000000000000e+00	1.000000000000000000e+01	6.000000000000000000e+00	7.000000000000000000e+00	2.000000000000000000e+01	1.100000000000000000e+01	8.000000000000000000e+00	2.000000000000000000e+00	1.330000000000000000e+02
8.000000000000000000e+00	2.500000000000000000e+01	1.100000000000000000e+01	7.000000000000000000e+00	1.300000000000000000e+01	3.000000000000000000e+01	0.000000000000000000e+00	1.000000000000000000e+01	6.000000000000000000e+00	7.000000000000000000e+00	2.000000000000000000e+01	1.100000000000000000e+01	8.000000000000000000e+00	2.000000000000000000e+00	1.340000000000000000e+02
8.000000000000000000e+00	2.500000000000000000e+01	1.100000000000000000e+01	7.000000000000000000e+00	1.300000000000000000e+01	3.000000000000000000e+01	0.000000000000000000e+00	1.000000000000000000e+01	6.000000000000000000e+00	7.000000000000000000e+00	2.000000000000000000e+01	1.100000000000000000e+01	8.000000000000000000e+00	2.000000000000000000e+00	1.350000000000000000e+02
8.000000000000000000e+00	2.500000000000000000e+01	1.100000000000000000e+01	7.000000000000000000e+00	1.300000000000000000e+01	3.000000000000000000e+01	0.000000000000000000e+00	1.000000000000000000e+01	6.000000000000000000e+00	7.000000000000000000e+00	2.000000000000000000e+01	1.100000000000000000e+01	8.000000000000000000e+00	2.000000000000000000e+00	1.360000000000000000e+02
8.000000000000000000e+00	2.500000000000000000e+01	1.100000000000000000e+01	7.000000000000000000e+00	1.300000000000000000e+01	3.000000000000000000e+01	0.000000000000000000e+00	1.000000000000000000e+01	6.000000000000000000e+00	7.000000000000000000e+00	2.000000000000000000e+01	1.100000000000000000e+01	8.000000000000000000e+00	2.000000000000000000e+00	1.370000000000000000e+02
8.000000000000000000e+00	2.500000000000000000e+01	1.100000000000000000e+01	7.000000000000000000e+00	1.300000000000000000e+01	3.000000000000000000e+01	0.000000000000000000e+00	1.000000000000000000e+01	6.000000000000000000e+00	7.000000000000000000e+00	2.000000000000000000e+01	1.100000000000000000e+01	8.000000000000000000e+00	2.000000000000000000e+00	1.380000000000000000e+02
8.000000000000000000e+00	2.500000000000000000e+01	1.100000000000000000e+01	7.000000000000000000e+00	1.300000000000000000e+01	3.000000000000000000e+01	0.000000000000000000e+00	1.000000000000000000e+01	6.000000000000000000e+00	7.000000000000000000e+00	2.000000000000000000e+01	1.100000000000000000e+01	8.000000000000000000e+00	2.000000000000000000e+00	1.390000000000000000e+02
8.000000000000000000e+00	2.500000000000000000e+01	1.100000000000000000e+01	7.000000000000000000e+00	1.300000000000000000e+01	3.000000000000000000e+01	0.000000000000000000e+00	1.000000000000000000e+01	6.000000000000000000e+00	7.000000000000000000e+00	2.000000000000000000e+01	1.100000000000000000e+01	8.000000000000000000e+00	2.000000000000000000e+00	1.400000000000000000e+02
8.000000000000000000e+00	2.500000000000000000e+01	1.100000000000000000e+01	7.000000000000000000e+00	1.300000000000000000e+01	3.000000000000000000e+01	0.000000000000000000e+00	1.000000000000000000e+01	6.000000000000000000e+00	7.000000000000000000e+00	2.000000000000000000e+01	1.100000000000000000e+01	8.000000000000000000e+00	2.000000000000000000e+00	1.410000000000000000e+02
8.000000000000000000e+00	2.500000000000000000e+01	1.100000000000000000e+01	7.000000000000000000e+00	1.300000000000000000e+01	3.000000000000000000e+01	0.000000000000000000e+00	1.000000000000000000e+01	6.000000000000000000e+00	7.000000000000000000e+00	2.000000000000000000e+01	1.100000000000000000e+01	8.000000000000000000e+00	2.000000000000000000e+00	1.420000000000000000e+02
8.000000000000000000e+00	2.500000000000000000e+01	1.100000000000000000e+01	7.000000000000000000e+00	1.300000000000000000e+01	3.000000000000000000e+01	0.000000000000000000e+00	1.000000000000000000e+01	6.000000000000000000e+00	7.000000000000000000e+00	2.000000000000000000e+01	1.100000000000000000e+01	8.000000000000000000e+00	2.000000000000000000e+00	1.430000000000000000e+02
8.000000000000000000e+00	2.500000000000000000e+01	1.100000000000000000e+01	7.000000000000000000e+00	1.300000000000000000e+01	3.000000000000000000e+01	0.000000000000000000e+00	1.000000000000000000e+01	6.000000000000000000e+00	7.000000000000000000e+00	2.000000000000000000e+01	1.100000000000000000e+01	8.000000000000000000e+00	2.000000000000000000e+00	1.440000000000000000e+02
8.000000000000000000e+00	2.500000000000000000e+01	1.100000000000000000e+01	7.000000000000000000e+00	1.300000000000000000e+01	3.000000000000000000e+01	0.000000000000000000e+00	1.000000000000000000e+01	6.000000000000000000e+00	7.000000000000000000e+00	2.000000000000000000e+01	1.100000000000000000e+01	8.000000000000000000e+00	2.000000000000000000e+00	1.450000000000000000e+02
8.000000000000000000e+00	2.500000000000000000e+01	1.100000000000000000e+01	7.000000000000000000e+00	1.300000000000000000e+01	3.000000000000000000e+01	0.000000000000000000e+00	1.000000000000000000e+01	6.000000000000000000e+00	7.000000000000000000e+00	2.000000000000000000e+01	1.100000000000000000e+01	8.000000000000000000e+00	2.000000000000000000e+00	1.460000000000000000e+02
8.000000000000000000e+00	2.500000000000000000e+01	1.100000000000000000e+01	7.000000000000000000e+00	1.300000000000000000e+01	3.000000000000000000e+01	0.000000000000000000e+00	1.000000000000000000e+01	6.000000000000000000e+00	7.000000000000000000e+00	2.000000000000000000e+01	1.100000000000000000e+01	8.000000000000000000e+00	2.000000000000000000e+00	1.470000000000000000e+02
8.000000000000000000e+00	2.500000000000000000e+01	1.100000000000000000e+01	7.000000000000000000e+00	1.300000000000000000e+01	3.000000000000000000e+01	0.000000000000000000e+00	1.000000000000000000e+01	6.000000000000000000e+00	7.000000000000000000e+00	2.000000000000000000e+01	1.100000000000000000e+01	8.000000000000000000e+00	2.000000000000000000e+00	1.480000000000000000e+02
8.000000000000000000e+00	2.500000000000000000e+01	1.100000000000000000e+01	7.000000000000000000e+00	1.300000000000000000e+01	3.000000000000000000e+01	0.000000000000000000e+00	1.000000000000000000e+01	6.000000000000000000e+00	7.000000000000000000e+00	2.000000000000000000e+01	1.100000000000000000e+01	8.000000000000000000e+00	2.000000000000000000e+00	1.490000000000000000e+02
8.000000000000000000e+00	2.500000000000000000e+01	1.100000000000000000e+01	7.000000000000000000e+00	1.300000000000000000e+01	3.000000000000000000e+01	0.000000000000000000e+00	1.000000000000000000e+01	6.000000000000000000e+00	7.000000000000000000e+00	2.000000000000000000e+01	1.100000000000000000e+01	8.000000000000000000e+00	2.000000000000000000e+00	1.500000000000000000e+02
8.000000000000000000e+00	2.500000000000000000e+01	1.100000000000000000e+01	7.000000000000000000e+00	1.300000000000000000e+01	3.000000000000000000e+01	0.000000000000000000e+00	1.000000000000000000e+01	6.000000000000000000e+00	7.000000000000000000e+00	2.000000000000000000e+01	1.100000000000000000e+01	8.000000000000000000e+00	2.000000000000000000e+00	1.510000000000000000e+02
8.000000000000000000e+00	2.500000000000000000e+01	1.100000000000000000e+01	7.000000000000000000e+00	1.300000000000000000e+01	3.000000000000000000e+01	0.000000000000000000e+00	1.000000000000000000e+01	6.000000000000000000e+00	7.000000000000000000e+00	2.000000000000000000e+01	1.100000000000000000e+01	8.000000000000000000e+00	2.000000000000000000e+00	1.520000000000000000e+02
8.000000000000000000e+00	2.500000000000000000e+01	1.100000000000000000e+01	7.000000000000000000e+00	1.300000000000000000e+01	3.000000000000000000e+01	0.000000000000000000e+00	1.000000000000000000e+01	6.000000000000000000e+00	7.000000000000000000e+00	2.000000000000000000e+01	1.100000000000000000e+01	8.000000000000000000e+00	2.000000000000000000e+00	1.530000000000000000e+02
8.000000000000000000e+00	2.500000000000000000e+01	1.100000000000000000e+01	7.000000000000000000e+00	1.300000000000000000e+01	3.000000000000000000e+01	0.000000000000000000e+00	1.000000000000000000e+01	6.000000000000000000e+00	7.000000000000000000e+00	2.000000000000000000e+01	1.100000000000000000e+01	8.000000000000000000e+00	2.000000000000000000e+00	1.540000000000000000e+02
8.000000000000000000e+00	2.500000000000000000e+01	1.100000000000000000e+01	7.000000000000000000e+00	1.300000000000000000e+01	3.000000000000000000e+01	0.000000000000000000e+00	1.000000000000000000e+01	6.000000000000000000e+00	7.000000000000000000e+00	2.000000000000000000e+01	1.100000000000000000e+01	8.000000000000000000e+00	2.000000000000000000e+00	1.550000000000000000e+02
8.000000000000000000e+00	2.500000000000000000e+01	1.100000000000000000e+01	7.000000000000000000e+00	1.300000000000000000e+01	3.000000000000000000e+01	0.000000000000000000e+00	1.000000000000000000e+01	6.000000000000000000e+00	7.000000000000000000e+00	2.000000000000000000e+01	1.100000000000000000e+01	8.000000000000000000e+00	2.000000000000000000e+00	1.560000000000000000e+02
8.000000000000000000e+00	2.500000000000000000e+01	1.100000000000000000e+01	7.000000000000000000e+00	1.300000000000000000e+01	3.000000000000000000e+01	0.000000000000000000e+00	1.000000000000000000e+01	6.000000000000000000e+00	7.000000000000000000e+00	2.000000000000000000e+01	1.100000000000000000e+01	8.000000000000000000e+00	2.000000000000000000e+00	1.570000000000000000e+02
8.000000000000000000e+00	2.500000000000000000e+01	1.100000000000000000e+01	7.000000000000000000e+00	1.300000000000000000e+01	3.000000000000000000e+01	0.000000000000000000e+00	1.000000000000000000e+01	6.000000000000000000e+00	7.000000000000000000e+00	2.000000000000000000e+01	1.100000000000000000e+01	8.000000000000000000e+00	2.000000000000000000e+00	1.580000000000000000e+02
8.000000000000000000e+00	2.500000000000000000e+01	1.100000000000000000e+01	7.000000000000000000e+00	1.300000000000000000e+01	3.000000000000000000e+01	0.000000000000000000e+00	1.000000000000000000e+01	6.000000000000000000e+00	7.000000000000000000e+00	2.000000000000000000e+01	1.100000000000000000e+01	8.000000000000000000e+00	2.000000000000000000e+00	1.590000000000000000e+02
8.000000000000000000e+00	2.500000000000000000e+01	1.100000000000000000e+01	7.000000000000000000e+00	1.300000000000000000e+01	3.000000000000000000e+01	0.000000000000000000e+00	1.000000000000000000e+01	6.000000000000000000e+00	7.000000000000000000e+00	2.000000000000000000e+01	1.100000000000000000e+01	8.000000000000000000e+00	2.000000000000000000e+00	1.600000000000000000e+02
8.000000000000000000e+00	2.500000000000000000e+01	1.100000000000000000e+01	7.000000000000000000e+00	1.300000000000000000e+01	3.000000000000000000e+01	0.000000000000000000e+00	1.000000000000000000e+01	6.000000000000000000e+00	7.000000000000000000e+00	2.000000000000000000e+01	1.100000000000000000e+01	8.000000000000000000e+00	2.000000000000000000e+00	1.610000000000000000e+02
8.000000000000000000e+00	2.500000000000000000e+01	1.100000000000000000e+01	7.000000000000000000e+00	1.300000000000000000e+01	3.000000000000000000e+01	0.000000000000000000e+00	1.000000000000000000e+01	6.000000000000000000e+00	7.000000000000000000e+00	2.000000000000000000e+01	1.100000000000000000e+01	8.000000000000000000e+00	2.000000000000000000e+00	1.620000000000000000e+02
8.000000000000000000e+00	2.500000000000000000e+01	1.100000000000000000e+01	7.000000000000000000e+00	1.300000000000000000e+01	3.000000000000000000e+01	0.000000000000000000e+00	1.000000000000000000e+01	6.000000000000000000e+00	7.000000000000000000e+00	2.000000000000000000e+01	1.100000000000000000e+01	8.000000000000000000e+00	2.000000000000000000e+00	1.630000000000000000e+02
8.000000000000000000e+00	2.500000000000000000e+01	1.100000000000000000e+01	7.000000000000000000e+00	1.300000000000000000e+01	3.000000000000000000e+01	0.000000000000000000e+00	1.000000000000000000e+01	6.000000000000000000e+00	7.000000000000000000e+00	2.000000000000000000e+01	1.100000000000000000e+01	8.000000000000000000e+00	2.000000000000000000e+00	1.640000000000000000e+02
8.000000000000000000e+00	2.500000000000000000e+01	1.100000000000000000e+01	7.000000000000000000e+00	1.300000000000000000e+01	3.000000000000000000e+01	0.000000000000000000e+00	1.000000000000000000e+01	6.000000000000000000e+00	7.000000000000000000e+00	2.000000000000000000e+01	1.100000000000000000e+01	8.000000000000000000e+00	2.000000000000000000e+00	1.650000000000000000e+02
8.000000000000000000e+00	2.500000000000000000e+01	1.100000000000000000e+01	7.000000000000000000e+00	1.300000000000000000e+01	3.000000000000000000e+01	0.000000000000000000e+00	1.000000000000000000e+01	6.000000000000000000e+00	7.000000000000000000e+00	2.000000000000000000e+01	1.100000000000000000e+01	8.000000000000000000e+00	2.000000000000000000e+00	1.660000000000000000e+02
8.000000000000000000e+00	2.500000000000000000e+01	1.100000000000000000e+01	7.000000000000000000e+00	1.300000000000000000e+01	3.000000000000000000e+01	0.000000000000000000e+00	1.000000000000000000e+01	6.000000000000000000e+00	7.000000000000000000e+00	2.000000000000000000e+01	1.100000000000000000e+01	8.000000000000000000e+00	2.000000000000000000e+00	1.670000000000000000e+02
8.000000000000000000e+00	2.500000000000000000e+01	1.100000000000000000e+01	7.000000000000000000e+00	1.300000000000000000e+01	3.000000000000000000e+01	0.000000000000000000e+00	1.000000000000000000e+01	6.000000000000000000e+00	7.000000000000000000e+00	2.000000000000000000e+01	1.100000000000000000e+01	8.000000000000000000e+00	2.000000000000000000e+00	1.680000000000000000e+02
8.000000000000000000e+00	2.500000000000000000e+01	1.100000000000000000e+01	7.000000000000000000e+00	1.300000000000000000e+01	3.000000000000000000e+01	0.000000000000000000e+00	1.000000000000000000e+01	6.000000000000000000e+00	7.000000000000000000e+00	2.000000000000000000e+01	1.100000000000000000e+01	8.000000000000000000e+00	2.000000000000000000e+00	1.690000000000000000e+02
8.000000000000000000e+00	2.500000000000000000e+01	1.100000000000000000e+01	7.000000000000000000e+00	1.300000000000000000e+01	3.000000000000000000e+01	0.000000000000000000e+00	1.000000000000000000e+01	6.000000000000000000e+00	7.000000000000000000e+00	2.000000000000000000e+01	1.100000000000000000e+01	8.000000000000000000e+00	2.000000000000000000e+00	1.700000000000000000e+02
8.000000000000000000e+00	2.500000000000000000e+01	1.100000000000000000e+01	7.000000000000000000e+00	1.300000000000000000e+01	3.000000000000000000e+01	0.000000000000000000e+00	1.000000000000000000e+01	6.000000000000000000e+00	7.000000000000000000e+00	2.000000000000000000e+01	1.100000000000000000e+01	8.000000000000000000e+00	2.000000000000000000e+00	1.710000000000000000e+02
8.000000000000000000e+00	2.500000000000000000e+01	1.100000000000000000e+01	7.000000000000000000e+00	1.300000000000000000e+01	3.000000000000000000e+01	0.000000000000000000e+00	1.000000000000000000e+01	6.000000000000000000e+00	7.000000000000000000e+00	2.000000000000000000e+01	1.100000000000000000e+01	8.000000000000000000e+00	2.000000000000000000e+00	1.720000000000000000e+02
8.000000000000000000e+00	2.500000000000000000e+01	1.100000000000000000e+01	7.000000000000000000e+00	1.300000000000000000e+01	3.000000000000000000e+01	0.000000000000000000e+00	1.000000000000000000e+01	6.000000000000000000e+00	7.000000000000000000e+00	2.000000000000000000e+01	1.100000000000000000e+01	8.000000000000000000e+00	2.000000000000000000e+00	1.730000000000000000e+02
8.000000000000000000e+00	2.500000000000000000e+01	1.100000000000000000e+01	7.000000000000000000e+00	1.300000000000000000e+01	3.000000000000000000e+01	0.000000000000000000e+00	1.000000000000000000e+01	6.000000000000000000e+00	7.000000000000000000e+00	2.000000000000000000e+01	1.100000000000000000e+01	8.000000000000000000e+00	2.000000000000000000e+00	1.740000000000000000e+02
8.000000000000000000e+00	2.500000000000000000e+01	1.100000000000000000e+01	7.000000000000000000e+00	1.300000000000000000e+01	3.000000000000000000e+01	0.000000000000000000e+00	1.000000000000000000e+01	6.000000000000000000e+00	7.000000000000000000e+00	2.000000000000000000e+01	1.100000000000000000e+01	8.000000000000000000e+00	2.000000000000000000e+00	1.750000000000000000e+02
8.000000000000000000e+00	2.500000000000000000e+01	1.100000000000000000e+01	7.000000000000000000e+00	1.300000000000000000e+01	3.000000000000000000e+01	0.000000000000000000e+00	1.000000000000000000e+01	6.000000000000000000e+00	7.000000000000000000e+00	2.000000000000000000e+01	1.100000000000000000e+01	8.000000000000000000e+00	2.000000000000000000e+00	1.760000000000000000e+02
8.000000000000000000e+00	2.500000000000000000e+01	1.100000000000000000e+01	7.000000000000000000e+00	1.300000000000000000e+01	3.000000000000000000e+01	0.000000000000000000e+00	1.000000000000000000e+01	6.000000000000000000e+00	7.000000000000000000e+00	2.000000000000000000e+01	1.100000000000000000e+01	8.000000000000000000e+00	2.000000000000000000e+00	1.770000000000000000e+02
8.000000000000000000e+00	2.500000000000000000e+01	1.100000000000000000e+01	7.000000000000000000e+00	1.300000000000000000e+01	3.000000000000000000e+01	0.000000000000000000e+00	1.000000000000000000e+01	6.000000000000000000e+00	7.000000000000000000e+00	2.000000000000000000e+01	1.100000000000000000e+01	8.000000000000000000e+00	2.000000000000000000e+00	1.780000000000000000e+02
8.000000000000000000e+00	2.500000000000000000e+01	1.100000000000000000e+01	7.000000000000000000e+00	1.300000000000000000e+01	3.000000000000000000e+01	0.000000000000000000e+00	1.000000000000000000e+01	6.000000000000000000e+00	7.000000000000000000e+00	2.000000000000000000e+01	1.100000000000000000e+01	8.000000000000000000e+00	2.000000000000000000e+00	1.790000000000000000e+02
8.000000000000000000e+00	2.500000000000000000e+01	1.100000000000000000e+01	7.000000000000000000e+00	1.300000000000000000e+01	3.000000000000000000e+01	0.000000000000000000e+00	1.000000000000000000e+01	6.000000000000000000e+00	7.000000000000000000e+00	2.000000000000000000e+01	1.100000000000000000e+01	8.000000000000000000e+00	2.000000000000000000e+00	1.800000000000000000e+02
8.000000000000000000e+00	2.500000000000000000e+01	1.100000000000000000e+01	7.000000000000000000e+00	1.300000000000000000e+01	3.000000000000000000e+01	0.000000000000000000e+00	1.000000000000000000e+01	6.000000000000000000e+00	7.000000000000000000e+00	2.000000000000000000e+01	1.100000000000000000e+01	8.000000000000000000e+00	2.000000000000000000e+00	1.810000000000000000e+02
8.000000000000000000e+00	2.500000000000000000e+01	1.100000000000000000e+01	7.000000000000000000e+00	1.300000000000000000e+01	3.000000000000000000e+01	0.000000000000000000e+00	1.000000000000000000e+01	6.000000000000000000e+00	7.000000000000000000e+00	2.000000000000000000e+01	1.100000000000000000e+01	8.000000000000000000e+00	2.000000000000000000e+00	1.820000000000000000e+02
8.000000000000000000e+00	2.500000000000000000e+01	1.100000000000000000e+01	7.000000000000000000e+00	1.300000000000000000e+01	3.000000000000000000e+01	0.000000000000000000e+00	1.000000000000000000e+01	6.000000000000000000e+00	7.000000000000000000e+00	2.000000000000000000e+01	1.100000000000000000e+01	8.000000000000000000e+00	2.000000000000000000e+00	1.830000000000000000e+02
8.000000000000000000e+00	2.500000000000000000e+01	1.100000000000000000e+01	7.000000000000000000e+00	1.300000000000000000e+01	3.000000000000000000e+01	0.000000000000000000e+00	1.000000000000000000e+01	6.000000000000000000e+00	7.000000000000000000e+00	2.000000000000000000e+01	1.100000000000000000e+01	8.000000000000000000e+00	2.000000000000000000e+00	1.840000000000000000e+02
8.000000000000000000e+00	2.500000000000000000e+01	1.100000000000000000e+01	7.000000000000000000e+00	1.300000000000000000e+01	3.000000000000000000e+01	0.000000000000000000e+00	1.000000000000000000e+01	6.000000000000000000e+00	7.000000000000000000e+00	2.000000000000000000e+01	1.100000000000000000e+01	8.000000000000000000e+00	2.000000000000000000e+00	1.850000000000000000e+02
8.000000000000000000e+00	2.500000000000000000e+01	1.100000000000000000e+01	7.000000000000000000e+00	1.300000000000000000e+01	3.000000000000000000e+01	0.000000000000000000e+00	1.000000000000000000e+01	6.000000000000000000e+00	7.000000000000000000e+00	2.000000000000000000e+01	1.100000000000000000e+01	8.000000000000000000e+00	2.000000000000000000e+00	1.860000000000000000e+02
8.000000000000000000e+00	2.500000000000000000e+01	1.100000000000000000e+01	7.000000000000000000e+00	1.300000000000000000e+01	3.000000000000000000e+01	0.000000000000000000e+00	1.000000000000000000e+01	6.000000000000000000e+00	7.000000000000000000e+00	2.000000000000000000e+01	1.100000000000000000e+01	8.000000000000000000e+00	2.000000000000000000e+00	1.870000000000000000e+02
8.000000000000000000e+00	2.500000000000000000e+01	1.100000000000000000e+01	7.000000000000000000e+00	1.300000000000000000e+01	3.000000000000000000e+01	0.000000000000000000e+00	1.000000000000000000e+01	6.000000000000000000e+00	7.000000000000000000e+00	2.000000000000000000e+01	1.100000000000000000e+01	8.000000000000000000e+00	2.000000000000000000e+00	1.880000000000000000e+02
8.000000000000000000e+00	2.500000000000000000e+01	1.100000000000000000e+01	7.000000000000000000e+00	1.300000000000000000e+01	3.000000000000000000e+01	0.000000000000000000e+00	1.000000000000000000e+01	6.000000000000000000e+00	7.000000000000000000e+00	2.000000000000000000e+01	1.100000000000000000e+01	8.000000000000000000e+00	2.000000000000000000e+00	1.890000000000000000e+02
8.000000000000000000e+00	2.500000000000000000e+01	1.100000000000000000e+01	7.000000000000000000e+00	1.300000000000000000e+01	3.000000000000000000e+01	0.000000000000000000e+00	1.000000000000000000e+01	6.000000000000000000e+00	7.000000000000000000e+00	2.000000000000000000e+01	1.100000000000000000e+01	8.000000000000000000e+00	2.000000000000000000e+00	1.900000000000000000e+02
8.000000000000000000e+00	2.500000000000000000e+01	1.100000000000000000e+01	7.000000000000000000e+00	1.300000000000000000e+01	3.000000000000000000e+01	0.000000000000000000e+00	1.000000000000000000e+01	6.000000000000000000e+00	7.000000000000000000e+00	2.000000000000000000e+01	1.100000000000000000e+01	8.000000000000000000e+00	2.000000000000000000e+00	1.910000000000000000e+02
8.000000000000000000e+00	2.500000000000000000e+01	1.100000000000000000e+01	7.000000000000000000e+00	1.300000000000000000e+01	3.000000000000000000e+01	0.000000000000000000e+00	1.000000000000000000e+01	6.000000000000000000e+00	7.000000000000000000e+00	2.000000000000000000e+01	1.100000000000000000e+01	8.000000000000000000e+00	2.000000000000000000e+00	1.920000000000000000e+02
8.000000000000000000e+00	2.500000000000000000e+01	1.100000000000000000e+01	7.000000000000000000e+00	1.300000000000000000e+01	3.000000000000000000e+01	0.000000000000000000e+00	1.000000000000000000e+01	6.000000000000000000e+00	7.000000000000000000e+00	2.000000000000000000e+01	1.100000000000000000e+01	8.000000000000000000e+00	2.000000000000000000e+00	1.930000000000000000e+02
8.000000000000000000e+00	2.500000000000000000e+01	1.100000000000000000e+01	7.000000000000000000e+00	1.300000000000000000e+01	3.000000000000000000e+01	0.000000000000000000e+00	1.000000000000000000e+01	6.000000000000000000e+00	7.000000000000000000e+00	2.000000000000000000e+01	1.100000000000000000e+01	8.000000000000000000e+00	2.000000000000000000e+00	1.940000000000000000e+02
8.000000000000000000e+00	2.500000000000000000e+01	1.100000000000000000e+01	7.000000000000000000e+00	1.300000000000000000e+01	3.000000000000000000e+01	0.000000000000000000e+00	1.000000000000000000e+01	6.000000000000000000e+00	7.000000000000000000e+00	2.000000000000000000e+01	1.100000000000000000e+01	8.000000000000000000e+00	2.000000000000000000e+00	1.950000000000000000e+02
8.000000000000000000e+00	2.500000000000000000e+01	1.100000000000000000e+01	7.000000000000000000e+00	1.300000000000000000e+01	3.000000000000000000e+01	0.000000000000000000e+00	1.000000000000000000e+01	6.000000000000000000e+00	7.000000000000000000e+00	2.000000000000000000e+01	1.100000000000000000e+01	8.000000000000000000e+00	2.000000000000000000e+00	1.960000000000000000e+02
8.000000000000000000e+00	2.500000000000000000e+01	1.100000000000000000e+01	7.000000000000000000e+00	1.300000000000000000e+01	3.000000000000000000e+01	0.000000000000000000e+00	1.000000000000000000e+01	6.000000000000000000e+00	7.000000000000000000e+00	2.000000000000000000e+01	1.100000000000000000e+01	8.000000000000000000e+00	2.000000000000000000e+00	1.970000000000000000e+02
8.000000000000000000e+00	2.500000000000000000e+01	1.100000000000000000e+01	7.000000000000000000e+00	1.300000000000000000e+01	3.000000000000000000e+01	0.000000000000000000e+00	1.000000000000000000e+01	6.000000000000000000e+00	7.000000000000000000e+00	2.000000000000000000e+01	1.100000000000000000e+01	8.000000000000000000e+00	2.000000000000000000e+00	1.980000000000000000e+02
8.000000000000000000e+00	2.500000000000000000e+01	1.100000000000000000e+01	7.000000000000000000e+00	1.300000000000000000e+01	3.000000000000000000e+01	0.000000000000000000e+00	1.000000000000000000e+01	6.000000000000000000e+00	7.000000000000000000e+00	2.000000000000000000e+01	1.100000000000000000e+01	8.000000000000000000e+00	2.000000000000000000e+00	1.990000000000000000e+02
8.000000000000000000e+00	2.500000000000000000e+01	1.100000000000000000e+01	7.000000000000000000e+00	1.300000000000000000e+01	3.000000000000000000e+01	0.000000000000000000e+00	1.000000000000000000e+01	6.000000000000000000e+00	7.000000000000000000e+00	2.000000000000000000e+01	1.100000000000000000e+01	8.000000000000000000e+00	2.000000000000000000e+00	2.000000000000000000e+02
8.000000000000000000e+00	2.500000000000000000e+01	1.100000000000000000e+01	7.000000000000000000e+00	1.300000000000000000e+01	3.000000000000000000e+01	0.000000000000000000e+00	1.000000000000000000e+01	6.000000000000000000e+00	7.000000000000000000e+00	2.000000000000000000e+01	1.100000000000000000e+01	8.000000000000000000e+00	2.000000000000000000e+00	2.010000000000000000e+02
8.000000000000000000e+00	2.500000000000000000e+01	1.100000000000000000e+01	7.000000000000000000e+00	1.300000000000000000e+01	3.000000000000000000e+01	0.000000000000000000e+00	1.000000000000000000e+01	6.000000000000000000e+00	7.000000000000000000e+00	2.000000000000000000e+01	1.100000000000000000e+01	8.000000000000000000e+00	2.000000000000000000e+00	2.020000000000000000e+02
8.000000000000000000e+00	2.500000000000000000e+01	1.100000000000000000e+01	7.000000000000000000e+00	1.300000000000000000e+01	3.000000000000000000e+01	0.000000000000000000e+00	1.000000000000000000e+01	6.000000000000000000e+00	7.000000000000000000e+00	2.000000000000000000e+01	1.100000000000000000e+01	8.000000000000000000e+00	2.000000000000000000e+00	2.030000000000000000e+02
8.000000000000000000e+00	2.500000000000000000e+01	1.100000000000000000e+01	7.000000000000000000e+00	1.300000000000000000e+01	3.000000000000000000e+01	0.000000000000000000e+00	1.000000000000000000e+01	6.000000000000000000e+00	7.000000000000000000e+00	2.000000000000000000e+01	1.100000000000000000e+01	8.000000000000000000e+00	2.000000000000000000e+00	2.040000000000000000e+02
8.000000000000000000e+00	2.500000000000000000e+01	1.100000000000000000e+01	7.000000000000000000e+00	1.300000000000000000e+01	3.000000000000000000e+01	0.000000000000000000e+00	1.000000000000000000e+01	6.000000000000000000e+00	7.000000000000000000e+00	2.000000000000000000e+01	1.100000000000000000e+01	8.000000000000000000e+00	2.000000000000000000e+00	2.050000000000000000e+02
8.000000000000000000e+00	2.500000000000000000e+01	1.100000000000000000e+01	7.000000000000000000e+00	1.300000000000000000e+01	3.000000000000000000e+01	0.000000000000000000e+00	1.000000000000000000e+01	6.000000000000000000e+00	7.000000000000000000e+00	2.000000000000000000e+01	1.100000000000000000e+01	8.000000000000000000e+00	2.000000000000000000e+00	2.060000000000000000e+02
8.000000000000000000e+00	2.500000000000000000e+01	1.100000000000000000e+01	7.000000000000000000e+00	1.300000000000000000e+01	3.000000000000000000e+01	0.000000000000000000e+00	1.000000000000000000e+01	6.000000000000000000e+00	7.000000000000000000e+00	2.000000000000000000e+01	1.100000000000000000e+01	8.000000000000000000e+00	2.000000000000000000e+00	2.070000000000000000e+02
8.000000000000000000e+00	2.500000000000000000e+01	1.100000000000000000e+01	7.000000000000000000e+00	1.300000000000000000e+01	3.000000000000000000e+01	0.000000000000000000e+00	1.000000000000000000e+01	6.000000000000000000e+00	7.000000000000000000e+00	2.000000000000000000e+01	1.100000000000000000e+01	8.000000000000000000e+00	2.000000000000000000e+00	2.080000000000000000e+02
8.000000000000000000e+00	2.500000000000000000e+01	1.100000000000000000e+01	7.000000000000000000e+00	1.300000000000000000e+01	3.000000000000000000e+01	0.000000000000000000e+00	1.000000000000000000e+01	6.000000000000000000e+00	7.000000000000000000e+00	2.000000000000000000e+01	1.100000000000000000e+01	8.000000000000000000e+00	2.000000000000000000e+00	2.090000000000000000e+02
8.000000000000000000e+00	2.500000000000000000e+01	1.100000000000000000e+01	7.000000000000000000e+00	1.300000000000000000e+01	3.000000000000000000e+01	0.000000000000000000e+00	1.000000000000000000e+01	6.000000000000000000e+00	7.000000000000000000e+00	2.000000000000000000e+01	1.100000000000000000e+01	8.000000000000000000e+00	2.000000000000000000e+00	2.100000000000000000e+02
8.000000000000000000e+00	2.500000000000000000e+01	1.100000000000000000e+01	7.000000000000000000e+00	1.300000000000000000e+01	3.000000000000000000e+01	0.000000000000000000e+00	1.000000000000000000e+01	6.000000000000000000e+00	7.000000000000000000e+00	2.000000000000000000e+01	1.100000000000000000e+01	8.000000000000000000e+00	2.000000000000000000e+00	2.110000000000000000e+02
8.000000000000000000e+00	2.500000000000000000e+01	1.100000000000000000e+01	7.000000000000000000e+00	1.300000000000000000e+01	3.000000000000000000e+01	0.000000000000000000e+00	1.000000000000000000e+01	6.000000000000000000e+00	7.000000000000000000e+00	2.000000000000000000e+01	1.100000000000000000e+01	8.000000000000000000e+00	2.000000000000000000e+00	2.120000000000000000e+02
8.000000000000000000e+00	2.500000000000000000e+01	1.100000000000000000e+01	7.000000000000000000e+00	1.300000000000000000e+01	3.000000000000000000e+01	0.000000000000000000e+00	1.000000000000000000e+01	6.000000000000000000e+00	7.000000000000000000e+00	2.000000000000000000e+01	1.100000000000000000e+01	8.000000000000000000e+00	2.000000000000000000e+00	2.130000000000000000e+02
8.000000000000000000e+00	2.500000000000000000e+01	1.100000000000000000e+01	7.000000000000000000e+00	1.300000000000000000e+01	3.000000000000000000e+01	0.000000000000000000e+00	1.000000000000000000e+01	6.000000000000000000e+00	7.000000000000000000e+00	2.000000000000000000e+01	1.100000000000000000e+01	8.000000000000000000e+00	2.000000000000000000e+00	2.140000000000000000e+02
8.000000000000000000e+00	2.500000000000000000e+01	1.100000000000000000e+01	7.000000000000000000e+00	1.300000000000000000e+01	3.000000000000000000e+01	0.000000000000000000e+00	1.000000000000000000e+01	6.000000000000000000e+00	7.000000000000000000e+00	2.000000000000000000e+01	1.100000000000000000e+01	8.000000000000000000e+00	2.000000000000000000e+00	2.150000000000000000e+02
8.000000000000000000e+00	2.500000000000000000e+01	1.100000000000000000e+01	7.000000000000000000e+00	1.300000000000000000e+01	3.000000000000000000e+01	0.000000000000000000e+00	1.000000000000000000e+01	6.000000000000000000e+00	7.000000000000000000e+00	2.000000000000000000e+01	1.100000000000000000e+01	8.000000000000000000e+00	2.000000000000000000e+00	2.160000000000000000e+02
8.000000000000000000e+00	2.500000000000000000e+01	1.100000000000000000e+01	7.000000000000000000e+00	1.300000000000000000e+01	3.000000000000000000e+01	0.000000000000000000e+00	1.000000000000000000e+01	6.000000000000000000e+00	7.000000000000000000e+00	2.000000000000000000e+01	1.100000000000000000e+01	8.000000000000000000e+00	2.000000000000000000e+00	2.170000000000000000e+02
8.000000000000000000e+00	2.500000000000000000e+01	1.100000000000000000e+01	7.000000000000000000e+00	1.300000000000000000e+01	3.000000000000000000e+01	0.000000000000000000e+00	1.000000000000000000e+01	6.000000000000000000e+00	7.000000000000000000e+00	2.000000000000000000e+01	1.100000000000000000e+01	8.000000000000000000e+00	2.000000000000000000e+00	2.180000000000000000e+02
8.000000000000000000e+00	2.500000000000000000e+01	1.100000000000000000e+01	7.000000000000000000e+00	1.300000000000000000e+01	3.000000000000000000e+01	0.000000000000000000e+00	1.000000000000000000e+01	6.000000000000000000e+00	7.000000000000000000e+00	2.000000000000000000e+01	1.100000000000000000e+01	8.000000000000000000e+00	2.000000000000000000e+00	2.190000000000000000e+02
8.000000000000000000e+00	2.500000000000000000e+01	1.100000000000000000e+01	7.000000000000000000e+00	1.300000000000000000e+01	3.000000000000000000e+01	0.000000000000000000e+00	1.000000000000000000e+01	6.000000000000000000e+00	7.000000000000000000e+00	2.000000000000000000e+01	1.100000000000000000e+01	8.000000000000000000e+00	2.000000000000000000e+00	2.200000000000000000e+02
8.000000000000000000e+00	2.500000000000000000e+01	1.100000000000000000e+01	7.000000000000000000e+00	1.300000000000000000e+01	3.000000000000000000e+01	nan	1.000000000000000000e+01	6.000000000000000000e+00	7.000000000000000000e+00	2.000000000000000000e+01	1.100000000000000000e+01	8.000000000000000000e+00	2.000000000000000000e+00	2.210000000000000000e+02
8.000000000000000000e+00	2.500000000000000000e+01	1.100000000000000000e+01	7.000000000000000000e+00	1.300000000000000000e+01	3.000000000000000000e+01	nan	1.000000000000000000e+01	6.000000000000000000e+00	7.000000000000000000e+00	2.000000000000000000e+01	1.100000000000000000e+01	8.000000000000000000e+00	2.000000000000000000e+00	2.220000000000000000e+02
8.000000000000000000e+00	2.500000000000000000e+01	1.100000000000000000e+01	7.000000000000000000e+00	1.300000000000000000e+01	3.000000000000000000e+01	nan	1.000000000000000000e+01	6.000000000000000000e+00	7.000000000000000000e+00	2.000000000000000000e+01	1.100000000000000000e+01	8.000000000000000000e+00	2.000000000000000000e+00	2.230000000000000000e+02
8.000000000000000000e+00	2.500000000000000000e+01	1.100000000000000000e+01	7.000000000000000000e+00	1.300000000000000000e+01	3.000000000000000000e+01	nan	1.000000000000000000e+01	6.000000000000000000e+00	7.000000000000000000e+00	2.000000000000000000e+01	1.100000000000000000e+01	8.000000000000000000e+00	2.000000000000000000e+00	2.240000000000000000e+02
8.000000000000000000e+00	2.500000000000000000e+01	1.100000000000000000e+01	7.000000000000000000e+00	1.300000000000000000e+01	3.000000000000000000e+01	nan	1.000000000000000000e+01	6.000000000000000000e+00	7.000000000000000000e+00	2.000000000000000000e+01	1.100000000000000000e+01	8.000000000000000000e+00	2.000000000000000000e+00	2.250000000000000000e+02
8.000000000000000000e+00	2.500000000000000000e+01	1.100000000000000000e+01	7.000000000000000000e+00	1.300000000000000000e+01	3.000000000000000000e+01	nan	1.000000000000000000e+01	6.000000000000000000e+00	7.000000000000000000e+00	2.000000000000000000e+01	1.100000000000000000e+01	8.000000000000000000e+00	2.000000000000000000e+00	2.260000000000000000e+02
8.000000000000000000e+00	2.500000000000000000e+01	1.100000000000000000e+01	7.000000000000000000e+00	1.300000000000000000e+01	3.000000000000000000e+01	nan	1.000000000000000000e+01	6.000000000000000000e+00	7.000000000000000000e+00	2.000000000000000000e+01	1.100000000000000000e+01	8.000000000000000000e+00	2.000000000000000000e+00	2.270000000000000000e+02
8.000000000000000000e+00	2.500000000000000000e+01	1.100000000000000000e+01	7.000000000000000000e+00	1.300000000000000000e+01	3.000000000000000000e+01	nan	1.000000000000000000e+01	6.000000000000000000e+00	7.000000000000000000e+00	2.000000000000000000e+01	1.100000000000000000e+01	8.000000000000000000e+00	2.000000000000000000e+00	2.280000000000000000e+02
8.000000000000000000e+00	2.500000000000000000e+01	1.100000000000000000e+01	7.000000000000000000e+00	1.300000000000000000e+01	3.000000000000000000e+01	nan	1.000000000000000000e+01	6.000000000000000000e+00	7.000000000000000000e+00	2.000000000000000000e+01	1.100000000000000000e+01	8.000000000000000000e+00	2.000000000000000000e+00	2.290000000000000000e+02
8.000000000000000000e+00	2.500000000000000000e+01	1.100000000000000000e+01	7.000000000000000000e+00	1.300000000000000000e+01	3.000000000000000000e+01	nan	1.000000000000000000e+01	6.000000000000000000e+00	7.000000000000000000e+00	2.000000000000000000e+01	1.100000000000000000e+01	8.000000000000000000e+00	2.000000000000000000e+00	2.300000000000000000e+02
8.000000000000000000e+00	2.500000000000000000e+01	1.100000000000000000e+01	7.000000000000000000e+00	1.300000000000000000e+01	3.000000000000000000e+01	nan	1.000000000000000000e+01	6.000000000000000000e+00	7.000000000000000000e+00	2.000000000000000000e+01	1.100000000000000000e+01	8.000000000000000000e+00	2.000000000000000000e+00	2.310000000000000000e+02
8.000000000000000000e+00	2.500000000000000000e+01	1.100000000000000000e+01	7.000000000000000000e+00	1.300000000000000000e+01	3.000000000000000000e+01	nan	1.000000000000000000e+01	6.000000000000000000e+00	7.000000000000000000e+00	2.000000000000000000e+01	1.100000000000000000e+01	8.000000000000000000e+00	2.000000000000000000e+00	2.320000000000000000e+02
8.000000000000000000e+00	2.500000000000000000e+01	1.100000000000000000e+01	7.000000000000000000e+00	1.300000000000000000e+01	3.000000000000000000e+01	nan	1.000000000000000000e+01	6.000000000000000000e+00	7.000000000000000000e+00	2.000000000000000000e+01	1.100000000000000000e+01	8.000000000000000000e+00	2.000000000000000000e+00	2.330000000000000000e+02
8.000000000000000000e+00	2.500000000000000000e+01	1.100000000000000000e+01	7.000000000000000000e+00	1.300000000000000000e+01	3.000000000000000000e+01	nan	1.000000000000000000e+01	6.000000000000000000e+00	7.000000000000000000e+00	2.000000000000000000e+01	1.100000000000000000e+01	8.000000000000000000e+00	2.000000000000000000e+00	2.340000000000000000e+02
8.000000000000000000e+00	2.500000000000000000e+01	1.100000000000000000e+01	7.000000000000000000e+00	1.300000000000000000e+01	3.000000000000000000e+01	nan	1.000000000000000000e+01	6.000000000000000000e+00	7.000000000000000000e+00	2.000000000000000000e+01	1.100000000000000000e+01	8.000000000000000000e+00	2.000000000000000000e+00	2.350000000000000000e+02
8.000000000000000000e+00	2.500000000000000000e+01	1.100000000000000000e+01	7.000000000000000000e+00	1.300000000000000000e+01	3.000000000000000000e+01	nan	1.000000000000000000e+01	6.000000000000000000e+00	7.000000000000000000e+00	2.000000000000000000e+01	1.100000000000000000e+01	8.000000000000000000e+00	2.000000000000000000e+00	2.360000000000000000e+02
8.000000000000000000e+00	2.500000000000000000e+01	1.100000000000000000e+01	7.000000000000000000e+00	1.300000000000000000e+01	3.000000000000000000e+01	nan	1.000000000000000000e+01	6.000000000000000000e+00	7.000000000000000000e+00	2.000000000000000000e+01	1.100000000000000000e+01	8.000000000000000000e+00	2.000000000000000000e+00	2.370000000000000000e+02
8.000000000000000000e+00	2.500000000000000000e+01	1.100000000000000000e+01	7.000000000000000000e+00	1.300000000000000000e+01	3.000000000000000000e+01	nan	1.000000000000000000e+01	6.000000000000000000e+00	7.000000000000000000e+00	2.000000000000000000e+01	1.100000000000000000e+01	8.000000000000000000e+00	2.000000000000000000e+00	2.380000000000000000e+02
8.000000000000000000e+00	2.500000000000000000e+01	1.100000000000000000e+01	7.000000000000000000e+00	1.300000000000000000e+01	3.000000000000000000e+01	nan	1.000000000000000000e+01	6.000000000000000000e+00	7.000000000000000000e+00	2.000000000000000000e+01	1.100000000000000000e+01	8.000000000000000000e+00	2.000000000000000000e+00	2.390000000000000000e+02
8.000000000000000000e+00	2.500000000000000000e+01	1.100000000000000000e+01	7.000000000000000000e+00	1.300000000000000000e+01	3.000000000000000000e+01	nan	1.000000000000000000e+01	6.000000000000000000e+00	7.000000000000000000e+00	2.000000000000000000e+01	1.100000000000000000e+01	8.000000000000000000e+00	2.000000000000000000e+00	2.400000000000000000e+02
8.000000000000000000e+00	2.500000000000000000e+01	1.100000000000000000e+01	7.000000000000000000e+00	1.300000000000000000e+01	3.000000000000000000e+01	nan	1.000000000000000000e+01	6.000000000000000000e+00	7.000000000000000000e+00	2.000000000000000000e+01	1.100000000000000000e+01	8.000000000000000000e+00	2.000000000000000000e+00	2.410000000000000000e+02
8.000000000000000000e+00	2.500000000000000000e+01	1.100000000000000000e+01	7.000000000000000000e+00	1.300000000000000000e+01	3.000000000000000000e+01	nan	1.000000000000000000e+01	6.000000000000000000e+00	7.000000000000000000e+00	2.000000000000000000e+01	1.100000000000000000e+01	8.000000000000000000e+00	2.000000000000000000e+00	2.420000000000000000e+02
8.000000000000000000e+00	2.500000000000000000e+01	1.100000000000000000e+01	7.000000000000000000e+00	1.300000000000000000e+01	3.000000000000000000e+01	nan	1.000000000000000000e+01	6.000000000000000000e+00	7.000000000000000000e+00	2.000000000000000000e+01	1.100000000000000000e+01	8.000000000000000000e+00	2.000000000000000000e+00	2.430000000000000000e+02
8.000000000000000000e+00	2.500000000000000000e+01	1.100000000000000000e+01	7.000000000000000000e+00	1.300000000000000000e+01	3.000000000000000000e+01	nan	1.000000000000000000e+01	6.000000000000000000e+00	7.000000000000000000e+00	2.000000000000000000e+01	1.100000000000000000e+01	8.000000000000000000e+00	2.000000000000000000e+00	2.440000000000000000e+02
8.000000000000000000e+00	2.500000000000000000e+01	1.100000000000000000e+01	7.000000000000000000e+00	1.300000000000000000e+01	3.000000000000000000e+01	nan	1.000000000000000000e+01	6.000000000000000000e+00	7.000000000000000000e+00	2.000000000000000000e+01	1.100000000000000000e+01	8.000000000000000000e+00	2.000000000000000000e+00	2.450000000000000000e+02
8.000000000000000000e+00	2.500000000000000000e+01	1.100000000000000000e+01	7.000000000000000000e+00	1.300000000000000000e+01	3.000000000000000000e+01	nan	1.000000000000000000e+01	6.000000000000000000e+00	7.000000000000000000e+00	2.000000000000000000e+01	1.100000000000000000e+01	8.000000000000000000e+00	2.000000000000000000e+00	2.460000000000000000e+02
8.000000000000000000e+00	2.500000000000000000e+01	1.100000000000000000e+01	7.000000000000000000e+00	1.300000000000000000e+01	3.000000000000000000e+01	nan	1.000000000000000000e+01	6.000000000000000000e+00	7.000000000000000000e+00	2.000000000000000000e+01	1.100000000000000000e+01	8.000000000000000000e+00	2.000000000000000000e+00	2.470000000000000000e+02
8.000000000000000000e+00	2.500000000000000000e+01	1.100000000000000000e+01	7.000000000000000000e+00	1.300000000000000000e+01	3.000000000000000000e+01	nan	1.000000000000000000e+01	6.000000000000000000e+00	7.000000000000000000e+00	2.000000000000000000e+01	1.100000000000000000e+01	8.000000000000000000e+00	2.000000000000000000e+00	2.480000000000000000e+02
8.000000000000000000e+00	2.500000000000000000e+01	1.100000000000000000e+01	7.000000000000000000e+00	1.300000000000000000e+01	3.000000000000000000e+01	nan	1.000000000000000000e+01	6.000000000000000000e+00	7.000000000000000000e+00	2.000000000000000000e+01	1.100000000000000000e+01	8.000000000000000000e+00	2.000000000000000000e+00	2.490000000000000000e+02
8.000000000000000000e+00	2.500000000000000000e+01	1.100000000000000000e+01	7.000000000000000000e+00	1.300000000000000000e+01	3.000000000000000000e+01	nan	1.000000000000000000e+01	6.000000000000000000e+00	7.000000000000000000e+00	2.000000000000000000e+01	1.100000000000000000e+01	8.000000000000000000e+00	2.000000000000000000e+00	2.500000000000000000e+02
8.000000000000000000e+00	2.500000000000000000e+01	1.100000000000000000e+01	7.000000000000000000e+00	1.300000000000000000e+01	3.000000000000000000e+01	nan	1.000000000000000000e+01	6.000000000000000000e+00	7.000000000000000000e+00	2.000000000000000000e+01	1.100000000000000000e+01	8.000000000000000000e+00	2.000000000000000000e+00	2.510000000000000000e+02
8.000000000000000000e+00	2.500000000000000000e+01	1.100000000000000000e+01	7.000000000000000000e+00	1.300000000000000000e+01	3.000000000000000000e+01	nan	1.000000000000000000e+01	6.000000000000000000e+00	7.000000000000000000e+00	2.000000000000000000e+01	1.100000000000000000e+01	8.000000000000000000e+00	2.000000000000000000e+00	2.520000000000000000e+02
8.000000000000000000e+00	2.500000000000000000e+01	1.100000000000000000e+01	7.000000000000000000e+00	1.300000000000000000e+01	3.000000000000000000e+01	nan	1.000000000000000000e+01	6.000000000000000000e+00	7.000000000000000000e+00	2.000000000000000000e+01	1.100000000000000000e+01	8.000000000000000000e+00	2.000000000000000000e+00	2.530000000000000000e+02
8.000000000000000000e+00	2.500000000000000000e+01	1.100000000000000000e+01	7.000000000000000000e+00	1.300000000000000000e+01	3.000000000000000000e+01	nan	1.000000000000000000e+01	6.000000000000000000e+00	7.000000000000000000e+00	2.000000000000000000e+01	1.100000000000000000e+01	8.000000000000000000e+00	2.000000000000000000e+00	2.540000000000000000e+02
8.000000000000000000e+00	2.500000000000000000e+01	1.100000000000000000e+01	7.000000000000000000e+00	1.300000000000000000e+01	3.000000000000000000e+01	nan	1.000000000000000000e+01	6.000000000000000000e+00	7.000000000000000000e+00	2.000000000000000000e+01	1.100000000000000000e+01	8.000000000000000000e+00	2.000000000000000000e+00	2.550000000000000000e+02
nan	2.500000000000000000e+01	1.100000000000000000e+01	7.000000000000000000e+00	1.300000000000000000e+01	3.000000000000000000e+01	nan	1.000000000000000000e+01	6.000000000000000000e+00	7.000000000000000000e+00	2.000000000000000000e+01	1.100000000000000000e+01	8.000000000000000000e+00	2.000000000000000000e+00	2.560000000000000000e+02
nan	2.500000000000000000e+01	1.100000000000000000e+01	7.000000000000000000e+00	1.300000000000000000e+01	3.000000000000000000e+01	nan	1.000000000000000000e+01	6.000000000000000000e+00	7.000000000000000000e+00	2.000000000000000000e+01	1.100000000000000000e+01	8.000000000000000000e+00	2.000000000000000000e+00	2.570000000000000000e+02
nan	2.500000000000000000e+01	1.100000000000000000e+01	7.000000000000000000e+00	1.300000000000000000e+01	3.000000000000000000e+01	nan	1.000000000000000000e+01	6.000000000000000000e+00	7.000000000000000000e+00	2.000000000000000000e+01	1.100000000000000000e+01	8.000000000000000000e+00	2.000000000000000000e+00	2.580000000000000000e+02
nan	2.500000000000000000e+01	1.100000000000000000e+01	7.000000000000000000e+00	1.300000000000000000e+01	3.000000000000000000e+01	nan	1.000000000000000000e+01	6.000000000000000000e+00	7.000000000000000000e+00	2.000000000000000000e+01	1.100000000000000000e+01	8.000000000000000000e+00	2.000000000000000000e+00	2.590000000000000000e+02
nan	2.500000000000000000e+01	1.100000000000000000e+01	7.000000000000000000e+00	1.300000000000000000e+01	3.000000000000000000e+01	nan	1.000000000000000000e+01	6.000000000000000000e+00	7.000000000000000000e+00	2.000000000000000000e+01	1.100000000000000000e+01	8.000000000000000000e+00	2.000000000000000000e+00	2.600000000000000000e+02
nan	2.500000000000000000e+01	1.100000000000000000e+01	7.000000000000000000e+00	1.300000000000000000e+01	3.000000000000000000e+01	nan	1.000000000000000000e+01	6.000000000000000000e+00	7.000000000000000000e+00	2.000000000000000000e+01	1.100000000000000000e+01	8.000000000000000000e+00	2.000000000000000000e+00	2.610000000000000000e+02
nan	2.500000000000000000e+01	1.100000000000000000e+01	7.000000000000000000e+00	1.300000000000000000e+01	3.000000000000000000e+01	nan	1.000000000000000000e+01	6.000000000000000000e+00	7.000000000000000000e+00	2.000000000000000000e+01	1.100000000000000000e+01	8.000000000000000000e+00	2.000000000000000000e+00	2.620000000000000000e+02
nan	2.500000000000000000e+01	1.100000000000000000e+01	7.000000000000000000e+00	1.300000000000000000e+01	3.000000000000000000e+01	nan	1.000000000000000000e+01	6.000000000000000000e+00	7.000000000000000000e+00	2.000000000000000000e+01	1.100000000000000000e+01	8.000000000000000000e+00	2.000000000000000000e+00	2.630000000000000000e+02
nan	2.500000000000000000e+01	1.100000000000000000e+01	7.000000000000000000e+00	1.300000000000000000e+01	3.000000000000000000e+01	nan	1.000000000000000000e+01	6.000000000000000000e+00	7.000000000000000000e+00	2.000000000000000000e+01	1.100000000000000000e+01	8.000000000000000000e+00	2.000000000000000000e+00	2.640000000000000000e+02
nan	2.500000000000000000e+01	1.100000000000000000e+01	7.000000000000000000e+00	1.300000000000000000e+01	3.000000000000000000e+01	nan	1.000000000000000000e+01	6.000000000000000000e+00	7.000000000000000000e+00	2.000000000000000000e+01	1.100000000000000000e+01	8.000000000000000000e+00	2.000000000000000000e+00	2.650000000000000000e+02
nan	2.500000000000000000e+01	1.100000000000000000e+01	7.000000000000000000e+00	1.300000000000000000e+01	3.000000000000000000e+01	nan	1.000000000000000000e+01	6.000000000000000000e+00	7.000000000000000000e+00	2.000000000000000000e+01	1.100000000000000000e+01	8.000000000000000000e+00	2.000000000000000000e+00	2.660000000000000000e+02
nan	2.500000000000000000e+01	1.100000000000000000e+01	7.000000000000000000e+00	1.300000000000000000e+01	3.000000000000000000e+01	nan	1.000000000000000000e+01	6.000000000000000000e+00	7.000000000000000000e+00	2.000000000000000000e+01	1.100000000000000000e+01	8.000000000000000000e+00	2.000000000000000000e+00	2.670000000000000000e+02
nan	2.500000000000000000e+01	1.100000000000000000e+01	7.000000000000000000e+00	1.300000000000000000e+01	3.000000000000000000e+01	nan	1.000000000000000000e+01	6.000000000000000000e+00	7.000000000000000000e+00	2.000000000000000000e+01	1.100000000000000000e+01	8.000000000000000000e+00	2.000000000000000000e+00	2.680000000000000000e+02
nan	2.500000000000000000e+01	1.100000000000000000e+01	7.000000000000000000e+00	1.300000000000000000e+01	3.000000000000000000e+01	nan	1.000000000000000000e+01	6.000000000000000000e+00	7.000000000000000000e+00	2.000000000000000000e+01	1.100000000000000000e+01	8.000000000000000000e+00	2.000000000000000000e+00	2.690000000000000000e+02
nan	2.500000000000000000e+01	1.100000000000000000e+01	7.000000000000000000e+00	1.300000000000000000e+01	3.000000000000000000e+01	nan	1.000000000000000000e+01	6.000000000000000000e+00	7.000000000000000000e+00	2.000000000000000000e+01	1.100000000000000000e+01	8.000000000000000000e+00	2.000000000000000000e+00	2.700000000000000000e+02
nan	2.500000000000000000e+01	1.100000000000000000e+01	7.000000000000000000e+00	1.300000000000000000e+01	3.000000000000000000e+01	nan	1.000000000000000000e+01	6.000000000000000000e+00	7.000000000000000000e+00	2.000000000000000000e+01	1.100000000000000000e+01	8.000000000000000000e+00	2.000000000000000000e+00	2.710000000000000000e+02
nan	2.500000000000000000e+01	1.100000000000000000e+01	7.000000000000000000e+00	1.300000000000000000e+01	3.000000000000000000e+01	nan	1.000000000000000000e+01	6.000000000000000000e+00	7.000000000000000000e+00	2.000000000000000000e+01	1.100000000000000000e+01	8.000000000000000000e+00	2.000000000000000000e+00	2.720000000000000000e+02
nan	2.500000000000000000e+01	1.100000000000000000e+01	7.000000000000000000e+00	1.300000000000000000e+01	3.000000000000000000e+01	nan	1.000000000000000000e+01	6.000000000000000000e+00	7.000000000000000000e+00	2.000000000000000000e+01	1.100000000000000000e+01	8.000000000000000000e+00	2.000000000000000000e+00	2.730000000000000000e+02
nan	2.500000000000000000e+01	1.100000000000000000e+01	7.000000000000000000e+00	1.300000000000000000e+01	3.000000000000000000e+01	nan	1.000000000000000000e+01	6.000000000000000000e+00	7.000000000000000000e+00	2.000000000000000000e+01	1.100000000000000000e+01	8.000000000000000000e+00	2.000000000000000000e+00	2.740000000000000000e+02
nan	2.500000000000000000e+01	1.100000000000000000e+01	7.000000000000000000e+00	1.300000000000000000e+01	3.000000000000000000e+01	nan	1.000000000000000000e+01	6.000000000000000000e+00	7.000000000000000000e+00	2.000000000000000000e+01	1.100000000000000000e+01	8.000000000000000000e+00	2.000000000000000000e+00	2.750000000000000000e+02
nan	2.500000000000000000e+01	1.100000000000000000e+01	7.000000000000000000e+00	1.300000000000000000e+01	3.000000000000000000e+01	nan	1.000000000000000000e+01	6.000000000000000000e+00	7.000000000000000000e+00	2.000000000000000000e+01	1.100000000000000000e+01	8.000000000000000000e+00	2.000000000000000000e+00	2.760000000000000000e+02
nan	2.500000000000000000e+01	1.100000000000000000e+01	7.000000000000000000e+00	1.300000000000000000e+01	3.000000000000000000e+01	nan	1.000000000000000000e+01	6.000000000000000000e+00	7.000000000000000000e+00	2.000000000000000000e+01	1.100000000000000000e+01	8.000000000000000000e+00	2.000000000000000000e+00	2.770000000000000000e+02
nan	2.500000000000000000e+01	1.100000000000000000e+01	7.000000000000000000e+00	1.300000000000000000e+01	3.000000000000000000e+01	nan	1.000000000000000000e+01	6.000000000000000000e+00	7.000000000000000000e+00	2.000000000000000000e+01	1.100000000000000000e+01	8.000000000000000000e+00	2.000000000000000000e+00	2.780000000000000000e+02
nan	2.500000000000000000e+01	1.100000000000000000e+01	7.000000000000000000e+00	1.300000000000000000e+01	3.000000000000000000e+01	nan	1.000000000000000000e+01	6.000000000000000000e+00	7.000000000000000000e+00	2.000000000000000000e+01	1.100000000000000000e+01	8.000000000000000000e+00	2.000000000000000000e+00	2.790000000000000000e+02
nan	2.500000000000000000e+01	1.100000000000000000e+01	7.000000000000000000e+00	1.300000000000000000e+01	3.000000000000000000e+01	nan	1.000000000000000000e+01	6.000000000000000000e+00	7.000000000000000000e+00	2.000000000000000000e+01	1.100000000000000000e+01	8.000000000000000000e+00	2.000000000000000000e+00	2.800000000000000000e+02
nan	2.500000000000000000e+01	1.100000000000000000e+01	7.000000000000000000e+00	1.300000000000000000e+01	3.000000000000000000e+01	nan	1.000000000000000000e+01	6.000000000000000000e+00	7.000000000000000000e+00	2.000000000000000000e+01	1.100000000000000000e+01	8.000000000000000000e+00	2.000000000000000000e+00	2.810000000000000000e+02
nan	2.500000000000000000e+01	1.100000000000000000e+01	7.000000000000000000e+00	1.300000000000000000e+01	3.000000000000000000e+01	nan	1.000000000000000000e+01	6.000000000000000000e+00	7.000000000000000000e+00	2.000000000000000000e+01	1.100000000000000000e+01	8.000000000000000000e+00	2.000000000000000000e+00	2.820000000000000000e+02
nan	2.500000000000000000e+01	1.100000000000000000e+01	7.000000000000000000e+00	1.300000000000000000e+01	3.000000000000000000e+01	nan	1.000000000000000000e+01	6.000000000000000000e+00	7.000000000000000000e+00	2.000000000000000000e+01	1.100000000000000000e+01	8.000000000000000000e+00	2.000000000000000000e+00	2.830000000000000000e+02
nan	2.500000000000000000e+01	1.100000000000000000e+01	7.000000000000000000e+00	1.300000000000000000e+01	3.000000000000000000e+01	nan	1.000000000000000000e+01	6.000000000000000000e+00	7.000000000000000000e+00	2.000000000000000000e+01	1.100000000000000000e+01	8.000000000000000000e+00	2.000000000000000000e+00	2.840000000000000000e+02
nan	2.500000000000000000e+01	1.100000000000000000e+01	7.000000000000000000e+00	1.300000000000000000e+01	3.000000000000000000e+01	nan	1.000000000000000000e+01	6.000000000000000000e+00	7.000000000000000000e+00	2.000000000000000000e+01	1.100000000000000000e+01	8.000000000000000000e+00	2.000000000000000000e+00	2.850000000000000000e+02
nan	2.500000000000000000e+01	1.100000000000000000e+01	7.000000000000000000e+00	1.300000000000000000e+01	3.000000000000000000e+01	nan	1.000000000000000000e+01	6.000000000000000000e+00	7.000000000000000000e+00	2.000000000000000000e+01	1.100000000000000000e+01	8.000000000000000000e+00	2.000000000000000000e+00	2.860000000000000000e+02
nan	2.500000000000000000e+01	1.100000000000000000e+01	7.000000000000000000e+00	1.300000000000000000e+01	3.000000000000000000e+01	nan	1.000000000000000000e+01	6.000000000000000000e+00	7.000000000000000000e+00	2.000000000000000000e+01	1.100000000000000000e+01	8.000000000000000000e+00	2.000000000000000000e+00	2.870000000000000000e+02
nan	2.500000000000000000e+01	1.100000000000000000e+01	7.000000000000000000e+00	1.300000000000000000e+01	3.000000000000000000e+01	nan	1.000000000000000000e+01	6.000000000000000000e+00	7.000000000000000000e+00	2.000000000000000000e+01	1.100000000000000000e+01	8.000000000000000000e+00	2.000000000000000000e+00	2.880000000000000000e+02
nan	2.500000000000000000e+01	1.100000000000000000e+01	7.000000000000000000e+00	1.300000000000000000e+01	3.000000000000000000e+01	nan	1.000000000000000000e+01	6.000000000000000000e+00	7.000000000000000000e+00	2.000000000000000000e+01	1.100000000000000000e+01	8.000000000000000000e+00	2.000000000000000000e+00	2.890000000000000000e+02
nan	2.500000000000000000e+01	1.100000000000000000e+01	7.000000000000000000e+00	1.300000000000000000e+01	3.000000000000000000e+01	nan	1.000000000000000000e+01	6.000000000000000000e+00	7.000000000000000000e+00	2.000000000000000000e+01	1.100000000000000000e+01	8.000000000000000000e+00	2.000000000000000000e+00	2.900000000000000000e+02
nan	2.500000000000000000e+01	1.100000000000000000e+01	7.000000000000000000e+00	1.300000000000000000e+01	3.000000000000000000e+01	nan	1.000000000000000000e+01	6.000000000000000000e+00	7.000000000000000000e+00	2.000000000000000000e+01	1.100000000000000000e+01	8.000000000000000000e+00	2.000000000000000000e+00	2.910000000000000000e+02
nan	2.500000000000000000e+01	1.100000000000000000e+01	7.000000000000000000e+00	1.300000000000000000e+01	3.000000000000000000e+01	nan	1.000000000000000000e+01	6.000000000000000000e+00	7.000000000000000000e+00	2.000000000000000000e+01	1.100000000000000000e+01	8.000000000000000000e+00	2.000000000000000000e+00	2.920000000000000000e+02
nan	2.500000000000000000e+01	1.100000000000000000e+01	7.000000000000000000e+00	1.300000000000000000e+01	3.000000000000000000e+01	nan	1.000000000000000000e+01	6.000000000000000000e+00	7.000000000000000000e+00	2.000000000000000000e+01	1.100000000000000000e+01	8.000000000000000000e+00	2.000000000000000000e+00	2.930000000000000000e+02
nan	2.500000000000000000e+01	1.100000000000000000e+01	7.000000000000000000e+00	1.300000000000000000e+01	3.000000000000000000e+01	nan	1.000000000000000000e+01	6.000000000000000000e+00	7.000000000000000000e+00	2.000000000000000000e+01	1.100000000000000000e+01	8.000000000000000000e+00	2.000000000000000000e+00	2.940000000000000000e+02
nan	2.500000000000000000e+01	1.100000000000000000e+01	7.000000000000000000e+00	1.300000000000000000e+01	3.000000000000000000e+01	nan	1.000000000000000000e+01	6.000000000000000000e+00	7.000000000000000000e+00	2.000000000000000000e+01	1.100000000000000000e+01	8.000000000000000000e+00	2.000000000000000000e+00	2.950000000000000000e+02
nan	2.500000000000000000e+01	1.100000000000000000e+01	7.000000000000000000e+00	1.300000000000000000e+01	3.000000000000000000e+01	nan	1.000000000000000000e+01	6.000000000000000000e+00	7.000000000000000000e+00	2.000000000000000000e+01	1.100000000000000000e+01	8.000000000000000000e+00	2.000000000000000000e+00	2.960000000000000000e+02
nan	2.500000000000000000e+01	1.100000000000000000e+01	7.000000000000000000e+00	1.300000000000000000e+01	3.000000000000000000e+01	nan	1.000000000000000000e+01	6.000000000000000000e+00	nan	2.000000000000000000e+01	1.100000000000000000e+01	8.000000000000000000e+00	2.000000000000000000e+00	2.970000000000000000e+02
nan	2.500000000000000000e+01	1.100000000000000000e+01	7.000000000000000000e+00	1.300000000000000000e+01	3.000000000000000000e+01	nan	1.000000000000000000e+01	6.000000000000000000e+00	nan	2.000000000000000000e+01	1.100000000000000000e+01	8.000000000000000000e+00	nan	2.980000000000000000e+02
nan	2.500000000000000000e+01	1.100000000000000000e+01	nan	1.300000000000000000e+01	3.000000000000000000e+01	nan	1.000000000000000000e+01	6.000000000000000000e+00	nan	2.000000000000000000e+01	1.100000000000000000e+01	8.000000000000000000e+00	nan	2.990000000000000000e+02
nan	2.500000000000000000e+01	1.100000000000000000e+01	nan	1.300000000000000000e+01	3.000000000000000000e+01	nan	1.000000000000000000e+01	6.000000000000000000e+00	nan	2.000000000000000000e+01	1.100000000000000000e+01	8.000000000000000000e+00	nan	3.000000000000000000e+02
